# Supplementary material for: Evidence for a cytoplasmic pool of ribosome-free mRNAs encoding inner membrane proteins in Escherichia coli
Source: PLoS One. 2017 Aug 25;12(8):e0183862. doi: 10.1371/journal.pone.0183862 (PMC5571963; doi:10.1371/journal.pone.0183862)
Supplement: S5 Table — (XLSX) [file pone.0183862.s011.xlsx]

## Sheet: membrane distribution
MPR / CPR	gene	total extract reads	membrane reads	total extract RPKM	exp_RPKM	membrane / total	from	to	length	bxxx	x_ref	ip_number	description	uniprot_annotation	p_sort_grouped	sub_groups_annotation
CPR	aaeR	46	4	99.5143	105.745	1.06261	3387542	3388471	930	b3243	16131133	NP_417710.1	predicted DNA-binding transcriptional	none	Cytoplasmic	cytoplasmic minus
MPR	abrB	101	8	194.082	187.857	0.967924	745946	746992	1047	b0715	90111163	NP_415243.4	predicted regulator	multipass	Cytoplasmic Membrane	multipass membrane
CPR	accA	94	7	197	179.271	0.910003	208621	209580	960	b0185	16128178	NP_414727.1	acetyl-CoA carboxylase, carboxytransferase,	none	Cytoplasmic	cytoplasmic minus
CPR	accB	37	4	158.049	208.796	1.32109	3403458	3403928	471	b3255	16131143	NP_417721.1	acetyl CoA carboxylase, BCCP subunit	none	Cytoplasmic	cytoplasmic minus
CPR	accC	59	5	87.9283	91.0583	1.0356	3403939	3405288	1350	b3256	16131144	NP_417722.1	acetyl-CoA carboxylase, biotin carboxylase	none	Cytoplasmic	cytoplasmic minus
CPR	accD	167	11	367.203	295.566	0.804913	2431034	2431948	915	b2316	16130251	NP_416819.1	acetyl-CoA carboxylase, beta	translation regulation	Cytoplasmic	cytoplasmic minus
CPR	aceA	269	19	414.717	357.953	0.863126	4215132	4216436	1305	b4015	16131841	NP_418439.1	isocitrate lyase	none	Cytoplasmic	cytoplasmic minus
CPR	aceB	87	16	109.261	245.55	2.24736	4213501	4215102	1602	b4014	16131840	NP_418438.1	malate synthase A	none	Cytoplasmic	cytoplasmic minus
CPR	aceE	476	37	359.487	341.468	0.949877	123017	125680	2664	b0114	16128107	NP_414656.1	pyruvate dehydrogenase, decarboxylase component	none	Cytoplasmic	cytoplasmic minus
CPR	aceF	691	47	734.409	610.422	0.831175	125695	127587	1893	b0115	16128108	NP_414657.1	pyruvate dehydrogenase,	none	Cytoplasmic	cytoplasmic minus
CPR	aceK	42	2	48.6474	28.3083	0.581907	4216619	4218355	1737	b4016	16131842	NP_418440.1	isocitrate dehydrogenase kinase/phosphatase	none	Cytoplasmic	cytoplasmic minus
CPR	ackA	249	25	416.432	510.925	1.22691	2411492	2412694	1203	b2296	16130231	NP_416799.1	acetate kinase A and propionate kinase 2	none	Cytoplasmic	cytoplasmic minus
CPR	acnA	158	12	118.79	110.25	0.928104	1333855	1336530	2676	b1276	16129237	NP_415792.1	aconitate hydratase 1	none	Cytoplasmic	cytoplasmic minus
CPR	acnB	1565	132	1211.95	1249.16	1.0307	131615	134212	2598	b0118	16128111	NP_414660.1	bifunctional aconitate hydratase	none	Cytoplasmic	cytoplasmic minus
CPR	acpP	871	65	7394.01	6742.92	0.911943	1150838	1151074	237	b1094	16129057	NP_415612.1	acyl carrier protein (ACP)	none	Cytoplasmic	cytoplasmic minus
	acrA	82	4	138.172	82.3643	0.5961	483650	484843	1194	b0463	16128447	NP_414996.1	multidrug efflux system	lipoprotein	Cytoplasmic Membrane	lipoproteins group
MPR	acrB	246	30	157.121	234.15	1.49025	480478	483627	3150	b0462	16128446	NP_414995.1	multidrug efflux system protein	multipass	Cytoplasmic Membrane	multipass membrane
MPR	acrD	43	4	27.7818	31.5809	1.13675	2585617	2588730	3114	b2470	16130395	NP_416965.1	aminoglycoside/multidrug efflux system	multipass	Cytoplasmic Membrane	multipass membrane
CPR	add	64	3	128.506	73.61	0.572814	1700257	1701258	1002	b1623	16129581	NP_416140.1	adenosine deaminase	none	Cytoplasmic	cytoplasmic minus
CPR	ade	55	8	62.6234	111.311	1.77746	3841987	3843753	1767	b3665	16131535	NP_418121.1	cryptic adenine deaminase	none	Cytoplasmic	cytoplasmic minus
CPR	adhE	1334	111	1002.95	1019.81	1.01681	1294669	1297344	2676	b1241	16129202	NP_415757.1	fused acetaldehyde-CoA	none	Cytoplasmic	cytoplasmic minus
CPR	adk	139	20	433.576	762.348	1.75828	496399	497043	645	b0474	16128458	NP_415007.1	adenylate kinase	none	Cytoplasmic	cytoplasmic minus
CPR	aegA	85	5	86.3702	62.0852	0.718826	2581568	2583547	1980	b2468	16130393	NP_416963.1	fused predicted oxidoreductase: FeS binding	none	Cytoplasmic	cytoplasmic minus
CPR	agaR	75	5	186.289	151.764	0.814669	3275878	3276687	810	b3131	16131023	NP_417600.1	DNA-binding transcriptional dual regulator	none	Cytoplasmic	cytoplasmic minus
	agp	414	26	670.64	514.677	0.767442	1064808	1066049	1242	b1002	16128968	NP_415522.1	glucose-1-phosphatase/inositol phosphatase	none	Secreted	none
CPR	ahpC	181	10	645.669	435.917	0.67514	638168	638731	564	b0605	16128588	NP_415138.1	alkyl hydroperoxide reductase, C22 subunit	none	Cytoplasmic	cytoplasmic minus
	ahpF	180	22	231.255	345.393	1.49356	638976	640541	1566	b0606	90111152	NP_415139.2	alkyl hydroperoxide reductase, F52a subunit,	none	Cytoplasmic Membrane	none
CPR	aidB	64	4	79.1899	60.4815	0.763753	4412298	4413923	1626	b4187	162135915	NP_418608.6	isovaleryl CoA dehydrogenase	cytosolic stress response	Cytoplasmic	cytoplasmic minus
CPR	alaA	151	9	249.425	181.668	0.728347	2405583	2406800	1218	b2290	16130225	NP_416793.1	predicted aminotransferase	none	Cytoplasmic	cytoplasmic minus
CPR	alaC	39	9	63.3292	178.589	2.82001	2495079	2496317	1239	b2379	16130311	NP_416880.1	prediected aminotransferase, PLP-dependent	none	Cytoplasmic	cytoplasmic minus
CPR	alaS	546	50	417.525	467.232	1.11905	2817403	2820033	2631	b2697	16130604	NP_417177.1	alanyl-tRNA synthetase	protein biosynthesis	Cytoplasmic	cytoplasmic minus
CPR	aldA	75	6	104.787	102.441	0.977603	1486256	1487695	1440	b1415	16129376	NP_415933.1	aldehyde dehydrogenase A, NAD-linked	none	Cytoplasmic	cytoplasmic minus
CPR	allR	114	11	281.077	331.425	1.17913	532235	533050	816	b0506	16128490	NP_415039.1	DNA-binding transcriptional repressor	none	Cytoplasmic	cytoplasmic minus
CPR	alr	78	4	145.305	91.0583	0.626669	4263805	4264884	1080	b4053	16131879	NP_418477.1	alanine racemase 1, PLP-binding, biosynthetic	none	Cytoplasmic	cytoplasmic minus
	amiB	66	5	99.2426	91.8749	0.925761	4394088	4395425	1338	b4169	16131991	NP_418590.1	N-acetylmuramoyl-l-alanine amidase II	none	Unknown	none
	amiD	72	5	174.318	147.929	0.848614	904136	904966	831	b0867	16128835	NP_415388.1	predicted amidase and lipoprotein	lipoprotein	Unknown	lipoproteins group
CPR	amn	64	5	88.4968	84.487	0.954691	2053085	2054539	1455	b1982	16129926	NP_416489.1	AMP nucleosidase	none	Cytoplasmic	cytoplasmic minus
	ampC	50	3	88.7089	65.0416	0.733203	4375834	4376967	1134	b4150	16131975	NP_418574.1	beta-lactamase/D-alanine carboxypeptidase	none	Secreted	none
CPR	ampD	64	5	233.266	222.697	0.954691	118733	119284	552	b0110	16128103	NP_414652.1	N-acetyl-anhydromuranmyl-L-alanine amidase	none	Cytoplasmic	cytoplasmic minus
MPR	ampE	96	14	225.9	402.573	1.78209	119281	120135	855	b0111	16128104	NP_414653.1	predicted inner membrane protein	multipass	Cytoplasmic Membrane	multipass membrane
MPR	ampG	40	5	54.5235	83.285	1.52751	451294	452769	1476	b0433	16128418	NP_414967.1	muropeptide transporter	multipass	Cytoplasmic Membrane	multipass membrane
CPR	amyA	51	4	68.9569	66.0907	0.958435	2004180	2005667	1488	b1927	16129874	NP_416437.1	cytoplasmic alpha-amylase	none	Cytoplasmic	cytoplasmic minus
	ansB	2121	205	4075.72	4813.82	1.1811	3097704	3098750	1047	b2957	16130858	NP_417432.1	periplasmic L-asparaginase II	none	Secreted	none
CPR	apaH	39	3	93.0781	87.4937	0.940003	50380	51222	843	b0049	16128043	NP_414591.1	diadenosine tetraphosphatase	none	Cytoplasmic	cytoplasmic minus
	aphA	69	1	194.429	34.4338	0.177102	4267437	4268150	714	b4055	16131881	NP_418479.1	acid phosphatase/phosphotransferase, class B,	none	Unknown	none
CPR	araC	153	14	350.197	391.582	1.11817	70387	71265	879	b0064	16128058	NP_414606.1	DNA-binding transcriptional dual regulator	represor	Cytoplasmic	cytoplasmic minus
CPR	araD	151	15	436.494	529.865	1.21391	65855	66550	696	b0061	16128055	NP_414603.1	L-ribulose-5-phosphate 4-epimerase	none	Cytoplasmic	cytoplasmic minus
MPR	araE	6081	634	8621.9	10984.7	1.27405	2978786	2980204	1419	b2841	16130745	NP_417318.1	arabinose transporter	multipass	Cytoplasmic Membrane	multipass membrane
	araF	4701	307	9553.57	7624.06	0.798033	1983163	1984152	990	b1901	16129851	NP_416414.1	L-arabinose transporter subunit	none	Secreted	none
	araG	3677	287	4883.05	4657.49	0.953808	1981579	1983093	1515	b1900	16129850	NP_416413.1	fused L-arabinose transporter subunits of ABC	peripheral	Cytoplasmic Membrane	peripheral membrane
MPR	araH	3067	289	6251.83	7198.86	1.15148	1980578	1981564	987	b4460	145698280	YP_026162.2	s; inner membrane	multipass	Cytoplasmic Membrane	multipass membrane
MPR	araJ	393	39	667.244	809.151	1.21268	410521	411705	1185	b0396	49176018	NP_414930.3	predicted transporter	multipass	Cytoplasmic Membrane	multipass membrane
CPR	arcA	373	22	1046.65	754.374	0.720753	4637613	4638329	717	b4401	16132218	NP_418818.1	DNA-binding response regulator in two-component	cytosolic two component	Cytoplasmic	cytoplasmic minus
MPR	arcB	269	28	231.582	294.566	1.27197	3348711	3351047	2337	b3210	49176326	YP_026207.1	hybrid sensory histidine kinase in	multipass	Cytoplasmic Membrane	multipass membrane
CPR	argG	53	4	79.3391	73.1718	0.922267	3316659	3318002	1344	b3172	16131063	NP_417640.1	argininosuccinate synthetase	none	Cytoplasmic	cytoplasmic minus
CPR	argP	49	6	110.273	165.005	1.49633	3057775	3058668	894	b2916	16130817	NP_417391.1	DNA-binding transcriptional activator,	none	Cytoplasmic	cytoplasmic minus
CPR	argS	47	1	54.533	14.1786	0.260001	1958086	1959819	1734	b1876	16129828	NP_416390.1	arginyl-tRNA synthetase	protein biosynthesis	Cytoplasmic	cytoplasmic minus
MPR	arnF	43	6	223.547	381.174	1.70512	2370914	2371300	387	b2258	90111409	NP_416761.4	predicted inner membrane protein	multipass	Cytoplasmic Membrane	multipass membrane
CPR	aroB	292	19	539.468	428.952	0.79514	3515420	3516508	1089	b3389	16131267	NP_417848.1	3-dehydroquinate synthase	none	Cytoplasmic	cytoplasmic minus
CPR	aroC	66	5	122.271	113.194	0.925761	2444410	2445495	1086	b2329	16130264	NP_416832.1	chorismate synthase	none	Cytoplasmic	cytoplasmic minus
CPR	aroE	164	14	402.875	420.269	1.04317	3428042	3428860	819	b3281	16131162	NP_417740.1	dehydroshikimate reductase, NAD(P)-binding	none	Cytoplasmic	cytoplasmic minus
CPR	aroG	209	21	399.327	490.314	1.22785	784856	785908	1053	b0754	16128722	NP_415275.1	3-deoxy-D-arabino-heptulosonate-7-phosphate	none	Cytoplasmic	cytoplasmic minus
CPR	aroK	200	24	770.85	1130.38	1.46641	3516565	3517086	522	b3390	90111581	YP_026215.2	shikimate kinase I	none	Cytoplasmic	cytoplasmic minus
CPR	aroL	44	5	168.618	234.15	1.38864	405629	406153	525	b0388	16128373	NP_414922.1	shikimate kinase II	none	Cytoplasmic	cytoplasmic minus
	artI	50	8	137.426	268.697	1.95521	901480	902211	732	b0863	16128831	NP_415384.1	arginine transporter subunit	none	Secreted	none
MPR	artM	45	3	135.331	110.25	0.814669	900089	900757	669	b0861	16128829	NP_415382.1	arginine transporter subunit	multipass	Cytoplasmic Membrane	multipass membrane
MPR	artQ	59	8	165.555	274.318	1.65695	900757	901473	717	b0862	16128830	NP_415383.1	arginine transporter subunit	multipass	Cytoplasmic Membrane	multipass membrane
CPR	asd	345	29	628.725	645.821	1.02719	3571798	3572901	1104	b3433	16131307	NP_417891.1	aspartate-semialdehyde dehydrogenase,	none	Cytoplasmic	cytoplasmic minus
	asmA	102	10	110.688	132.609	1.19804	2137783	2139636	1854	b2064	16130004	NP_416568.1	predicted assembly protein	none	Unknown	none
CPR	asnA	808	50	1637.09	1237.95	0.756191	3925178	3926170	993	b3744	16131612	NP_418200.1	asparagine synthetase A	none	Cytoplasmic	cytoplasmic minus
CPR	asnB	123	6	148.628	88.5972	0.5961	696736	698400	1665	b0674	16128650	NP_415200.1	asparagine synthetase B	none	Cytoplasmic	cytoplasmic minus
CPR	asnS	149	13	213.973	228.133	1.06618	986808	988208	1401	b0930	16128897	NP_415450.1	asparaginyl tRNA synthetase	protein biosynthesis	Cytoplasmic	cytoplasmic minus
CPR	aspA	3277	321	4588.07	5492.01	1.19702	4364914	4366350	1437	b4139	90111690	NP_418562.4	aspartate ammonia-lyase	none	Cytoplasmic	cytoplasmic minus
CPR	aspC	183	15	309.136	309.644	1.00164	983742	984932	1191	b0928	16128895	NP_415448.1	aspartate aminotransferase, PLP-dependent	none	Cytoplasmic	cytoplasmic minus
CPR	aspS	353	32	400.568	443.736	1.10777	1946774	1948546	1773	b1866	16129819	NP_416380.1	aspartyl-tRNA synthetase	protein biosynthesis	Cytoplasmic	cytoplasmic minus
CPR	atoC	83	3	120.483	53.2159	0.441688	2319888	2321273	1386	b2220	16130157	NP_416724.1	fused response regulator of ato operon, in	cytosolic two component	Cytoplasmic	cytoplasmic minus
MPR	atoS	62	6	68.2753	80.7413	1.18258	2318065	2319891	1827	b2219	16130156	NP_416723.1	sensory histidine kinase in two-component	multipass	Cytoplasmic Membrane	multipass membrane
CPR	atpA	900	80	1174.27	1275.52	1.08623	3916339	3917880	1542	b3734	16131602	NP_418190.1	F1 sector of membrane-bound ATP synthase, alpha	peripheral	Cytoplasmic	cytoplasmic minus
MPR	atpB	181	16	446.271	482.073	1.08022	3919259	3920074	816	b3738	16131606	NP_418194.1	F0 sector of membrane-bound ATP synthase,	multipass	Cytoplasmic Membrane	multipass membrane
	atpC	395	43	1892.16	2517.11	1.33028	3913576	3913995	420	b3731	16131599	NP_418187.1	F1 sector of membrane-bound ATP synthase,	peripheral	Cytoplasmic Membrane	peripheral membrane
	atpD	1305	90	1898.45	1599.94	0.842762	3914016	3915398	1383	b3732	16131600	NP_418188.1	F1 sector of membrane-bound ATP synthase, beta	peripheral	Cytoplasmic Membrane	peripheral membrane
MPR	atpE	246	24	2062.22	2458.57	1.1922	3918973	3919212	240	b3737	16131605	NP_418193.1	F0 sector of membrane-bound ATP synthase,	multipass	Cytoplasmic Membrane	multipass membrane
	atpF	362	32	1546.32	1670.37	1.08022	3918441	3918911	471	b3736	16131604	NP_418192.1	F0 sector of membrane-bound ATP synthase,	single pass	Cytoplasmic Membrane	single pass membrane
	atpG	505	45	1175.95	1280.51	1.08891	3915425	3916288	864	b3733	16131601	NP_418189.1	F1 sector of membrane-bound ATP synthase, gamma	peripheral	Cytoplasmic Membrane	peripheral membrane
CPR	atpH	324	22	1220.71	1012.9	0.829756	3917893	3918426	534	b3735	16131603	NP_418191.1	F1 sector of membrane-bound ATP synthase, delta	peripheral	Cytoplasmic	cytoplasmic minus
MPR	atpI	132	10	697.043	645.295	0.925761	3920083	3920463	381	b3739	90111645	NP_418195.2	ATP synthase, membrane-bound accesory subunit	multipass	Cytoplasmic Membrane	multipass membrane
CPR	avtA	52	4	83.4288	78.4234	0.940003	3737728	3738981	1254	b3572	49176374	YP_026231.1	valine-pyruvate aminotransferase	none	Cytoplasmic	cytoplasmic minus
	bacA	47	1	115.037	29.9096	0.260001	3201332	3202153	822	b3057	16130953	NP_417529.1	undecaprenyl pyrophosphate phosphatase	none	Cytoplasmic Membrane	none
	bamA	478	39	395.272	394.099	0.997033	197928	200360	2433	b0177	16128170	NP_414719.1	conserved protein	none	Secreted	none
	bamB	188	21	320.815	437.914	1.365	2635496	2636674	1179	b2512	16130437	NP_417007.1	protein assembly complex, lipoprotein	lipoprotein	Secreted	lipoproteins group
	bamC	251	22	487.915	522.595	1.07108	2595853	2596887	1035	b2477	90111442	NP_416972.4	lipoprotein	lipoprotein	Secreted	lipoproteins group
	bamD	107	10	291.701	333.14	1.14206	2734168	2734905	738	b2595	16130516	NP_417086.1	predicted lipoprotein	lipoprotein	Secreted	lipoproteins group
	bamE	61	0	358.851	0	0	2751627	2751968	342	b2617	90111468	NP_417107.2	small membrane lipoprotein	lipoprotein	Secreted	lipoproteins group
MPR	barA	52	5	37.947	44.5878	1.175	2913079	2915835	2757	b2786	16130693	NP_417266.1	hybrid sensory histidine kinase, in	multipass	Cytoplasmic Membrane	multipass membrane
CPR	basR	44	2	132.323	73.4999	0.555456	4331305	4331973	669	b4113	16131939	NP_418537.1	DNA-binding response regulator in two-component	cytosolic two component	Cytoplasmic	cytoplasmic minus
MPR	basS	50	3	92.1208	67.5432	0.733203	4330204	4331295	1092	b4112	16131938	NP_418536.1	sensory histidine kinase in two-component	multipass	Unknown	multipass membrane
CPR	bcp	48	4	205.036	208.796	1.01834	2598500	2598970	471	b2480	16130405	NP_416975.1	thiol peroxidase, thioredoxin-dependent	none	Cytoplasmic	cytoplasmic minus
MPR	bcr	73	5	123.317	103.215	0.836989	2276592	2277782	1191	b2182	16130120	NP_416687.1	bicyclomycin/multidrug efflux system	multipass	Cytoplasmic Membrane	multipass membrane
	bcsC	37	5	21.428	35.3853	1.65136	3683723	3687196	3474	b3530	226524756	YP_026226.4	cellulose synthase subunit	none	Unknown	none
	bcsE	186	16	238.051	250.236	1.05119	3694481	3696052	1572	b3536	16131408	NP_417993.1	conserved protein	none	Unknown	none
MPR	bcsG	72	9	86.2251	131.709	1.52751	3696237	3697916	1680	b3538	16131410	NP_417995.1	predicted inner membrane protein	multipass	Cytoplasmic Membrane	multipass membrane
CPR	bfr	69	6	291.032	309.254	1.06261	3464271	3464747	477	b3336	16131215	NP_417795.1	bacterioferritin, iron storage and	none	Cytoplasmic	cytoplasmic minus
CPR	bglA	91	8	127.142	136.587	1.07429	3041684	3043123	1440	b2901	16130803	NP_417377.1	6-phospho-beta-glucosidase A	none	Cytoplasmic	cytoplasmic minus
	bglX	65	7	56.9081	74.8913	1.316	2217714	2220011	2298	b2132	16130070	NP_416636.1	beta-D-glucoside glucohydrolase, periplasmic	none	Secreted	none
CPR	birA	41	4	85.392	101.804	1.1922	4171105	4172070	966	b3973	16131807	NP_418404.1	bifunctional biotin-[acetylCoA carboxylase]	none	Cytoplasmic	cytoplasmic minus
	bisC	60	5	51.7203	52.6687	1.01834	3712084	3714417	2334	b3551	145698325	NP_418007.3	biotin sulfoxide reductase	none	Secreted	none
CPR	bluR	54	5	148.42	167.935	1.13149	1212551	1213282	732	b1162	16129125	NP_415680.1	predicted DNA-binding transcriptional	none	Cytoplasmic	cytoplasmic minus
	bolA	143	10	904.731	773.136	0.854548	453696	454013	318	b0435	90111135	NP_414969.4	regulator of penicillin binding proteins and	none	Unknown	none
MPR	brnQ	36	3	54.8705	55.8767	1.01834	418815	420134	1320	b0401	16128386	NP_414935.1	predicted branched chain amino acid transporter	multipass	Cytoplasmic Membrane	multipass membrane
	bsmA	359	30	2188.72	2235.07	1.02117	4414464	4414793	330	b4189	90111701	NP_418610.4	conserved protein	lipoprotein	Unknown	lipoproteins group
	bssR	316	21	1655.64	1344.53	0.812091	877471	877854	384	b0836	16128804	NP_415357.1	conserved protein	none	Unknown	none
	bssS	173	21	1364.95	2024.71	1.48336	1119924	1120178	255	b1060	49176074	NP_415578.3	predicted protein	none	Unknown	none
	btuB	188	15	205.009	199.884	0.975003	4161662	4163506	1845	b3966	16131804	NP_418401.1	vitamin B12/cobalamin outer membrane	secreted	Secreted	none
MPR	btuC	37	2	75.8828	50.1238	0.660543	1792196	1793176	981	b1711	16129667	NP_416226.1	vitamin B12 transporter subunit: membrane	multipass	Cytoplasmic Membrane	multipass membrane
	btuE	40	4	145.791	178.157	1.222	1791582	1792133	552	b1710	16129666	NP_416225.1	predicted glutathione peroxidase	none	Secreted	none
CPR	cadA	75	8	70.2486	91.567	1.30347	4354493	4356640	2148	b4131	16131957	NP_418555.1	lysine decarboxylase 1	none	Cytoplasmic	cytoplasmic minus
MPR	cadB	52	3	78.3669	55.2488	0.705002	4356720	4358054	1335	b4132	16131958	NP_418556.1	predicted lysine/cadaverine transporter	multipass	Cytoplasmic Membrane	multipass membrane
CPR	caiF	45	5	228.627	310.426	1.35778	34300	34695	396	b0034	90111079	NP_414576.4	DNA-binding transcriptional activator	none	Cytoplasmic	cytoplasmic minus
CPR	can	42	2	127.452	74.1651	0.581907	142008	142670	663	b0126	16128119	NP_414668.1	carbonic anhydrase	none	Cytoplasmic	cytoplasmic minus
	cas3	61	2	46.0169	18.437	0.400657	2882575	2885241	2667	b2761	16130668	NP_417241.1	conserved protein, member of DEAD box family	none	Unknown	none
CPR	cbpA	99	6	216.265	160.168	0.740609	1062078	1062998	921	b1000	16128966	NP_415520.1	curved DNA-binding protein, DnaJ homologue that	none	Cytoplasmic	cytoplasmic minus
	cbpM	37	2	243.271	160.691	0.660543	1061773	1062078	306	b0999	16128965	NP_415519.1	modulator of CbpA co-chaperone	none	Unknown	none
CPR	cca	179	21	290.665	416.707	1.43364	3199913	3201151	1239	b3056	16130952	NP_417528.1	fused tRNA nucleotidyl transferase/2'3'-cyclic	none	Cytoplasmic	cytoplasmic minus
	ccmA	160	13	515.877	512.203	0.992878	2295043	2295666	624	b2201	90111402	NP_416705.2	heme exporter subunit	peripheral	Cytoplasmic Membrane	peripheral membrane
MPR	ccmB	65	6	197.247	222.495	1.128	2294384	2295046	663	b2200	16130137	NP_416704.1	heme exporter subunit	multipass	Cytoplasmic Membrane	multipass membrane
MPR	ccmC	117	11	318.963	366.454	1.14889	2293605	2294342	738	b2199	16130136	NP_416703.1	heme exporter subunit	multipass	Cytoplasmic Membrane	multipass membrane
CPR	ccmE	94	6	394.001	307.322	0.780003	2292923	2293402	480	b2197	16130134	NP_416701.1	periplasmic heme chaperone	single pass type II	Cytoplasmic	cytoplasmic minus
MPR	ccmF	114	10	117.983	126.47	1.07193	2290983	2292926	1944	b2196	16130133	NP_416700.1	heme lyase, CcmF subunit	multipass	Cytoplasmic Membrane	multipass membrane
MPR	ccmH	37	1	70.6942	23.3483	0.330271	2289380	2290432	1053	b2194	16130131	NP_416698.1	heme lyase, CcmH subunit	multipass	Cytoplasmic Membrane	multipass membrane
CPR	cdaR	224	20	389.179	424.624	1.09108	182463	183620	1158	b0162	90111093	NP_414704.4	DNA-binding transcriptional activator	none	Cytoplasmic	cytoplasmic minus
	cdd	64	10	145.495	277.805	1.90938	2229866	2230750	885	b2143	16130081	NP_416648.1	cytidine/deoxycytidine deaminase	none	Unknown	none
MPR	cdsA	117	9	274.353	257.892	0.940003	195677	196534	858	b0175	90111095	NP_414717.2	CDP-diglyceride synthase	multipass	Cytoplasmic Membrane	multipass membrane
CPR	cfa	201	22	351.954	470.745	1.33752	1739437	1740585	1149	b1661	16129619	NP_416178.1	cyclopropane fatty acyl phospholipid synthase	none	Cytoplasmic	cytoplasmic minus
	chiA	36	3	26.8853	27.3783	1.01834	3465182	3467875	2694	b3338	16131217	NP_417797.1	periplasmic endochitinase	none	Secreted	none
MPR	clcA	83	8	117.433	138.316	1.17784	175107	176528	1422	b0155	16128148	NP_414697.1	chloride channel, voltage-gated	multipass	Cytoplasmic Membrane	multipass membrane
CPR	clpA	2085	160	1842.27	1727.59	0.937749	922487	924763	2277	b0882	16128850	NP_415403.1	ATPase and specificity subunit of ClpA-ClpP	none	Cytoplasmic	cytoplasmic minus
CPR	clpB	429	37	335.32	353.408	1.05394	2729622	2732195	2574	b2592	16130513	NP_417083.1	protein disaggregation chaperone	cytosolic stress response	Cytoplasmic	cytoplasmic minus
CPR	clpP	268	16	864.093	630.403	0.729555	455901	456524	624	b0437	16128422	NP_414971.1	proteolytic subunit of ClpA-ClpP and ClpX-ClpP	cytosolic stress response	Cytoplasmic	cytoplasmic minus
CPR	clpS	84	5	526.483	382.955	0.727383	922136	922456	321	b0881	16128849	NP_415402.1	regulatory protein for ClpA substrate	none	Cytoplasmic	cytoplasmic minus
CPR	clpX	596	41	940.473	790.6	0.84064	456650	457924	1275	b0438	16128423	NP_414972.1	ATPase and specificity subunit of ClpX-ClpP	none	Cytoplasmic	cytoplasmic minus
MPR	clsA	64	7	88.1333	117.796	1.33657	1305209	1306669	1461	b1249	16129210	NP_415765.1	cardiolipin synthase 1	multipass	Cytoplasmic Membrane	multipass membrane
	clsC	48	2	67.9129	34.5791	0.509168	1105578	1106999	1422	b1046	90111207	NP_415564.2	predicted hydrolase	none	Cytoplasmic Membrane	none
CPR	cmk	46	4	135.304	143.776	1.06261	960424	961107	684	b0910	16128877	NP_415430.1	cytidylate kinase	none	Cytoplasmic	cytoplasmic minus
CPR	cmoB	36	5	74.5155	126.47	1.69723	1951466	1952437	972	b1871	16129824	NP_416385.1	tRNA mo(5)U34 methyltransferase, SAM-dependent	none	Cytoplasmic	cytoplasmic minus
	cobB	60	7	143.708	204.881	1.42567	1178743	1179582	840	b1120	16129083	NP_415638.1	deacetylase of acetyl-CoA synthetase,	none	Unknown	none
CPR	cobT	50	8	93.1444	182.117	1.95521	2061412	2062491	1080	b1991	16129932	NP_416495.1	nicotinate-nucleotide dimethylbenzimidazole-P	none	Cytoplasmic	cytoplasmic minus
CPR	codA	37	6	57.9758	114.887	1.98163	355395	356678	1284	b0337	16128322	NP_414871.1	cytosine deaminase	none	Cytoplasmic	cytoplasmic minus
MPR	copA	196	21	157.42	206.108	1.30929	508099	510603	2505	b0484	16128468	NP_415017.1	copper transporter	multipass	Cytoplasmic Membrane	multipass membrane
CPR	cpdA	380	26	923.344	772.016	0.836108	3174028	3174855	828	b3032	16130928	NP_417504.1	cyclic 3',5'-adenosine monophosphate	none	Cytoplasmic	cytoplasmic minus
	cpdB	68	6	70.3758	75.8819	1.07824	4432645	4434588	1944	b4213	16132035	NP_418634.1	2':3'-cyclic-nucleotide 2'-phosphodiesterase	none	Secreted	none
MPR	cptA	94	7	463.53	421.814	0.910003	3038438	3038845	408	b2896	16130798	NP_417372.1	predicted protein	multipass	Cytoplasmic Membrane	multipass membrane
CPR	cptB	104	3	783.669	276.244	0.352501	3038826	3039092	267	b2897	16130799	NP_417373.1	conserved protein	none	Cytoplasmic	cytoplasmic minus
MPR	cpxA	75	6	109.821	107.361	0.977603	4101625	4102998	1374	b3911	16131751	NP_418347.1	sensory histidine kinase in two-component	multipass	Cytoplasmic Membrane	multipass membrane
	cpxP	161	11	646.545	539.806	0.83491	4103843	4104343	501	b4484	49176443	YP_026277.1	s; cytoplasm	none	Secreted	none
CPR	cpxR	58	2	166.94	70.3454	0.421381	4102995	4103693	699	b3912	16131752	NP_418348.1	DNA-binding response regulator in two-component	cytosolic two component	Cytoplasmic	cytoplasmic minus
CPR	cra	354	37	708.676	905.146	1.27724	88028	89032	1005	b0080	16128073	NP_414622.1	DNA-binding transcriptional dual regulator	none	Cytoplasmic	cytoplasmic minus
CPR	crl	80	8	400.382	489.268	1.222	257829	258230	402	b0240	16128226	NP_414775.1	DNA-binding transcriptional regulator	activator	Cytoplasmic	cytoplasmic minus
CPR	crp	394	42	1252.28	1631.28	1.30264	3484142	3484774	633	b3357	16131236	NP_417816.1	DNA-binding transcriptional dual regulator	none	Cytoplasmic	cytoplasmic minus
CPR	crr	388	39	1530.64	1880.09	1.2283	2533856	2534365	510	b2417	16130343	NP_416912.1	glucose-specific enzyme IIA component of PTS	none	Cytoplasmic	cytoplasmic minus
CPR	csdA	74	5	123.451	101.931	0.825679	2941359	2942564	1206	b2810	16130717	NP_417290.1	cysteine sulfinate desulfinase	none	Cytoplasmic	cytoplasmic minus
CPR	csdE	44	4	199.379	221.493	1.11091	2942564	2943007	444	b2811	16130718	NP_417291.1	predicted Fe-S metabolism protein	none	Cytoplasmic	cytoplasmic minus
CPR	csiE	63	5	98.9468	95.963	0.969845	2663457	2664737	1281	b2535	90111454	NP_417030.2	stationary phase inducible protein	none	Cytoplasmic	cytoplasmic minus
	cspA	1705	78	16104.8	9003.23	0.55904	3718072	3718284	213	b3556	16131427	NP_418012.1	major cold shock protein	csp	Cytoplasmic	csp
	cspB	197	7	1834.94	796.76	0.434215	1639363	1639578	216	b1557	16129516	NP_416075.1	Qin prophage; cold shock protein	csp	Cytoplasmic	csp
	cspC	324	18	3104.1	2107.35	0.678891	1905250	1905459	210	b1823	16129777	NP_416337.1	stress protein, member of the CspA-family	csp	Cytoplasmic	csp
	cspD	192	16	1716.84	1748.32	1.01834	921589	921813	225	b0880	16128848	NP_415401.1	cold shock protein homolog	csp	Cytoplasmic	csp
	cspE	342	18	3276.55	2107.35	0.64316	656515	656724	210	b0623	16128606	NP_415156.1	DNA-binding transcriptional repressor	csp	Cytoplasmic	csp
	cspG	362	24	3419.32	2770.22	0.810169	1050684	1050896	213	b0990	16128956	NP_415510.1	DNA-binding transcriptional regulator	csp	Cytoplasmic	csp
	csrA	152	13	1644.15	1718.36	1.04514	2816983	2817168	186	b2696	16130603	NP_417176.1	pleiotropic regulatory protein for carbon	none	Unknown	none
	csrB	2346	202	13111	13795.3	1.05219	2922178	2922537	360	b4408	N/A	N/A	CsrA-binding sRNA	sRNA	Unknown	none
	csrC	178	13	1461.72	1304.55	0.892475	4049059	4049303	245	b4457	N/A	N/A	CsrC sRNA	sRNA	Unknown	none
MPR	csrD	76	7	78.7768	88.6657	1.12553	3399414	3401354	1941	b3252	16131140	NP_417718.1	conserved inner membrane protein	multipass	Cytoplasmic Membrane	multipass membrane
MPR	cstA	182	11	173.87	128.415	0.738574	629117	631222	2106	b0598	16128581	NP_415130.1	carbon starvation protein	multipass	Cytoplasmic Membrane	multipass membrane
	cueO	45	5	58.3729	79.2577	1.35778	137083	138633	1551	b0123	16128116	NP_414665.1	multicopper oxidase (laccase)	none	Secreted	none
CPR	cueR	43	3	212.04	180.777	0.852561	513217	513624	408	b0487	16128471	NP_415020.1	DNA-binding transcriptional activator of	activator	Cytoplasmic	cytoplasmic minus
CPR	curA	113	7	219.024	165.8	0.756994	1517051	1518088	1038	b1449	226524714	NP_415966.6	predicted oxidoreductase, Zn-dependent and	none	Cytoplasmic	cytoplasmic minus
MPR	cvrA	77	11	89.187	155.695	1.74572	1239558	1241294	1737	b1191	90111230	NP_415709.2	predicted cation/proton antiporter	multipass	Cytoplasmic Membrane	multipass membrane
CPR	cyaA	347	27	274.101	260.626	0.950839	3989176	3991722	2547	b3806	16131658	NP_418250.1	adenylate cyclase	none	Cytoplasmic	cytoplasmic minus
MPR	cycA	102	9	145.234	156.597	1.07824	4427887	4429299	1413	b4208	16132030	NP_418629.1	D-alanine/D-serine/glycine transporter	multipass	Cytoplasmic Membrane	multipass membrane
MPR	cydA	2601	262	3335.25	4105.46	1.23093	770681	772249	1569	b0733	90111166	NP_415261.2	cytochrome d terminal oxidase, subunit I	multipass	Cytoplasmic Membrane	multipass membrane
MPR	cydB	1479	136	2610.2	2933.03	1.12368	772265	773404	1140	b0734	16128709	NP_415262.1	cytochrome d terminal oxidase, subunit II	multipass	Cytoplasmic Membrane	multipass membrane
MPR	cydC	72	4	84.122	57.1097	0.678891	926697	928418	1722	b0886	16128853	NP_415406.1	fused cysteine transporter subunits of ABC	multipass	Cytoplasmic Membrane	multipass membrane
MPR	cydD	74	14	84.2569	194.794	2.3119	928419	930185	1767	b0887	16128854	NP_415407.1	fused cysteine transporter subunits of ABC	multipass	Cytoplasmic Membrane	multipass membrane
	cydX	64	5	1129.5	1078.32	0.954691	773419	773532	114	b4515	94541102	YP_588444.1	conserved protein	single pass	Unknown	single pass membrane
MPR	cyoA	116	7	246.184	181.54	0.737416	449887	450834	948	b0432	16128417	NP_414966.1	cytochrome o ubiquinol oxidase subunit II	multipass	Cytoplasmic Membrane	multipass membrane
MPR	cyoB	363	34	366.63	419.636	1.14458	447874	449865	1992	b0431	16128416	NP_414965.1	cytochrome o ubiquinol oxidase subunit I	multipass	Cytoplasmic Membrane	multipass membrane
MPR	cyoC	104	11	340.227	439.745	1.2925	447270	447884	615	b0430	16128415	NP_414964.1	cytochrome o ubiquinol oxidase subunit III	multipass	Cytoplasmic Membrane	multipass membrane
MPR	cyoD	170	22	1036.44	1639.05	1.58142	446941	447270	330	b0429	16128414	NP_414963.1	cytochrome o ubiquinol oxidase subunit IV	multipass	Cytoplasmic Membrane	multipass membrane
MPR	cyoE	533	66	1203.54	1821.17	1.51318	446039	446929	891	b0428	16128413	NP_414962.1	protoheme IX farnesyltransferase	multipass	Cytoplasmic Membrane	multipass membrane
CPR	cysB	82	8	169.208	201.729	1.1922	1331879	1332853	975	b1275	16129236	NP_415791.1	DNA-binding transcriptional dual regulator,	activator	Cytoplasmic	cytoplasmic minus
CPR	cysE	83	4	203.15	119.639	0.588918	3779764	3780585	822	b3607	16131478	NP_418064.1	serine acetyltransferase	none	Cytoplasmic	cytoplasmic minus
CPR	cysG	183	21	267.963	375.764	1.4023	3495850	3497223	1374	b3368	16131246	NP_417827.1	fused siroheme synthase	none	Cytoplasmic	cytoplasmic minus
CPR	cysK	115	15	238.036	379.409	1.59392	2530431	2531402	972	b2414	16130340	NP_416909.1	cysteine synthase A, O-acetylserine	none	Cytoplasmic	cytoplasmic minus
CPR	cysQ	122	2	331.247	66.3582	0.200329	4434778	4435518	741	b4214	16132036	NP_418635.1	PAPS (adenosine 3'-phosphate 5'-phosphosulfate)	peripheral	Cytoplasmic	cytoplasmic minus
CPR	cytR	49	10	96.0858	239.627	2.49389	4121454	4122479	1026	b3934	16131772	NP_418369.1	DNA-binding transcriptional dual regulator	none	Cytoplasmic	cytoplasmic minus
	dacC	87	7	145.5	143.059	0.983222	879950	881152	1203	b0839	16128807	NP_415360.1	D-alanyl-D-alanine carboxypeptidase	peripheral	Cytoplasmic Membrane	peripheral membrane
	dadA	116	15	179.663	283.9	1.58018	1236794	1238092	1299	b1189	16129152	NP_415707.1	D-amino acid dehydrogenase	peripheral	Cytoplasmic Membrane	peripheral membrane
CPR	dadX	69	3	129.619	68.8676	0.531306	1238102	1239172	1071	b1190	16129153	NP_415708.1	alanine racemase 2, PLP-binding	none	Cytoplasmic	cytoplasmic minus
CPR	dam	43	5	103.36	146.868	1.42094	3513099	3513935	837	b3387	16131265	NP_417846.1	DNA adenine methylase	none	Cytoplasmic	cytoplasmic minus
	damX	167	20	261.065	382.063	1.46348	3514042	3515328	1287	b3388	16131266	NP_417847.1	predicted protein	single pass	Unknown	single pass membrane
CPR	dapA	404	30	924.704	839.103	0.907429	2596904	2597782	879	b2478	16130403	NP_416973.1	dihydrodipicolinate synthase	none	Cytoplasmic	cytoplasmic minus
CPR	dapB	58	6	141.96	179.458	1.26414	28374	29195	822	b0031	16128025	NP_414572.1	dihydrodipicolinate reductase	none	Cytoplasmic	cytoplasmic minus
CPR	dapD	179	13	436.525	387.412	0.887489	185123	185947	825	b0166	16128159	NP_414708.1	2,3,4,5-tetrahydropyridine-2-carboxylate	none	Cytoplasmic	cytoplasmic minus
CPR	dapE	137	2	244.355	43.5917	0.178395	2589629	2590756	1128	b2472	16130397	NP_416967.1	N-succinyl-diaminopimelate deacylase	none	Cytoplasmic	cytoplasmic minus
CPR	dapF	319	26	777.942	774.823	0.995991	3992785	3993609	825	b3809	90111650	NP_418254.2	diaminopimelate epimerase	none	Cytoplasmic	cytoplasmic minus
MPR	dauA	73	9	87.4227	131.709	1.50658	1258347	1260026	1680	b1206	90111235	NP_415724.2	predicted transporter	multipass	Unknown	multipass membrane
CPR	dcd	96	13	331.863	549.166	1.6548	2139658	2140239	582	b2065	16130005	NP_416569.1	2'-deoxycytidine 5'-triphosphate deaminase	none	Cytoplasmic	cytoplasmic minus
CPR	dcp	49	2	48.1838	24.033	0.498777	1623359	1625404	2046	b1538	16129497	NP_416056.1	dipeptidyl carboxypeptidase II	none	Cytoplasmic	cytoplasmic minus
	dcrB	153	13	551.655	572.786	1.0383	3607978	3608535	558	b3472	90111595	NP_417929.4	periplasmic protein	none	Secreted	none
MPR	dctA	237	24	370.493	458.475	1.23747	3680184	3681470	1287	b3528	16131400	NP_417985.1	C4-dicarboxylic acid, orotate and citrate	multipass	Cytoplasmic Membrane	multipass membrane
MPR	dcuA	860	82	1328.92	1548.41	1.16517	4363495	4364796	1302	b4138	16131963	NP_418561.1	C4-dicarboxylate antiporter	multipass	Cytoplasmic Membrane	multipass membrane
MPR	dcuB	239	19	358.575	348.344	0.971468	4345427	4346767	1341	b4123	16131949	NP_418547.1	C4-dicarboxylate antiporter	multipass	Cytoplasmic Membrane	multipass membrane
MPR	dcuC	667	80	968.218	1419.09	1.46567	653806	655191	1386	b0621	16128604	NP_415154.1	anaerobic C4-dicarboxylate transport	multipass	Unknown	multipass membrane
MPR	dcuS	55	8	67.8036	120.518	1.77746	4348054	4349685	1632	b4125	16131951	NP_418549.1	sensory histidine kinase in two-component	multipass	Cytoplasmic Membrane	multipass membrane
CPR	dcyD	41	6	83.5751	149.457	1.7883	1996518	1997504	987	b1919	90111355	NP_416429.4	D-cysteine desulfhydrase, PLP-dependent	none	Cytoplasmic	cytoplasmic minus
CPR	ddlA	92	7	169.038	157.169	0.929786	399053	400147	1095	b0381	16128366	NP_414915.1	D-alanine-D-alanine ligase A	peptidoglycane synthesis	Cytoplasmic	cytoplasmic minus
CPR	ddlB	203	18	443.452	480.503	1.08355	102233	103153	921	b0092	16128085	NP_414634.1	D-alanine:D-alanine ligase	peptidoglycane synthesis	Cytoplasmic	cytoplasmic minus
CPR	deaD	454	29	483.286	377.241	0.780575	3303993	3305882	1890	b3162	90111550	NP_417631.2	ATP-dependent RNA helicase	cytosolic stress response	Cytoplasmic	cytoplasmic minus
MPR	dedA	35	2	106.693	74.5022	0.698288	2432104	2432763	660	b2317	16130252	NP_416820.1	conserved inner membrane protein	multipass	Cytoplasmic Membrane	multipass membrane
	dedD	112	7	339.872	259.578	0.763753	2429044	2429706	663	b2314	90111417	NP_416817.2	conserved protein	none	Unknown	none
CPR	def	138	8	544.402	385.659	0.708408	3431712	3432221	510	b3287	16131166	NP_417745.1	peptide deformylase	none	Cytoplasmic	cytoplasmic minus
	degP	65	6	91.7717	103.519	1.128	180884	182308	1425	b0161	16128154	NP_414703.1	serine endoprotease (protease Do),	peripheral	Secreted	peripheral membrane
	degQ	58	4	85.3006	71.8881	0.842762	3378765	3380132	1368	b3234	16131124	NP_417701.1	serine endoprotease, periplasmic	none	Secreted	none
	degS	44	2	82.888	46.0407	0.555456	3380222	3381289	1068	b3235	16131125	NP_417702.1	serine endoprotease, periplasmic	single pass	Secreted	single pass membrane
CPR	deoA	101	9	153.593	167.25	1.08891	4616252	4617574	1323	b4382	16132199	NP_418799.1	thymidine phosphorylase	none	Cytoplasmic	cytoplasmic minus
CPR	deoB	259	24	425.725	482.073	1.13236	4617626	4618849	1224	b4383	16132200	NP_418800.1	phosphopentomutase	none	Cytoplasmic	cytoplasmic minus
CPR	deoC	98	6	252.78	189.121	0.748166	4615346	4616125	780	b4381	16132198	NP_418798.1	2-deoxyribose-5-phosphate aldolase,	none	Cytoplasmic	cytoplasmic minus
CPR	deoD	164	8	458.27	273.175	0.5961	4618906	4619625	720	b4384	16132201	NP_418801.1	purine-nucleoside phosphorylase	none	Cytoplasmic	cytoplasmic minus
CPR	der	82	7	112.001	116.836	1.04317	2633906	2635378	1473	b2511	90111450	NP_417006.2	predicted GTP-binding protein	none	Cytoplasmic	cytoplasmic minus
	dhaK	125	12	234.818	275.47	1.17312	1248991	1250061	1071	b1200	162135900	NP_415718.6	dihydroxyacetone kinase, N-terminal domain	none	Unknown	none
	dhaL	73	6	232.022	233.04	1.00439	1248348	1248980	633	b1199	16129162	NP_415717.1	dihydroxyacetone kinase, C-terminal domain	none	Unknown	none
CPR	dhaM	149	9	211.259	155.935	0.738123	1246919	1248337	1419	b1198	226524708	NP_415716.4	fused predicted dihydroxyacetone-specific PTS	none	Cytoplasmic	cytoplasmic minus
CPR	diaA	65	5	221.277	208.001	0.940003	3293831	3294421	591	b3149	16131041	NP_417618.1	DnaA initiator-associating factor for	none	Cytoplasmic	cytoplasmic minus
MPR	dinF	51	10	74.3535	178.157	2.39609	4255765	4257144	1380	b4044	162135919	NP_418468.3	DNA-damage-inducible SOS response protein	multipass	Cytoplasmic Membrane	multipass membrane
CPR	dinG	145	10	135.624	114.299	0.842762	832293	834443	2151	b0799	16128767	NP_415320.1	ATP-dependent DNA helicase	none	Cytoplasmic	cytoplasmic minus
	djlA	63	5	155.332	150.648	0.969845	57364	58179	816	b0055	16128049	NP_414597.1	DnaJ-like protein, membrane anchored	single pass type III	Cytoplasmic Membrane	single pass membrane
CPR	dkgA	45	1	109.343	29.6929	0.271556	3154645	3155472	828	b3012	90111527	NP_417485.4	2,5-diketo-D-gluconate reductase A	none	Cytoplasmic	cytoplasmic minus
CPR	dksA	202	18	891.245	970.489	1.08891	160149	160604	456	b0145	16128138	NP_414687.1	DNA-binding transcriptional regulator of rRNA	none	Cytoplasmic	cytoplasmic minus
	dld	183	8	214.558	114.619	0.534209	2220207	2221922	1716	b2133	16130071	NP_416637.1	D-lactate dehydrogenase, FAD-binding, NADH	peripheral	Cytoplasmic Membrane	peripheral membrane
	dmlR	118	8	256.933	212.863	0.828477	1878910	1879833	924	b1799	90111335	NP_416313.4	predicted DNA-binding transcriptional	none	Unknown	none
	dmsA	934	66	768.561	663.664	0.863515	940182	942626	2445	b0894	90111183	NP_415414.4	dimethyl sulfoxide reductase, anaerobic,	peripheral	Cytoplasmic Membrane	peripheral membrane
	dmsB	295	21	960.382	835.437	0.869901	942637	943254	618	b0895	16128862	NP_415415.1	dimethyl sulfoxide reductase, anaerobic,	none	Unknown	none
MPR	dmsC	507	39	1180.61	1109.77	0.940003	943256	944119	864	b0896	16128863	NP_415416.1	dimethyl sulfoxide reductase, anaerobic,	multipass	Cytoplasmic Membrane	multipass membrane
CPR	dnaA	133	10	190.588	175.112	0.9188	3880349	3881752	1404	b3702	16131570	NP_418157.1	chromosomal replication initiator protein DnaA,	represor	Cytoplasmic	cytoplasmic minus
CPR	dnaB	59	7	83.8299	121.54	1.44984	4262337	4263752	1416	b4052	16131878	NP_418476.1	replicative DNA helicase	none	Cytoplasmic	cytoplasmic minus
CPR	dnaE	101	2	58.3416	14.1176	0.241981	205126	208608	3483	b0184	16128177	NP_414726.1	DNA polymerase III alpha subunit	none	Cytoplasmic	cytoplasmic minus
CPR	dnaG	67	6	77.2042	84.487	1.09433	3209129	3210874	1746	b3066	16130962	NP_417538.1	DNA primase	none	Cytoplasmic	cytoplasmic minus
CPR	dnaJ	102	10	181.446	217.38	1.19804	14168	15298	1131	b0015	16128009	NP_414556.1	chaperone Hsp40, co-chaperone with DnaK	cytosolic stress response	Cytoplasmic	cytoplasmic minus
CPR	dnaK	398	25	417.707	320.628	0.767591	12163	14079	1917	b0014	16128008	NP_414555.1	s; cytoplasm	cytosolic stress response	Cytoplasmic	cytoplasmic minus
CPR	dnaN	95	8	173.599	178.643	1.02906	3879244	3880344	1101	b3701	16131569	NP_418156.1	DNA polymerase III, beta subunit	none	Cytoplasmic	cytoplasmic minus
CPR	dnaX	103	9	107.261	114.53	1.06777	491316	493247	1932	b0470	16128454	NP_415003.1	DNA polymerase III/DNA elongation factor III,	none	Cytoplasmic	cytoplasmic minus
CPR	dpiA	99	5	292.482	180.512	0.617174	653085	653765	681	b0620	16128603	NP_415153.1	DNA-binding response regulator in two-component	cytosolic two component	Cytoplasmic	cytoplasmic minus
	dppA	1035	76	1294.98	1162.01	0.897317	3704121	3705728	1608	b3544	16131416	NP_418001.1	dipeptide transporter	none	Secreted	none
MPR	dppB	140	16	276.146	385.659	1.39658	3702794	3703813	1020	b3543	16131415	NP_418000.1	dipeptide transporter	multipass	Cytoplasmic Membrane	multipass membrane
MPR	dppC	113	9	251.768	245.041	0.973278	3701882	3702784	903	b3542	16131414	NP_417999.1	dipeptide transporter	multipass	Cytoplasmic Membrane	multipass membrane
	dppD	107	6	218.776	149.913	0.685236	3700888	3701871	984	b3541	16131413	NP_417998.1	dipeptide transporter	peripheral	Cytoplasmic Membrane	peripheral membrane
	dppF	81	5	162.155	122.317	0.754324	3699887	3700891	1005	b3540	16131412	NP_417997.1	dipeptide transporter	peripheral	Cytoplasmic Membrane	peripheral membrane
CPR	dps	157	7	626.729	341.468	0.544843	847631	848134	504	b0812	16128780	NP_415333.1	Fe-binding and storage protein	none	Cytoplasmic	cytoplasmic minus
	dsbA	86	8	275.957	313.694	1.13675	4041441	4042067	627	b3860	16131701	NP_418297.1	periplasmic protein disulfide isomerase I	none	Secreted	none
MPR	dsbB	43	1	162.924	46.3008	0.284187	1231723	1232253	531	b1185	49176085	NP_415703.3	oxidoreductase that catalyzes reoxidation of	multipass	Cytoplasmic Membrane	multipass membrane
	dsbC	49	4	138.655	138.316	0.997554	3036134	3036844	711	b2893	16130795	NP_417369.1	protein disulfide isomerase II	none	Secreted	none
	dtd	67	2	307.759	112.264	0.364777	4075038	4075475	438	b3887	16131727	NP_418323.1	D-tyr-tRNA(Tyr) deacylase	none	Unknown	none
MPR	dtpB	346	33	473.554	551.925	1.1655	3638885	3640354	1470	b3496	16131368	NP_417953.1	predicted transporter	multipass	Cytoplasmic Membrane	multipass membrane
CPR	dusA	48	2	97.2529	49.5181	0.509168	4259737	4260729	993	b4049	145698340	NP_418473.2	tRNA-dihydrouridine synthase A	none	Cytoplasmic	cytoplasmic minus
CPR	dusB	133	10	277.003	254.511	0.9188	3408302	3409267	966	b3260	16131148	NP_417726.1	tRNA-dihydrouridine synthase B	none	Cytoplasmic	cytoplasmic minus
	dut	47	3	207.369	161.748	0.780003	3811955	3812410	456	b3640	16131511	NP_418097.1	deoxyuridinetriphosphatase	none	Unknown	none
	dxr	57	4	95.8056	82.1578	0.857547	193521	194717	1197	b0173	16128166	NP_414715.1	1-deoxy-D-xylulose 5-phosphate	none	Cytoplasmic Membrane	none
CPR	dxs	115	9	124.193	118.772	0.956351	437539	439401	1863	b0420	16128405	NP_414954.1	1-deoxyxylulose-5-phosphate synthase,	none	Cytoplasmic	cytoplasmic minus
CPR	ebgR	96	6	196.285	149.913	0.763753	3219488	3220471	984	b3075	16130970	NP_417546.1	DNA-binding transcriptional repressor	none	Cytoplasmic	cytoplasmic minus
	eco	52	3	213.946	150.833	0.705002	2301927	2302415	489	b2209	16130146	NP_416713.1	ecotin, a serine protease inhibitor	none	Secreted	none
CPR	eda	124	12	388.595	459.546	1.18258	1930139	1930780	642	b1850	16129803	NP_416364.1	multifunctional 2-keto-3-deoxygluconate	none	Cytoplasmic	cytoplasmic minus
CPR	edd	95	7	105.481	94.978	0.900424	1930817	1932628	1812	b1851	16129804	NP_416365.1	6-phosphogluconate dehydratase	none	Cytoplasmic	cytoplasmic minus
CPR	efp	65	4	230.643	173.444	0.752003	4373722	4374288	567	b4147	16131972	NP_418571.1	Elongation factor EF-P	protein biosynthesis	Cytoplasmic	cytoplasmic minus
	elaB	104	8	683.789	642.764	0.940003	2378744	2379049	306	b2266	16130201	NP_416769.1	conserved protein	single pass	Unknown	single pass membrane
CPR	elbB	146	15	449.144	563.893	1.25548	3347828	3348481	654	b3209	90111557	NP_417676.2	isoprenoid biosynthesis protein with	none	Cytoplasmic	cytoplasmic minus
MPR	emrD	87	9	147.71	186.727	1.26414	3851945	3853129	1185	b3673	90111634	NP_418129.2	multidrug efflux system protein	multipass	Cytoplasmic Membrane	multipass membrane
CPR	eno	767	50	1187.95	946.333	0.796613	2904665	2905963	1299	b2779	16130686	NP_417259.1	enolase	none	Cytoplasmic	cytoplasmic minus
	envC	75	7	119.757	136.587	1.14054	3784861	3786120	1260	b3613	162135913	NP_418070.6	protease with a role in cell division	none	Secreted	none
MPR	envZ	159	5	236.434	90.8564	0.384278	3532538	3533890	1353	b3404	16131281	NP_417863.1	sensory histidine kinase in two-component	multipass	Cytoplasmic Membrane	multipass membrane
CPR	epd	179	13	353.072	313.348	0.887489	3070694	3071713	1020	b2927	16130828	NP_417402.1	D-erythrose 4-phosphate dehydrogenase	none	Cytoplasmic	cytoplasmic minus
CPR	epmB	37	0	72.343	0	0	4372652	4373680	1029	b4146	16131971	NP_418570.1	predicted lysine aminomutase	none	Cytoplasmic	cytoplasmic minus
MPR	eptB	54	12	64.2102	174.367	2.71556	3706807	3708498	1692	b3546	90111611	NP_418002.2	predicted metal dependent hydrolase	multipass	Cytoplasmic Membrane	multipass membrane
	era	51	7	113.254	189.956	1.67726	2700503	2701408	906	b2566	16130491	NP_417061.1	membrane-associated, 16S rRNA-binding GTPase	peripheral	Cytoplasmic Membrane	peripheral membrane
	erfK	47	5	101.351	131.756	1.3	2060415	2061347	933	b1990	16129931	NP_416494.1	L,D-transpeptidase linking Lpp to murein	none	Unknown	none
	erpA	35	2	204.108	142.526	0.698288	176610	176954	345	b0156	16128149	NP_414698.1	conserved protein	none	Unknown	none
	eutB	136	13	200.896	234.666	1.16809	2555340	2556701	1362	b2441	90111437	NP_416936.4	ethanolamine ammonia-lyase, large subunit,	none	Unknown	none
MPR	exbB	163	15	446.181	501.75	1.12454	3149272	3150006	735	b3006	16130904	NP_417479.1	membrane spanning protein in TonB-ExbB-ExbD	multipass	Cytoplasmic Membrane	multipass membrane
	exbD	74	7	349.488	403.991	1.15595	3148840	3149265	426	b3005	16130903	NP_417478.1	membrane spanning protein in TonB-ExbB-ExbD	single pass type II	Cytoplasmic Membrane	single pass membrane
CPR	exuR	143	16	370.276	506.27	1.36728	3244674	3245450	777	b3094	90111537	NP_417565.2	DNA-binding transcriptional repressor	none	Cytoplasmic	cytoplasmic minus
MPR	exuT	204	25	289.24	433.152	1.49755	3243126	3244544	1419	b3093	16130988	NP_417564.1	hexuronate transporter	multipass	Cytoplasmic Membrane	multipass membrane
CPR	fabA	119	7	461.307	331.599	0.718826	1015175	1015693	519	b0954	16128921	NP_415474.1	beta-hydroxydecanoyl thioester dehydrase	none	Cytoplasmic	cytoplasmic minus
CPR	fabB	842	75	1387.42	1510.18	1.08848	2438407	2439627	1221	b2323	16130258	NP_416826.1	3-oxoacyl-[acyl-carrier-protein] synthase I	none	Cytoplasmic	cytoplasmic minus
CPR	fabD	329	21	711.743	555.162	0.780003	1148951	1149880	930	b1092	16129055	NP_415610.1	malonyl-CoA-[acyl-carrier-protein]	none	Cytoplasmic	cytoplasmic minus
CPR	fabF	597	63	967.082	1247.1	1.28955	1151162	1152403	1242	b1095	16129058	NP_415613.1	3-oxoacyl-[acyl-carrier-protein] synthase II	none	Cytoplasmic	cytoplasmic minus
CPR	fabG	673	55	1842.21	1839.75	0.998666	1149893	1150627	735	b1093	16129056	NP_415611.1	3-oxoacyl-[acyl-carrier-protein] reductase	none	Cytoplasmic	cytoplasmic minus
CPR	fabH	240	29	506.143	747.365	1.47659	1147982	1148935	954	b1091	16129054	NP_415609.1	3-oxoacyl-[acyl-carrier-protein] synthase III	none	Cytoplasmic	cytoplasmic minus
	fabI	108	10	275.396	311.606	1.13149	1348275	1349063	789	b1288	16129249	NP_415804.1	enoyl-[acyl-carrier-protein] reductase,	none	Cytoplasmic Membrane	none
	fabR	81	12	251.49	455.291	1.81038	4159147	4159794	648	b3963	145698338	NP_418398.2	DNA-binding transcriptional repressor	represor	Cytoplasmic Membrane	none
CPR	fabZ	79	11	348.556	593.077	1.70152	202101	202556	456	b0180	16128173	NP_414722.1	(3R)-hydroxymyristol acyl carrier protein	none	Cytoplasmic	cytoplasmic minus
CPR	fadH	37	4	36.8702	48.7087	1.32109	3229687	3231705	2019	b3081	16130976	NP_417552.1	2,4-dienoyl-CoA reductase, NADH and FMN-linked	none	Cytoplasmic	cytoplasmic minus
CPR	fadI	93	7	142.722	131.274	0.919788	2457181	2458491	1311	b2342	16130275	NP_416844.1	beta-ketoacyl-CoA thiolase, anaerobic, subunit	none	Cytoplasmic	cytoplasmic minus
CPR	fadJ	86	10	80.6643	114.619	1.42094	2455037	2457181	2145	b2341	16130274	NP_416843.1	fused enoyl-CoA hydratase and epimerase and	none	Cytoplasmic	cytoplasmic minus
CPR	fadR	118	8	329.731	273.175	0.828477	1234161	1234880	720	b1187	16129150	NP_415705.1	DNA-binding transcriptional dual regulator of	represor	Cytoplasmic	cytoplasmic minus
	fau	125	9	458.087	403.045	0.879843	3054263	3054811	549	b2912	49176282	NP_417387.3	predicted ligase	none	Unknown	none
CPR	fbaA	354	32	659.462	728.466	1.10464	3068187	3069266	1080	b2925	16130826	NP_417400.1	fructose-bisphosphate aldolase, class II	none	Cytoplasmic	cytoplasmic minus
	fbaB	52	5	99.354	116.741	1.175	2175534	2176586	1053	b2097	90111385	NP_416600.4	fructose-bisphosphate aldolase class I	none	Unknown	none
CPR	fbp	116	11	233.616	270.714	1.1588	4452634	4453632	999	b4232	16132054	NP_418653.1	fructose-1,6-bisphosphatase I	none	Cytoplasmic	cytoplasmic minus
CPR	fdhD	47	7	113.382	206.355	1.82001	4084039	4084872	834	b3895	16131735	NP_418331.1	formate dehydrogenase formation protein	none	Cytoplasmic	cytoplasmic minus
CPR	fdhE	120	7	259.602	185.054	0.712836	4078322	4079251	930	b3891	16131731	NP_418327.1	formate dehydrogenase formation protein	none	Cytoplasmic	cytoplasmic minus
CPR	fdhF	324	36	303.474	412.051	1.35778	4295242	4297389	2148	b4079	16131905	NP_418503.1	formate dehydrogenase-H, selenopolypeptide	none	Cytoplasmic	cytoplasmic minus
	fdnG	435	37	287.134	298.449	1.03941	1545425	1548472	3048	b1474	16129433	NP_415991.1	ion/transport;	none	Secreted	none
	fdnH	107	7	243.249	194.463	0.799442	1548485	1549369	885	b1475	16129434	NP_415992.1	formate dehydrogenase-N, Fe-S (beta) subunit,	single pass	Cytoplasmic Membrane	single pass membrane
MPR	fdnI	94	10	289.175	375.929	1.3	1549362	1550015	654	b1476	16129435	NP_415993.1	formate dehydrogenase-N, cytochrome B556	multipass	Cytoplasmic Membrane	multipass membrane
	fdoG	1033	95	681.19	765.534	1.12382	4080795	4083845	3051	b3894	16131734	NP_418330.1	formate dehydrogenase-O, large subunit	none	Secreted	none
	fdoH	221	14	492.396	381.174	0.77412	4079880	4080782	903	b3893	16131733	NP_418329.1	formate dehydrogenase-O, Fe-S subunit	single pass	Cytoplasmic Membrane	single pass membrane
MPR	fdoI	185	9	585.228	347.911	0.594489	4079248	4079883	636	b3892	16131732	NP_418328.1	formate dehydrogenase-O, cytochrome b556	multipass	Cytoplasmic Membrane	multipass membrane
	fecA	121	9	104.706	95.1706	0.908929	4512376	4514700	2325	b4291	16132112	NP_418711.1	KpLE2 phage-like element; ferric citrate outer	none	Secreted	none
MPR	feoB	567	64	491.282	677.643	1.37933	3538429	3540750	2322	b3409	16131285	NP_417868.1	fused ferrous iron transporter, protein B:	multipass	Cytoplasmic Membrane	multipass membrane
	feoC	105	7	891.356	726.161	0.814669	3540750	3540986	237	b3410	16131286	NP_417869.1	predicted DNA-binding transcriptional	none	Unknown	none
	ffh	436	37	644.05	667.894	1.03702	2744456	2745817	1362	b2610	16130531	NP_417101.1	Signal Recognition Particle (SRP) component	none	Unknown	none
	ffs	47	20	829.475	4313.29	5.20002	475672	475785	114	b0455	N/A	N/A	s; cytoplasm	sRNA	Unknown	none
CPR	fhlA	82	6	79.3542	70.9545	0.894149	2852360	2854438	2079	b2731	16130638	NP_417211.1	DNA-binding transcriptional activator	none	Cytoplasmic	cytoplasmic minus
	fhuA	62	5	55.5878	54.781	0.985487	167484	169727	2244	b0150	16128143	NP_414692.1	ferrichrome outer membrane transporter	secreted	Secreted	none
MPR	fhuB	37	4	37.5396	49.593	1.32109	171462	173444	1983	b0153	16128146	NP_414695.1	fused iron-hydroxamate transporter subunits of	multipass	Cytoplasmic Membrane	multipass membrane
CPR	fic	40	3	133.461	122.317	0.916503	3488883	3489485	603	b3361	16131240	NP_417820.1	stationary-phase protein, cell division	none	Cytoplasmic	cytoplasmic minus
MPR	fieF	116	15	258.452	408.401	1.58018	4104492	4105394	903	b3915	16131753	NP_418350.1	zinc transporter	multipass	Cytoplasmic Membrane	multipass membrane
	fimA	167	15	612.004	671.741	1.09761	4541138	4541686	549	b4314	16132135	NP_418734.1	major type 1 subunit fimbrin (pilin)	none	Secreted	none
	fkpA	167	13	413.272	393.13	0.951261	3474629	3475441	813	b3347	16131226	NP_417806.1	FKBP-type peptidyl-prolyl cis-trans isomerase	none	Secreted	none
CPR	fldA	54	5	204.602	231.504	1.13149	710158	710688	531	b0684	16128660	NP_415210.1	flavodoxin 1	none	Cytoplasmic	cytoplasmic minus
CPR	fldB	63	7	242.818	329.694	1.35778	3037877	3038398	522	b2895	16130797	NP_417371.1	flavodoxin 2	none	Cytoplasmic	cytoplasmic minus
	flgE	52	4	86.5341	81.3424	0.940003	1131797	1133005	1209	b1076	16129039	NP_415594.1	flagellar hook protein	none	Secreted	none
	flgF	35	5	93.1444	162.604	1.74572	1133025	1133780	756	b1077	16129040	NP_415595.1	flagellar component of cell-proximal portion of	none	Secreted	none
	fliY	107	14	268.758	429.713	1.59888	1997609	1998409	801	b1920	16129867	NP_416430.1	cystine transporter subunit	none	Secreted	none
	flu	88	9	56.7464	70.9204	1.24978	2069563	2072682	3120	b2000	49176177	YP_026164.1	CP4-44 prophage; antigen 43 (Ag43)	secreted	Secreted	none
CPR	fmt	166	20	352.298	518.686	1.47229	3432236	3433183	948	b3288	16131167	NP_417746.1	10-formyltetrahydrofolate:L-methionyl-	none	Cytoplasmic	cytoplasmic minus
CPR	fnr	91	6	243.14	195.902	0.805717	1396798	1397550	753	b1334	16129295	NP_415850.1	DNA-binding transcriptional dual regulator,	represor	Cytoplasmic	cytoplasmic minus
MPR	focA	286	22	670.64	630.403	0.940003	952832	953689	858	b0904	16128871	NP_415424.1	formate transporter	multipass	Cytoplasmic Membrane	multipass membrane
CPR	folC	95	5	150.616	96.8705	0.64316	2429696	2430964	1269	b2315	16130250	NP_416818.1	bifunctional folylpolyglutamate synthase/	none	Cytoplasmic	cytoplasmic minus
CPR	folD	125	9	290.069	255.215	0.879843	556098	556964	867	b0529	16128513	NP_415062.1	bifunctional 5,10-methylene-tetrahydrofolate	none	Cytoplasmic	cytoplasmic minus
CPR	folE	41	2	123.301	73.4999	0.5961	2241006	2241674	669	b2153	16130091	NP_416658.1	GTP cyclohydrolase I	none	Cytoplasmic	cytoplasmic minus
CPR	folP	49	3	116.118	86.8754	0.748166	3322085	3322933	849	b3177	90111553	NP_417644.4	7,8-dihydropteroate synthase	none	Cytoplasmic	cytoplasmic minus
CPR	fpr	88	5	237.013	164.563	0.694321	4111749	4112495	747	b3924	16131762	NP_418359.1	ferredoxin-NADP reductase	none	Cytoplasmic	cytoplasmic minus
	frdA	3991	317	4438.68	4308.28	0.970622	4378533	4380341	1809	b4154	16131979	NP_418578.1	fumarate reductase (anaerobic) catalytic and	none	Cytoplasmic Membrane	none
	frdB	761	54	2083.09	1806.3	0.867125	4377806	4378540	735	b4153	16131978	NP_418577.1	fumarate reductase (anaerobic), Fe-S subunit	none	Cytoplasmic Membrane	none
MPR	frdC	307	19	1559.74	1179.62	0.756289	4377400	4377795	396	b4152	16131977	NP_418576.1	fumarate reductase (anaerobic), membrane anchor	multipass	Cytoplasmic Membrane	multipass membrane
MPR	frdD	640	45	3576.74	3073.22	0.859222	4377030	4377389	360	b4151	16131976	NP_418575.1	fumarate reductase (anaerobic), membrane anchor	multipass	Cytoplasmic Membrane	multipass membrane
CPR	fre	211	20	604.722	700.448	1.1583	4024550	4025251	702	b3844	16131690	NP_418286.1	flavin reductase	none	Cytoplasmic	cytoplasmic minus
CPR	frmA	44	4	79.7517	88.5972	1.11091	377686	378795	1110	b0356	16128341	NP_414890.1	alcohol dehydrogenase class	none	Cytoplasmic	cytoplasmic minus
CPR	frr	187	15	674.245	660.907	0.980217	192872	193429	558	b0172	16128165	NP_414714.1	ribosome recycling factor	protein biosynthesis	Cytoplasmic	cytoplasmic minus
	frsA	99	10	159.984	197.476	1.23435	256527	257771	1245	b0239	16128225	NP_414774.1	hydrolase, binds to enzyme IIA(Glc)	none	Unknown	none
MPR	fruA	50	5	59.4539	72.6529	1.222	2257741	2259432	1692	b2167	16130105	NP_416672.1	fused fructose-specific PTS enzymes:	multipass	Cytoplasmic Membrane	multipass membrane
CPR	ftnB	106	5	423.142	243.906	0.576417	1984949	1985452	504	b1902	16129852	NP_416415.1	predicted ferritin-like protein	none	Cytoplasmic	cytoplasmic minus
CPR	ftsA	387	23	616.479	447.721	0.726256	103982	105244	1263	b0094	16128087	NP_414636.1	ATP-binding cell division protein involved in	none	Cytoplasmic	cytoplasmic minus
	ftsB	54	6	348.217	472.803	1.35778	2870531	2870842	312	b2748	16130655	NP_417228.1	cell division protein	single pass type II	Cytoplasmic Membrane	single pass membrane
	ftsE	70	3	210.515	110.25	0.523716	3600102	3600770	669	b3463	16131335	NP_417920.1	predicted transporter subunit: ATP-binding	none	Cytoplasmic Membrane	none
MPR	ftsH	491	42	510.518	533.644	1.0453	3323023	3324957	1935	b3178	16131068	NP_417645.1	protease, ATP-dependent zinc-metallo	multipass	Cytoplasmic Membrane	multipass membrane
	ftsI	184	20	209.504	278.277	1.32827	91413	93179	1767	b0084	16128077	NP_414626.1	transpeptidase involved in septal peptidoglycan	single pass	Cytoplasmic Membrane	single pass membrane
MPR	ftsK	335	36	168.92	221.826	1.3132	932447	936436	3990	b0890	16128857	NP_415410.1	DNA-binding membrane protein required for	multipass	Cytoplasmic Membrane	multipass membrane
CPR	ftsL	59	3	324.326	201.522	0.621358	91032	91397	366	b0083	16128076	NP_414625.1	membrane bound cell division protein at septum	single pass type II	Cytoplasmic	cytoplasmic minus
	ftsN	64	2	134.128	51.2203	0.381876	4120403	4121362	960	b3933	16131771	NP_418368.1	essential cell division protein	single pass type II	Cytoplasmic Membrane	single pass membrane
	ftsP	119	10	169.44	173.997	1.02689	3159279	3160691	1413	b3017	16130913	NP_417489.1	repressor protein for FtsI	none	Secreted	none
	ftsQ	272	26	658.534	769.229	1.16809	103155	103985	831	b0093	16128086	NP_414635.1	membrane anchored protein involved in growth of	single pass type II	Unknown	single pass membrane
MPR	ftsW	215	19	347.44	375.204	1.07991	98403	99647	1245	b0089	16128082	NP_414631.1	integral membrane protein involved in	multipass	Cytoplasmic Membrane	multipass membrane
MPR	ftsX	96	7	182.384	162.512	0.891045	3599051	3600109	1059	b3462	16131334	NP_417919.1	predicted transporter subunit: membrane	multipass	Cytoplasmic Membrane	multipass membrane
	ftsY	141	10	189.88	164.563	0.86667	3600773	3602266	1494	b3464	16131336	NP_417921.1	fused Signal Recognition Particle (SRP)	peripheral	Cytoplasmic Membrane	peripheral membrane
	ftsZ	686	47	1198.07	1003.06	0.837233	105305	106456	1152	b0095	16128088	NP_414637.1	GTP-binding tubulin-like cell division protein	cell cycle	Cytoplasmic Membrane	none
CPR	fucA	39	3	121.088	113.823	0.940003	2931063	2931710	648	b2800	16130707	NP_417280.1	L-fuculose-1-phosphate aldolase	none	Cytoplasmic	cytoplasmic minus
CPR	fucI	56	7	63.4389	96.9032	1.52751	2933606	2935381	1776	b2802	16130709	NP_417282.1	L-fucose isomerase	none	Cytoplasmic	cytoplasmic minus
	fucO	193	17	337.066	362.81	1.07638	2929887	2931038	1152	b2799	16130706	NP_417279.1	L-1,2-propanediol oxidoreductase	none	Unknown	none
CPR	fumA	299	27	365.248	403.045	1.10348	1684755	1686401	1647	b1612	16129570	NP_416129.1	fumarate hydratase (fumarase A), aerobic Class	none	Cytoplasmic	cytoplasmic minus
CPR	fumB	151	9	184.456	134.348	0.728347	4343703	4345349	1647	b4122	16131948	NP_418546.1	anaerobic class I fumarate hydratase (fumarase	none	Cytoplasmic	cytoplasmic minus
CPR	fumC	59	5	84.5464	87.556	1.0356	1683209	1684612	1404	b1611	16129569	NP_416128.1	fumarate hydratase (fumarase C),aerobic Class	none	Cytoplasmic	cytoplasmic minus
CPR	fur	87	8	391.581	440.013	1.12368	709423	709869	447	b0683	16128659	NP_415209.1	DNA-binding transcriptional dual regulator of	represor	Cytoplasmic	cytoplasmic minus
CPR	fusA	3717	336	3535.84	3905.82	1.10464	3469422	3471536	2115	b3340	16131219	NP_417799.1	protein chain elongation factor EF-G,	protein biosynthesis	Cytoplasmic	cytoplasmic minus
CPR	galE	2581	160	5105.96	3867.96	0.757538	790262	791278	1017	b0759	49176045	NP_415280.3	UDP-galactose-4-epimerase	none	Cytoplasmic	cytoplasmic minus
CPR	galF	104	10	234.049	275.008	1.175	2111458	2112351	894	b2042	16129982	NP_416546.1	predicted subunit with GalU	none	Cytoplasmic	cytoplasmic minus
CPR	galK	2225	174	3896.01	3723.17	0.955635	788054	789202	1149	b0757	16128725	NP_415278.1	galactokinase	none	Cytoplasmic	cytoplasmic minus
	galM	1163	89	2247.71	2101.95	0.935154	787020	788060	1041	b0756	16128724	NP_415277.1	galactose-1-epimerase (mutarotase)	none	Secreted	none
MPR	galP	232	24	334.599	422.98	1.26414	3086306	3087700	1395	b2943	16130844	NP_417418.1	D-galactose transporter	multipass	Cytoplasmic Membrane	multipass membrane
CPR	galR	116	17	226.146	404.997	1.79087	2974621	2975652	1032	b2837	16130741	NP_417314.1	DNA-binding transcriptional repressor	none	Cytoplasmic	cytoplasmic minus
CPR	galS	35	2	67.6438	47.2348	0.698288	2238650	2239690	1041	b2151	16130089	NP_416656.1	DNA-binding transcriptional repressor	none	Cytoplasmic	cytoplasmic minus
	galT	1563	102	3003.47	2395.17	0.797469	789206	790252	1047	b0758	16128726	NP_415279.1	galactose-1-phosphate uridylyltransferase	none	Unknown	none
CPR	galU	134	7	296.586	189.329	0.63836	1290680	1291588	909	b1236	16129197	NP_415752.1	glucose-1-phosphate uridylyltransferase	none	Cytoplasmic	cytoplasmic minus
CPR	gapA	2973	219	6005.46	5405.9	0.900165	1860795	1861790	996	b1779	16129733	NP_416293.1	glyceraldehyde-3-phosphate dehydrogenase A	none	Cytoplasmic	cytoplasmic minus
CPR	garD	2845	229	3641.16	3581.51	0.983617	3273304	3274875	1572	b3128	16131020	NP_417597.1	(D)-galactarate dehydrogenase	none	Cytoplasmic	cytoplasmic minus
CPR	garK	1573	126	2761.56	2703.14	0.978846	3268647	3269792	1146	b3124	145698314	NP_417593.4	glycerate kinase I	none	Cytoplasmic	cytoplasmic minus
CPR	garL	739	60	1928.41	1913.29	0.992155	3270809	3271579	771	b3126	16131018	NP_417595.1	alpha-dehydro-beta-deoxy-D-glucarate aldolase	none	Cytoplasmic	cytoplasmic minus
MPR	garP	936	73	1410.6	1344.39	0.953059	3271595	3272929	1335	b3127	16131019	NP_417596.1	s; inner membrane	multipass	Cytoplasmic Membrane	multipass membrane
CPR	garR	1577	105	3585.08	2916.95	0.813636	3269889	3270773	885	b3125	145698315	NP_417594.3	tartronate semialdehyde reductase	none	Cytoplasmic	cytoplasmic minus
	gatA	1486	102	6599.8	5535.86	0.838792	2172619	2173071	453	b2094	16130032	NP_416597.1	galactitol-specific enzyme IIA component of	none	Unknown	none
CPR	gatB	759	49	5358.06	4227.02	0.788909	2172304	2172588	285	b2093	16130031	NP_416596.1	galactitol-specific enzyme IIB component of	none	Cytoplasmic	cytoplasmic minus
MPR	gatC	7001	694	10387.5	12583	1.21136	2170945	2172300	1356	b2092	16130030	NP_416595.1	galactitol-specific enzyme IIC component of	multipass	Cytoplasmic Membrane	multipass membrane
CPR	gatD	1773	103	3426.64	2432.59	0.709907	2169857	2170897	1041	b2091	16130029	NP_416594.1	galactitol-1-phosphate dehydrogenase,	none	Cytoplasmic	cytoplasmic minus
CPR	gatY	3808	253	8960.69	7275.08	0.811888	2174372	2175226	855	b2096	90111384	NP_416599.2	D-tagatose 1,6-bisphosphate aldolase 2,	none	Cytoplasmic	cytoplasmic minus
CPR	gatZ	5809	412	9253.55	8020.05	0.8667	2173081	2174343	1263	b2095	16130033	NP_416598.1	D-tagatose 1,6-bisphosphate aldolase 2,	none	Cytoplasmic	cytoplasmic minus
	gcvB	611	39	5967.39	4654.58	0.780003	2940718	2940923	206	b4443	N/A	N/A	GcvB sRNA gene divergent from gcvA	sRNA	Unknown	none
	gcvH	260	21	1341.28	1323.85	0.987003	3047182	3047571	390	b2904	16130806	NP_417380.1	glycine cleavage complex lipoylprotein	none	Unknown	none
CPR	gcvP	782	78	547.432	667.254	1.21888	3044190	3047063	2874	b2903	16130805	NP_417379.1	glycine decarboxylase, PLP-dependent, subunit	none	Cytoplasmic	cytoplasmic minus
CPR	gcvT	633	57	1163.05	1279.81	1.10038	3047595	3048689	1095	b2905	16130807	NP_417381.1	aminomethyltransferase,	none	Cytoplasmic	cytoplasmic minus
CPR	ghrA	53	5	113.559	130.914	1.15283	1097109	1098047	939	b1033	90111205	NP_415551.2	2-ketoacid reductase	none	Cytoplasmic	cytoplasmic minus
CPR	glcB	598	49	553.926	554.65	1.00131	3119656	3121827	2172	b2976	16130876	NP_417450.1	malate synthase G	none	Cytoplasmic	cytoplasmic minus
CPR	glcD	73	11	97.9134	180.295	1.84138	3124544	3126043	1500	b2979	16130879	NP_417453.1	glycolate oxidase subunit, FAD-linked	none	Cytoplasmic	cytoplasmic minus
	glcE	53	9	101.265	210.134	2.0751	3123492	3124544	1053	b4468	49176295	YP_026191.1	glycolate oxidase FAD binding subunit	none	Unknown	none
	glcF	105	9	172.591	180.777	1.04743	3122258	3123481	1224	b4467	49176294	YP_026190.1	glycolate oxidase iron-sulfur subunit	none	Cytoplasmic Membrane	none
	glcG	177	10	879.283	607.055	0.690398	3121849	3122253	405	b2977	16130877	NP_417451.1	conserved protein	none	Unknown	none
CPR	gldA	319	23	581.342	512.203	0.881069	4135955	4137058	1104	b3945	90111668	NP_418380.4	glycerol dehydrogenase, NAD	none	Cytoplasmic	cytoplasmic minus
CPR	glf	123	12	224.154	267.236	1.1922	2105250	2106353	1104	b2036	16129976	NP_416540.1	UDP-galactopyranose mutase, FAD/NAD(P)-binding	none	Cytoplasmic	cytoplasmic minus
CPR	glgA	523	37	733.775	634.36	0.864515	3564623	3566056	1434	b3429	16131303	NP_417887.1	glycogen synthase	none	Cytoplasmic	cytoplasmic minus
CPR	glgB	342	36	314.621	404.703	1.28632	3569339	3571525	2187	b3432	16131306	NP_417890.1	1,4-alpha-glucan branching enzyme	none	Cytoplasmic	cytoplasmic minus
CPR	glgC	496	34	769.994	644.996	0.837664	3566056	3567351	1296	b3430	16131304	NP_417888.1	glucose-1-phosphate adenylyltransferase	none	Cytoplasmic	cytoplasmic minus
CPR	glgP	589	67	484.077	672.894	1.39006	3562157	3564604	2448	b3428	16131302	NP_417886.1	glycogen phosphorylase	none	Cytoplasmic	cytoplasmic minus
	glgS	70	4	700.668	489.268	0.698288	3189761	3189961	201	b3049	16130945	NP_417521.1	predicted glycogen synthesis protein	none	Unknown	none
CPR	glgX	362	40	368.954	498.191	1.35028	3567369	3569342	1974	b3431	16131305	NP_417889.1	glycogen debranching enzyme	none	Cytoplasmic	cytoplasmic minus
CPR	glk	254	21	529.014	534.472	1.01032	2506483	2507448	966	b2388	16130320	NP_416889.1	glucokinase	none	Cytoplasmic	cytoplasmic minus
CPR	glmM	414	29	622.522	532.875	0.855993	3320755	3322092	1338	b3176	16131066	NP_417643.1	phosphoglucosamine mutase	none	Cytoplasmic	cytoplasmic minus
CPR	glmS	545	56	599.178	752.35	1.25564	3909862	3911691	1830	b3729	16131597	NP_418185.1	L-glutamine:D-fructose-6-phosphate	none	Cytoplasmic	cytoplasmic minus
CPR	glmU	299	27	438.777	484.183	1.10348	3911853	3913223	1371	b3730	16131598	NP_418186.1	fused N-acetyl glucosamine-1-phosphate	peptidoglycane synthesis	Cytoplasmic	cytoplasmic minus
CPR	glnA	322	44	459.459	767.214	1.66982	4054648	4056057	1410	b3870	16131710	NP_418306.1	glutamine synthetase	none	Cytoplasmic	cytoplasmic minus
	glnD	82	8	61.7199	73.5824	1.1922	185978	188650	2673	b0167	16128160	NP_414709.1	uridylyltransferase	none	Cytoplasmic Membrane	none
	glnE	225	24	159.339	207.694	1.30347	3194823	3197663	2841	b3053	16130949	NP_417525.1	fused deadenylyltransferase/adenylyltransferase	none	Cytoplasmic Membrane	none
CPR	glnG	87	4	124.14	69.7468	0.561841	4051892	4053301	1410	b3868	16131708	NP_418304.1	fused DNA-binding response regulator in	none	Cytoplasmic	cytoplasmic minus
	glnH	274	27	737.973	888.641	1.20416	846481	847227	747	b0811	16128779	NP_415332.1	glutamine transporter subunit	none	Secreted	none
	glnL	49	5	93.8895	117.075	1.24694	4053313	4054362	1050	b3869	16131709	NP_418305.1	sensory histidine kinase in two-component	none	Cytoplasmic Membrane	none
MPR	glnP	76	7	231.675	260.758	1.12553	845683	846342	660	b0810	16128778	NP_415331.1	glutamine transporter subunit	multipass	Cytoplasmic Membrane	multipass membrane
	glnQ	94	7	261.577	238.036	0.910003	844964	845686	723	b0809	16128777	NP_415330.1	glutamine transporter subunit	peripheral	Cytoplasmic Membrane	peripheral membrane
CPR	glnS	143	11	172.795	162.428	0.940003	705316	706980	1665	b0680	16128656	NP_415206.1	glutamyl-tRNA synthetase	protein biosynthesis	Cytoplasmic	cytoplasmic minus
CPR	gloA	56	2	276.146	120.518	0.43643	1725861	1726268	408	b1651	16129609	NP_416168.1	glyoxalase I, Ni-dependent	none	Cytoplasmic	cytoplasmic minus
	glpA	51	5	62.9882	75.4626	1.19804	2350669	2352297	1629	b2241	16130176	NP_416744.1	sn-glycerol-3-phosphate dehydrogenase	peripheral	Cytoplasmic Membrane	peripheral membrane
MPR	glpF	72	9	171.227	261.55	1.52751	4115268	4116113	846	b3927	16131765	NP_418362.1	glycerol facilitator	multipass	Cytoplasmic Membrane	multipass membrane
CPR	glpK	155	12	206.658	195.513	0.946068	4113737	4115245	1509	b3926	16131764	NP_418361.1	glycerol kinase	none	Cytoplasmic	cytoplasmic minus
	glpQ	38	1	70.9869	22.828	0.32158	2347957	2349033	1077	b2239	16130174	NP_416742.1	periplasmic glycerophosphodiester	none	Secreted	none
CPR	glpX	63	9	125.372	218.864	1.74572	4112592	4113602	1011	b3925	16131763	NP_418360.1	fructose 1,6-bisphosphatase II	none	Cytoplasmic	cytoplasmic minus
CPR	gltA	546	45	855.535	861.649	1.00715	752408	753691	1284	b0720	16128695	NP_415248.1	citrate synthase	none	Cytoplasmic	cytoplasmic minus
	gltB	79	10	34.9015	53.9871	1.54684	3352654	3357207	4554	b3212	16131102	NP_417679.1	glutamate synthase, large subunit	none	Unknown	none
CPR	gltD	72	4	102.085	69.3044	0.678891	3357220	3358638	1419	b3213	16131103	NP_417680.1	glutamate synthase, 4Fe-4S protein, small	none	Cytoplasmic	cytoplasmic minus
	gltI	51	3	112.88	81.141	0.718826	686062	686970	909	b0655	16128638	NP_415188.1	glutamate and aspartate transporter subunit	none	Secreted	none
MPR	gltP	49	7	75.0259	130.974	1.74572	4292504	4293817	1314	b4077	16131903	NP_418501.1	glutamate/aspartate:proton symporter	multipass	Cytoplasmic Membrane	multipass membrane
MPR	gltS	101	9	168.494	183.476	1.08891	3825483	3826688	1206	b3653	16131524	NP_418110.1	glutamate transporter	multipass	Cytoplasmic Membrane	multipass membrane
CPR	gltX	127	8	180.448	138.902	0.769766	2517279	2518694	1416	b2400	16130330	NP_416899.1	glutamyl-tRNA synthetase	protein biosynthesis	Cytoplasmic	cytoplasmic minus
CPR	glyA	213	12	341.737	235.27	0.688453	2682276	2683529	1254	b2551	16130476	NP_417046.1	serine hydroxymethyltransferase	none	Cytoplasmic	cytoplasmic minus
CPR	glyQ	198	20	436.798	539.161	1.23435	3722430	3723341	912	b3560	16131431	NP_418017.1	glycine tRNA synthetase, alpha subunit	protein biosynthesis	Cytoplasmic	cytoplasmic minus
CPR	glyS	394	37	382.945	439.455	1.14757	3720351	3722420	2070	b3559	16131430	NP_418016.1	glycine tRNA synthetase, beta subunit	protein biosynthesis	Cytoplasmic	cytoplasmic minus
CPR	gmhB	98	11	342.306	469.519	1.37164	222833	223408	576	b0200	16128193	NP_414742.1	D,D-heptose 1,7-bisphosphate phosphatase	none	Cytoplasmic	cytoplasmic minus
CPR	gmk	87	8	280.508	315.202	1.12368	3819451	3820074	624	b3648	16131519	NP_418105.1	guanylate kinase	none	Cytoplasmic	cytoplasmic minus
CPR	gnd	411	36	587.703	629.059	1.07037	2097886	2099292	1407	b2029	16129970	NP_416533.1	gluconate-6-phosphate dehydrogenase,	none	Cytoplasmic	cytoplasmic minus
CPR	gntR	100	8	202	197.476	0.977603	3575754	3576749	996	b3438	49176356	YP_026222.1	DNA-binding transcriptional repressor	none	Cytoplasmic	cytoplasmic minus
MPR	gntT	60	8	91.6592	149.344	1.62934	3544581	3545897	1317	b3415	49176350	YP_026217.1	gluconate transporter, high-affinity GNT I	multipass	Cytoplasmic Membrane	multipass membrane
CPR	gor	148	12	220.077	218.055	0.990814	3644322	3645674	1353	b3500	16131372	NP_417957.1	glutathione oxidoreductase	none	Cytoplasmic	cytoplasmic minus
CPR	gph	57	6	151.093	194.354	1.28632	3511653	3512411	759	b3385	16131263	NP_417844.1	phosphoglycolate phosphatase	none	Cytoplasmic	cytoplasmic minus
CPR	gpmA	516	27	1378.69	881.56	0.639421	786066	786818	753	b0755	16128723	NP_415276.1	phosphoglyceromutase 1	none	Cytoplasmic	cytoplasmic minus
CPR	gpmM	658	60	856.856	954.786	1.11429	3783283	3784827	1545	b3612	16131483	NP_418069.1	phosphoglycero mutase III,	none	Cytoplasmic	cytoplasmic minus
CPR	gpp	235	17	318.384	281.453	0.884003	3960768	3962252	1485	b3779	49176408	YP_026252.1	guanosine pentaphosphatase/exopolyphosphatase	none	Cytoplasmic	cytoplasmic minus
CPR	gpsA	263	23	518.759	554.384	1.06867	3780665	3781684	1020	b3608	16131479	NP_418065.1	glycerol-3-phosphate dehydrogenase (NAD+)	none	Cytoplasmic	cytoplasmic minus
CPR	grcA	2910	144	15246.6	9219.65	0.604703	2714088	2714471	384	b2579	16130504	NP_417074.1	pyruvate formate lyase subunit	none	Cytoplasmic	cytoplasmic minus
CPR	greA	45	4	189.804	206.17	1.08623	3326261	3326737	477	b3181	90111554	NP_417648.4	transcription elongation factor	none	Cytoplasmic	cytoplasmic minus
CPR	groL	511	47	624.22	701.596	1.12396	4369048	4370694	1647	b4143	16131968	NP_418567.1	Cpn60 chaperonin GroEL, large subunit of	cell cycle	Cytoplasmic	cytoplasmic minus
CPR	groS	75	3	513.245	250.875	0.488802	4368711	4369004	294	b4142	16131967	NP_418566.1	Cpn10 chaperonin GroES, small subunit of	cell cycle	Cytoplasmic	cytoplasmic minus
CPR	grpE	209	15	707.897	620.852	0.877037	2748137	2748730	594	b2614	16130533	NP_417104.1	heat shock protein	cytosolic stress response	Cytoplasmic	cytoplasmic minus
	grxC	53	2	423.142	195.125	0.461134	3782214	3782465	252	b3610	16131481	NP_418067.1	glutaredoxin 3	none	Unknown	none
	grxD	117	6	676.421	423.892	0.626669	1731778	1732125	348	b1654	16129612	NP_416171.1	conserved protein	none	Unknown	none
CPR	gshA	154	11	198.995	173.695	0.87286	2812905	2814461	1557	b2688	16130600	NP_417173.1	gamma-glutamate-cysteine ligase	none	Cytoplasmic	cytoplasmic minus
CPR	gshB	99	8	209.443	206.82	0.987478	3089900	3090850	951	b2947	16130848	NP_417422.1	glutathione synthetase	none	Cytoplasmic	cytoplasmic minus
	gsiA	103	6	110.699	78.8004	0.711847	866743	868614	1872	b0829	145698235	NP_415350.2	fused predicted peptide transport subunits of	peripheral	Cytoplasmic Membrane	peripheral membrane
	gsiB	81	11	105.89	175.726	1.65951	868634	870172	1539	b0830	16128798	NP_415351.1	predicted peptide transporter subunit:	none	Secreted	none
MPR	gsiC	36	0	78.6418	0	0	870190	871110	921	b0831	16128799	NP_415352.1	predicted peptide transporter subunit: membrane	multipass	Cytoplasmic Membrane	multipass membrane
CPR	gss	177	14	191.457	185.054	0.966557	3134685	3136544	1860	b2988	16130888	NP_417462.1	fused glutathionylspermidine	none	Cytoplasmic	cytoplasmic minus
CPR	gstB	37	4	118.726	156.847	1.32109	879077	879703	627	b0838	90111175	NP_415359.4	predicted glutathione S-transferase	none	Cytoplasmic	cytoplasmic minus
CPR	guaA	199	14	253.721	218.124	0.859701	2628980	2630557	1578	b2507	16130432	NP_417002.1	GMP synthetase (glutamine aminotransferase)	none	Cytoplasmic	cytoplasmic minus
CPR	guaB	100	6	137.145	100.555	0.733203	2630626	2632092	1467	b2508	16130433	NP_417003.1	IMP dehydrogenase	none	Cytoplasmic	cytoplasmic minus
CPR	guaC	49	10	94.4291	235.496	2.49389	113444	114487	1044	b0104	16128097	NP_414646.1	GMP reductase	none	Cytoplasmic	cytoplasmic minus
	gudD	652	31	978.204	568.35	0.581014	2916067	2917407	1341	b2787	16130694	NP_417267.1	(D)-glucarate dehydratase 1	none	Unknown	none
MPR	gudP	522	33	776.217	599.652	0.772531	2918770	2920122	1353	b2789	16130696	NP_417269.1	s; inner membrane	multipass	Cytoplasmic Membrane	multipass membrane
CPR	gudX	361	29	541.613	531.682	0.981665	2917428	2918768	1341	b2788	16130695	NP_417268.1	predicted glucarate dehydratase	none	Cytoplasmic	cytoplasmic minus
	gutM	67	5	374.44	341.468	0.911943	2826643	2827002	360	b2706	16130613	NP_417186.1	DNA-binding transcriptional activator of	none	Cytoplasmic Membrane	none
	gutQ	134	7	279.086	178.157	0.63836	2827835	2828800	966	b2708	90111480	NP_417188.4	predicted phosphosugar-binding protein	none	Unknown	none
CPR	gyrA	470	34	359.818	318.08	0.884003	2334815	2337442	2628	b2231	16130166	NP_416734.1	DNA gyrase (type II topoisomerase), subunit A	none	Cytoplasmic	cytoplasmic minus
CPR	gyrB	353	33	294.082	335.954	1.14238	3875728	3878142	2415	b3699	49176395	YP_026241.1	DNA gyrase, subunit B	none	Cytoplasmic	cytoplasmic minus
CPR	hcp	519	31	631.691	461.075	0.729906	911385	913037	1653	b0873	90111180	NP_415394.4	hybrid-cluster [4Fe-2S-2O] protein in anaerobic	none	Cytoplasmic	cytoplasmic minus
CPR	hcr	237	28	492.079	710.424	1.44372	910405	911373	969	b0872	16128840	NP_415393.1	HCP oxidoreductase, NADH-dependent	none	Cytoplasmic	cytoplasmic minus
CPR	hda	58	10	166.227	350.224	2.1069	2616097	2616798	702	b2496	226524737	NP_416991.2	ATPase regulatory factor involved in DnaA	none	Cytoplasmic	cytoplasmic minus
	hdeA	111	6	670.64	442.986	0.660543	3654431	3654763	333	b3510	16131382	NP_417967.1	stress response protein acid-resistance	none	Unknown	none
MPR	hdeD	89	3	312.497	128.721	0.411912	3655018	3655590	573	b3511	16131383	NP_417968.1	acid-resistance membrane protein	multipass	Cytoplasmic Membrane	multipass membrane
CPR	hdhA	43	4	112.646	128.051	1.13675	1695297	1696064	768	b1619	16129577	NP_416136.1	7-alpha-hydroxysteroid dehydrogenase,	none	Cytoplasmic	cytoplasmic minus
CPR	helD	113	12	110.631	143.566	1.2977	1023694	1025748	2055	b0962	16128929	NP_415482.1	DNA helicase IV	none	Cytoplasmic	cytoplasmic minus
CPR	hemA	122	9	195.27	176.031	0.901479	1262937	1264193	1257	b1210	16129173	NP_415728.1	glutamyl tRNA reductase	none	Cytoplasmic	cytoplasmic minus
CPR	hemB	109	4	224.922	100.865	0.448442	387977	388951	975	b0369	90111123	NP_414903.4	porphobilinogen synthase	none	Cytoplasmic	cytoplasmic minus
CPR	hemC	267	20	570.257	521.99	0.915359	3987848	3988789	942	b3805	49176416	YP_026260.1	hydroxymethylbilane synthase	none	Cytoplasmic	cytoplasmic minus
	hemD	127	13	344.823	431.329	1.25087	3987111	3987851	741	b3804	16131656	NP_418248.1	uroporphyrinogen III synthase	none	Unknown	none
CPR	hemE	62	5	117.126	115.426	0.985487	4195739	4196803	1065	b3997	16131827	NP_418425.1	uroporphyrinogen decarboxylase	none	Cytoplasmic	cytoplasmic minus
CPR	hemL	146	15	229.305	287.889	1.25548	173602	174882	1281	b0154	16128147	NP_414696.1	glutamate-1-semialdehyde aminotransferase	none	Cytoplasmic	cytoplasmic minus
CPR	hemN	73	5	106.892	89.4677	0.836989	4050068	4051441	1374	b3867	90111657	NP_418303.2	coproporphyrinogen III oxidase, SAM and NAD(P)H	none	Cytoplasmic	cytoplasmic minus
	hemX	98	9	166.809	187.201	1.12225	3985908	3987089	1182	b3803	16131655	NP_418247.1	predicted uroporphyrinogen III methylase	single pass	Cytoplasmic Membrane	single pass membrane
MPR	hemY	158	16	265.567	328.631	1.23747	3984709	3985905	1197	b3802	16131654	NP_418246.1	predicted protoheme IX synthesis protein	multipass	Cytoplasmic Membrane	multipass membrane
CPR	hflC	159	13	318.304	318.024	0.999123	4401323	4402327	1005	b4175	16131997	NP_418596.1	modulator for HflB protease specific for phage	single pass type II	Cytoplasmic	cytoplasmic minus
	hflK	285	29	455.077	565.862	1.24344	4400061	4401320	1260	b4174	16131996	NP_418595.1	modulator for HflB protease specific for phage	single pass type II	Unknown	single pass membrane
CPR	hflX	442	36	694.198	690.934	0.995298	4398695	4399975	1281	b4173	16131995	NP_418594.1	predicted GTPase	none	Cytoplasmic	cytoplasmic minus
CPR	hfq	407	30	2650	2386.96	0.90074	4398311	4398619	309	b4172	16131994	NP_418593.1	HF-I, host factor for RNA phage Q beta	none	Cytoplasmic	cytoplasmic minus
CPR	hisA	42	3	114.499	99.942	0.87286	2093149	2093886	738	b2024	90111374	NP_416528.2	N-(5'-phospho-L-ribosyl-formimino)-5-amino-1-	none	Cytoplasmic	cytoplasmic minus
CPR	hisB	35	5	65.9337	115.102	1.74572	2091492	2092559	1068	b2022	90111373	NP_416526.4	fused	none	Cytoplasmic	cytoplasmic minus
CPR	hisF	47	0	121.699	0	0	2093868	2094644	777	b2025	16129966	NP_416529.1	imidazole glycerol phosphate synthase,	none	Cytoplasmic	cytoplasmic minus
	hisJ	41	1	105.35	31.3994	0.29805	2424028	2424810	783	b2309	16130244	NP_416812.1	histidine/lysine/arginine/ornithine transporter	none	Secreted	none
CPR	hisS	248	26	391.338	501.356	1.28113	2637323	2638597	1275	b2514	16130439	NP_417009.1	histidyl tRNA synthetase	protein biosynthesis	Cytoplasmic	cytoplasmic minus
	hlpA	266	26	1101.17	1315.29	1.19444	200482	200967	486	b0178	16128171	NP_414720.1	periplasmic chaperone	none	Secreted	none
CPR	hmp	47	8	79.3956	165.143	2.08001	2683857	2685047	1191	b2552	16130477	NP_417047.1	fused nitric oxide dioxygenase/dihydropteridine	none	Cytoplasmic	cytoplasmic minus
CPR	hns	540	48	2624.24	2850.52	1.08623	1291732	1292145	414	b1237	16129198	NP_415753.1	global DNA-binding transcriptional dual	none	Cytoplasmic	cytoplasmic minus
CPR	holB	39	2	78.0745	48.9268	0.626669	1154985	1155989	1005	b1099	16129062	NP_415617.1	DNA polymerase III, delta prime subunit	none	Cytoplasmic	cytoplasmic minus
CPR	hpf	57	0	398.192	0	0	3344195	3344482	288	b3203	16131093	NP_417670.1	predicted ribosome-associated, sigma 54	none	Cytoplasmic	cytoplasmic minus
CPR	hpt	57	5	213.556	228.917	1.07193	141431	141967	537	b0125	90111088	NP_414667.4	hypoxanthine phosphoribosyltransferase	none	Cytoplasmic	cytoplasmic minus
CPR	hrpA	240	19	123.715	119.685	0.96742	1481085	1484987	3903	b1413	145698255	NP_415931.4	ATP-dependent helicase	none	Cytoplasmic	cytoplasmic minus
	hrpB	84	6	69.5478	60.7055	0.87286	162105	164534	2430	b0148	162135893	NP_414690.4	predicted ATP-dependent helicase	none	Cytoplasmic Membrane	none
CPR	hscA	119	9	129.345	119.542	0.924205	2655107	2656957	1851	b2526	16130451	NP_417021.1	DnaK-like molecular chaperone specific for	none	Cytoplasmic	cytoplasmic minus
CPR	hsdR	270	25	154.631	174.962	1.13149	4581272	4584784	3513	b4350	226524764	NP_418770.2	endonuclease R	none	Cytoplasmic	cytoplasmic minus
CPR	hslU	54	8	81.5643	147.662	1.81038	4118439	4119770	1332	b3931	16131769	NP_418366.1	molecular chaperone and ATPase component of	cytosolic stress response	Cytoplasmic	cytoplasmic minus
	hspQ	58	3	366.954	231.941	0.632071	1027627	1027944	318	b0966	145698238	NP_415486.4	DNA-binding protein, hemimethylated	cytosolic stress response	Unknown	none
MPR	hsrA	70	5	98.6235	86.0845	0.87286	3937208	3938635	1428	b3754	16131622	NP_418210.1	s; inner membrane	multipass	Cytoplasmic Membrane	multipass membrane
CPR	htpG	190	9	203.874	118.012	0.578844	494344	496218	1875	b0473	16128457	NP_415006.1	molecular chaperone HSP90 family	cytosolic stress response	Cytoplasmic	cytoplasmic minus
MPR	htpX	94	6	214.422	167.25	0.780003	1909719	1910600	882	b1829	16129783	NP_416343.1	predicted endopeptidase	multipass	Cytoplasmic Membrane	multipass membrane
CPR	hupA	138	6	1017.01	540.346	0.531306	4198304	4198576	273	b4000	16131830	NP_418428.1	HU, DNA-binding transcriptional regulator,	none	Cytoplasmic	cytoplasmic minus
CPR	hupB	724	41	5335.64	3692.36	0.692019	460675	460947	273	b0440	16128425	NP_414974.1	HU, DNA-binding transcriptional regulator, beta	none	Cytoplasmic	cytoplasmic minus
	hyaA	37	1	66.5246	21.9712	0.330271	1031362	1032480	1119	b0972	16128938	NP_415491.1	hydrogenase 1, small subunit	single pass type I	Cytoplasmic Membrane	single pass membrane
	hyaB	36	5	40.3729	68.5221	1.69723	1032477	1034270	1794	b0973	16128939	NP_415492.1	hydrogenase 1, large subunit	peripheral	Cytoplasmic Membrane	peripheral membrane
	hybA	573	50	1168.01	1245.48	1.06632	3142176	3143162	987	b2996	16130896	NP_417470.1	hydrogenase 2 4Fe-4S ferredoxin-type component	none	Cytoplasmic Membrane	none
MPR	hybB	477	40	813.982	834.121	1.02474	3141008	3142186	1179	b2995	16130895	NP_417469.1	predicted hydrogenase 2 cytochrome b type	multipass	Cytoplasmic Membrane	multipass membrane
	hybC	519	49	612.785	706.984	1.15372	3139308	3141011	1704	b2994	16130894	NP_417468.1	hydrogenase 2, large subunit	peripheral	Cytoplasmic Membrane	peripheral membrane
CPR	hybD	220	33	894.186	1639.05	1.83301	3138814	3139308	495	b2993	16130893	NP_417467.1	predicted maturation element for hydrogenase 2	none	Cytoplasmic	cytoplasmic minus
	hybE	85	9	349.72	452.498	1.29389	3138333	3138821	489	b2992	16130892	NP_417466.1	hydrogenase 2-specific chaperone	none	Unknown	none
CPR	hybF	59	7	347.085	503.217	1.44984	3137999	3138340	342	b2991	16130891	NP_417465.1	protein involved with the maturation of	none	Cytoplasmic	cytoplasmic minus
	hybG	57	4	460.56	394.951	0.857547	3137738	3137986	249	b2990	16130890	NP_417464.1	hydrogenase 2 accessory protein	none	Unknown	none
	hybO	709	52	1274.75	1142.5	0.896251	3143165	3144283	1119	b2997	16130897	NP_417471.1	hydrogenase 2, small subunit	peripheral	Cytoplasmic Membrane	peripheral membrane
	hycI	46	6	196.493	313.194	1.59392	2840595	2841065	471	b2717	16130624	NP_417197.1	protease involved in processing C-terminal end	none	Unknown	none
CPR	hypA	147	9	842.598	630.403	0.748166	2848669	2849019	351	b2726	16130633	NP_417206.1	protein involved in nickel insertion into	none	Cytoplasmic	cytoplasmic minus
CPR	hypB	435	27	1002.5	760.383	0.758485	2849023	2849895	873	b2727	16130634	NP_417207.1	GTP hydrolase involved in nickel liganding into	none	Cytoplasmic	cytoplasmic minus
	hypC	71	2	523.246	180.115	0.344227	2849886	2850158	273	b2728	16130635	NP_417208.1	protein required for maturation of hydrogenases	none	Unknown	none
CPR	hypD	460	42	824.851	920.321	1.11574	2850158	2851279	1122	b2729	16130636	NP_417209.1	protein required for maturation of	none	Cytoplasmic	cytoplasmic minus
CPR	hypE	316	17	628.849	413.41	0.657407	2851276	2852286	1011	b2730	226524740	NP_417210.2	carbamoyl phosphate phosphatase, hydrogenase 3	none	Cytoplasmic	cytoplasmic minus
CPR	hypF	61	6	54.4727	65.4746	1.20197	2833195	2835447	2253	b2712	16130619	NP_417192.1	carbamoyl phosphate phosphatase and maturation	none	Cytoplasmic	cytoplasmic minus
CPR	hyuA	45	5	65.322	88.6931	1.35778	3008050	3009435	1386	b2873	90111504	NP_417349.4	D-stereospecific phenylhydantoinase	none	Cytoplasmic	cytoplasmic minus
	iaaA	66	10	137.46	254.511	1.85152	865791	866756	966	b0828	16128796	NP_415349.1	L-asparaginase	none	Unknown	none
CPR	icd	980	67	1576.08	1316.74	0.835452	1194346	1195596	1251	b1136	16129099	NP_415654.1	e14 prophage; isocitrate dehydrogenase,	none	Cytoplasmic	cytoplasmic minus
CPR	iclR	88	5	214.605	149.004	0.694321	4220827	4221651	825	b4018	90111675	NP_418442.2	DNA-binding transcriptional repressor	none	Cytoplasmic	cytoplasmic minus
CPR	ihfA	256	23	1716.84	1884.91	1.09789	1793277	1793576	300	b1712	16129668	NP_416227.1	integration host factor (IHF), DNA-binding	translation regulation	Cytoplasmic	cytoplasmic minus
CPR	ihfB	62	2	437.681	172.531	0.394195	963051	963335	285	b0912	16128879	NP_415432.1	integration host factor (IHF), DNA-binding	translation regulation	Cytoplasmic	cytoplasmic minus
CPR	ileS	322	29	229.974	253.101	1.10056	22391	25207	2817	b0026	16128020	NP_414567.1	isoleucyl-tRNA synthetase	protein biosynthesis	Cytoplasmic	cytoplasmic minus
CPR	ilvA	56	3	72.9239	47.7393	0.654645	3953354	3954898	1545	b3772	16131630	NP_418220.1	threonine deaminase	none	Cytoplasmic	cytoplasmic minus
CPR	ilvB	76	4	90.5304	58.2255	0.64316	3849119	3850807	1689	b3671	16131541	NP_418127.1	acetolactate synthase I, large subunit	none	Cytoplasmic	cytoplasmic minus
CPR	ilvC	47	2	64.0652	33.314	0.520002	3955993	3957468	1476	b3774	16131632	NP_418222.1	ketol-acid reductoisomerase, NAD(P)-binding	none	Cytoplasmic	cytoplasmic minus
CPR	ilvD	74	9	80.4333	119.542	1.48622	3951501	3953351	1851	b3771	49176404	YP_026248.1	dihydroxyacid dehydratase	none	Cytoplasmic	cytoplasmic minus
CPR	ilvE	40	2	86.5341	52.8725	0.611002	3950507	3951436	930	b3770	49176403	YP_026247.1	branched-chain amino-acid aminotransferase	none	Cytoplasmic	cytoplasmic minus
CPR	ilvY	41	9	92.2692	247.507	2.68245	3954950	3955843	894	b3773	16131631	NP_418221.1	DNA-binding transcriptional dual regulator	represor	Cytoplasmic	cytoplasmic minus
CPR	infA	92	3	845.19	336.791	0.39848	925448	925666	219	b0884	16128851	NP_415404.1	translation initiation factor IF-1	protein biosynthesis	Cytoplasmic	cytoplasmic minus
CPR	infB	1002	87	754.187	800.209	1.06102	3311364	3314036	2673	b3168	16131060	NP_417637.1	fused protein chain initiation factor 2, IF2:	protein biosynthesis	Cytoplasmic	cytoplasmic minus
CPR	infC	1174	81	4349.89	3667.48	0.84312	1798120	1798662	543	b1718	16129674	NP_416233.1	protein chain initiation factor IF-3	protein biosynthesis	Cytoplasmic	cytoplasmic minus
	iraP	42	3	323.757	282.595	0.87286	400610	400870	261	b0382	16128367	NP_414916.1	predicted protein	cytosolic stress response	Unknown	none
CPR	iscA	127	16	788.622	1214.11	1.53953	2657585	2657908	324	b2528	16130453	NP_417023.1	FeS cluster assembly protein	none	Cytoplasmic	cytoplasmic minus
	iscR	45	4	185.146	201.11	1.08623	2659665	2660153	489	b2531	16130456	NP_417026.1	DNA-binding transcriptional repressor	none	Unknown	none
CPR	iscS	118	8	195.396	161.881	0.828477	2658339	2659553	1215	b2530	49176235	YP_026169.1	cysteine desulfurase (tRNA sulfurtransferase),	none	Cytoplasmic	cytoplasmic minus
CPR	iscU	41	8	213.149	508.232	2.3844	2657925	2658311	387	b2529	16130454	NP_417024.1	scaffold protein	none	Cytoplasmic	cytoplasmic minus
CPR	ispA	53	3	118.48	81.9524	0.691701	439426	440325	900	b0421	16128406	NP_414955.1	geranyltranstransferase	none	Cytoplasmic	cytoplasmic minus
CPR	ispB	121	12	250.455	303.528	1.21191	3331732	3332703	972	b3187	16131077	NP_417654.1	octaprenyl diphosphate synthase	none	Cytoplasmic	cytoplasmic minus
CPR	ispE	155	4	366.018	115.426	0.315356	1261249	1262100	852	b1208	16129171	NP_415726.1	4-diphosphocytidyl-2-C-methylerythritol kinase	none	Cytoplasmic	cytoplasmic minus
CPR	ispG	285	23	512.419	505.337	0.986179	2638708	2639826	1119	b2515	16130440	NP_417010.1	1-hydroxy-2-methyl-2-(E)-butenyl 4-diphosphate	none	Cytoplasmic	cytoplasmic minus
CPR	ispH	47	3	99.4324	77.5575	0.780003	26277	27227	951	b0029	16128023	NP_414570.1	1-hydroxy-2-methyl-2-(E)-butenyl 4-diphosphate	none	Cytoplasmic	cytoplasmic minus
CPR	ispU	80	9	211.225	290.383	1.37475	194903	195664	762	b0174	16128167	NP_414716.1	undecaprenyl pyrophosphate synthase	none	Cytoplasmic	cytoplasmic minus
	ivy	78	4	331.075	207.475	0.626669	240343	240816	474	b0220	16128206	NP_414755.1	inhibitor of vertebrate C-lysozyme	none	Secreted	none
CPR	katG	810	72	747.205	811.633	1.08623	4131858	4134038	2181	b3942	16131780	NP_418377.1	catalase/hydroperoxidase HPI(I)	none	Cytoplasmic	cytoplasmic minus
CPR	kbl	728	55	1223.62	1129.67	0.923217	3789378	3790574	1197	b3617	16131488	NP_418074.1	glycine C-acetyltransferase	none	Cytoplasmic	cytoplasmic minus
	kdgK	35	1	75.7174	26.4363	0.349144	3677442	3678371	930	b3526	90111606	NP_417983.2	ketodeoxygluconokinase	none	Unknown	none
CPR	kdgR	82	5	208.305	155.213	0.745125	1907332	1908123	792	b1827	16129781	NP_416341.1	predicted DNA-binding transcriptional	none	Cytoplasmic	cytoplasmic minus
MPR	kdpD	47	10	35.2179	91.567	2.60001	720953	723637	2685	b0695	16128671	NP_415223.1	fused sensory histidine kinase in two-component	multipass	Cytoplasmic Membrane	multipass membrane
CPR	kdsA	117	11	275.315	316.308	1.14889	1267388	1268242	855	b1215	16129178	NP_415733.1	3-deoxy-D-manno-octulosonate 8-phosphate	none	Cytoplasmic	cytoplasmic minus
CPR	kdsB	96	4	258.56	131.65	0.509168	970075	970821	747	b0918	16128885	NP_415438.1	3-deoxy-manno-octulosonate	none	Cytoplasmic	cytoplasmic minus
CPR	kdsC	87	7	308.707	303.528	0.983222	3340295	3340861	567	b3198	16131088	NP_417665.1	3-deoxy-D-manno-octulosonate 8-phosphate	none	Cytoplasmic	cytoplasmic minus
CPR	kdsD	112	5	228.303	124.548	0.545538	3339288	3340274	987	b3197	16131087	NP_417664.1	D-arabinose 5-phosphate isomerase	none	Cytoplasmic	cytoplasmic minus
CPR	kduD	50	3	132.016	96.7942	0.733203	2980519	2981280	762	b2842	16130746	NP_417319.1	2-deoxy-D-gluconate 3-dehydrogenase	none	Cytoplasmic	cytoplasmic minus
MPR	kefB	58	3	64.6131	40.8401	0.632071	3476824	3478629	1806	b3350	16131229	NP_417809.1	potassium:proton antiporter	multipass	Cytoplasmic Membrane	multipass membrane
MPR	kgtP	332	38	514.209	719.213	1.39868	2722470	2723768	1299	b2587	16130512	NP_417082.1	alpha-ketoglutarate transporter	multipass	Cytoplasmic Membrane	multipass membrane
CPR	lacI	35	2	65.0205	45.403	0.698288	365652	366734	1083	b0345	49176012	NP_414879.3	DNA-binding transcriptional repressor	none	Cytoplasmic	cytoplasmic minus
	lamB	1641	118	2462.01	2163.4	0.878711	4245994	4247334	1341	b4036	16131862	NP_418460.1	maltose outer membrane porin (maltoporin)	secreted	Secreted	none
CPR	ldcC	55	5	51.6599	57.3897	1.11091	209679	211820	2142	b0186	16128179	NP_414728.1	lysine decarboxylase 2, constitutive	none	Cytoplasmic	cytoplasmic minus
	lepA	87	6	97.2427	81.9524	0.842762	2703347	2705146	1800	b2569	16130494	NP_417064.1	GTP-binding membrane protein	peripheral	Cytoplasmic Membrane	peripheral membrane
MPR	lepB	43	2	88.7308	50.4323	0.568374	2702357	2703331	975	b2568	16130493	NP_417063.1	leader peptidase (signal peptidase I)	multipass	Cytoplasmic Membrane	multipass membrane
CPR	leuS	318	21	247.693	199.884	0.806984	671424	674006	2583	b0642	16128625	NP_415175.1	leucyl-tRNA synthetase	protein biosynthesis	Cytoplasmic	cytoplasmic minus
CPR	lexA	468	33	1546.1	1332.23	0.86167	4255138	4255746	609	b4043	16131869	NP_418467.1	DNA-binding transcriptional repressor of SOS	none	Cytoplasmic	cytoplasmic minus
MPR	lgt	51	5	117.132	140.33	1.19804	2963184	2964059	876	b2828	16130732	NP_417305.1	phosphatidylglycerol-prolipoprotein	multipass	Cytoplasmic Membrane	multipass membrane
	lhr	47	2	20.4809	10.6501	0.520002	1727111	1731727	4617	b1653	16129611	NP_416170.1	predicted ATP-dependent helicase	none	Cytoplasmic Membrane	none
CPR	ligA	72	7	71.8542	85.3671	1.18806	2526183	2528198	2016	b2411	16130337	NP_416906.1	DNA ligase, NAD(+)-dependent	none	Cytoplasmic	cytoplasmic minus
CPR	lipA	89	3	185.363	76.3532	0.411912	658474	659439	966	b0628	16128611	NP_415161.1	lipoate synthase	none	Cytoplasmic	cytoplasmic minus
MPR	lnt	50	5	65.3645	79.8757	1.222	688566	690104	1539	b0657	16128640	NP_415190.1	apolipoprotein N-acyltransferase	multipass	Cytoplasmic Membrane	multipass membrane
	loiP	110	11	291.582	356.315	1.222	3079935	3080693	759	b2936	90111514	NP_417411.2	predicted peptidase	lipoprotein	Unknown	lipoproteins group
	lolA	72	6	236.696	241.037	1.01834	936595	937206	612	b0891	145698236	NP_415411.2	chaperone for lipoproteins	none	Secreted	none
MPR	lolC	40	1	67.064	20.4881	0.305501	1174650	1175849	1200	b1116	16129079	NP_415634.1	outer membrane-specific lipoprotein transporter	multipass	Cytoplasmic Membrane	multipass membrane
MPR	lolE	58	6	93.7279	118.485	1.26414	1176543	1177787	1245	b1118	16129081	NP_415636.1	outer membrane-specific lipoprotein transporter	multipass	Cytoplasmic Membrane	multipass membrane
CPR	lon	329	31	281.071	323.634	1.15143	458112	460466	2355	b0439	16128424	NP_414973.1	DNA-binding ATP-dependent protease La	cytosolic stress response	Cytoplasmic	cytoplasmic minus
CPR	lpcA	65	4	225.863	169.85	0.752003	243543	244121	579	b0222	16128208	NP_414757.1	D-sedoheptulose 7-phosphate isomerase	none	Cytoplasmic	cytoplasmic minus
CPR	lpd	1520	99	2146.05	1708.06	0.795911	127912	129336	1425	b0116	16128109	NP_414658.1	lipoamide dehydrogenase, E3 component is part	none	Cytoplasmic	cytoplasmic minus
CPR	lplA	38	1	75.1749	24.1748	0.32158	4621124	4622140	1017	b4386	16132203	NP_418803.1	lipoate-protein ligase A	none	Cytoplasmic	cytoplasmic minus
	lpoA	108	4	106.67	48.2783	0.452594	3291422	3293458	2037	b3147	16131039	NP_417616.1	conserved protein	lipoprotein	Cytoplasmic Membrane	lipoproteins group
	lpoB	51	4	159.825	153.182	0.958435	1161861	1162502	642	b1105	16129068	NP_415623.1	predicted outer membrane lipoprotein	lipoprotein	Unknown	lipoproteins group
	lpp	6639	390	56359.2	40457.5	0.717852	1755445	1755681	237	b1677	16129633	NP_416192.1	murein lipoprotein	lipoprotein	Secreted	lipoproteins group
	lptA	53	5	191.096	220.302	1.15283	3341402	3341959	558	b3200	16131090	NP_417667.1	periplasmic LPS-binding protein	none	Unknown	none
	lptB	87	4	241.098	135.459	0.561841	3341966	3342691	726	b3201	16131091	NP_417668.1	predicted transporter subunit: ATP-binding	peripheral	Cytoplasmic Membrane	peripheral membrane
	lptC	42	2	146.702	85.3671	0.581907	3340858	3341433	576	b3199	16131089	NP_417666.1	conserved protein	single pass	Unknown	single pass membrane
	lptD	288	39	246.044	407.152	1.6548	54755	57109	2355	b0054	16128048	NP_414596.1	exported protein required for envelope	none	Secreted	none
	lptE	64	5	221.242	211.218	0.954691	670828	671409	582	b0641	16128624	NP_415174.1	minor lipoprotein	lipoprotein	Secreted	lipoproteins group
MPR	lptF	116	18	211.973	401.947	1.89621	4484241	4485341	1101	b4261	16132083	NP_418682.1	conserved inner membrane protein	multipass	Cytoplasmic Membrane	multipass membrane
MPR	lptG	87	9	161.622	204.314	1.26414	4485341	4486423	1083	b4262	90111715	NP_418683.4	conserved inner membrane protein	multipass	Cytoplasmic Membrane	multipass membrane
CPR	lpxA	134	10	341.695	311.606	0.911943	202560	203348	789	b0181	16128174	NP_414723.1	UDP-N-acetylglucosamine acetyltransferase	none	Cytoplasmic	cytoplasmic minus
CPR	lpxB	63	7	110.314	149.783	1.35778	203348	204496	1149	b0182	16128175	NP_414724.1	tetraacyldisaccharide-1-P synthase	none	Cytoplasmic	cytoplasmic minus
CPR	lpxC	494	48	1082.67	1285.53	1.18737	106557	107474	918	b0096	16128089	NP_414638.1	UDP-3-O-acyl N-acetylglucosamine deacetylase	none	Cytoplasmic	cytoplasmic minus
CPR	lpxD	253	15	496.116	359.441	0.724508	200971	201996	1026	b0179	16128172	NP_414721.1	UDP-3-O-(3-hydroxymyristoyl)-glucosamine	none	Cytoplasmic	cytoplasmic minus
	lpxK	50	2	101.921	49.8191	0.488802	967589	968575	987	b0915	16128882	NP_415435.1	lipid A 4'kinase	none	Unknown	none
	lpxL	55	3	120.147	80.0838	0.666548	1114885	1115805	921	b1054	16129017	NP_415572.1	lauryl-acyl carrier protein (ACP)-dependent	none	Cytoplasmic Membrane	none
	lpxP	184	24	401.947	640.671	1.59392	2493667	2494587	921	b2378	90111426	NP_416879.4	palmitoleoyl-acyl carrier protein	single pass	Cytoplasmic Membrane	single pass membrane
	lrhA	152	11	325.678	288.012	0.884345	2403725	2404663	939	b2289	16130224	NP_416792.1	DNA-binding transcriptional repressor of	none	Unknown	none
CPR	lrp	122	10	495.867	496.681	1.00164	931818	932312	495	b0889	16128856	NP_415409.1	DNA-binding transcriptional dual regulator,	none	Cytoplasmic	cytoplasmic minus
MPR	lspA	75	9	304.836	447.013	1.46641	25207	25701	495	b0027	16128021	NP_414568.1	prolipoprotein signal peptidase (signal	multipass	Cytoplasmic Membrane	multipass membrane
	lsrR	38	3	80.1393	77.3136	0.96474	1598312	1599265	954	b1512	16129471	NP_416029.1	lsr operon transcriptional repressor	represor	Unknown	none
CPR	luxS	85	5	331.421	238.234	0.718826	2812240	2812755	516	b2687	16130599	NP_417172.1	S-ribosylhomocysteinase	none	Cytoplasmic	cytoplasmic minus
	lysC	41	6	61.1027	109.27	1.7883	4229907	4231256	1350	b4024	16131850	NP_418448.1	aspartokinase III	none	Unknown	none
MPR	lysP	53	2	72.5386	33.45	0.461134	2245085	2246554	1470	b2156	16130094	NP_416661.1	lysine transporter	multipass	Cytoplasmic Membrane	multipass membrane
CPR	lysR	215	21	462.139	551.603	1.19359	2977043	2977978	936	b2839	16130743	NP_417316.1	DNA-binding transcriptional dual regulator	activator	Cytoplasmic	cytoplasmic minus
CPR	lysS	139	11	184.227	178.157	0.967054	3031679	3033196	1518	b2890	16130792	NP_417366.1	lysine tRNA synthetase, constitutive	protein biosynthesis	Cytoplasmic	cytoplasmic minus
CPR	lysU	714	47	946.317	761.218	0.804401	4351223	4352740	1518	b4129	16131955	NP_418553.1	lysine tRNA synthetase, inducible	protein biosynthesis	Cytoplasmic	cytoplasmic minus
	macA	35	4	63.0978	88.1209	1.39658	918458	919573	1116	b0878	90111182	NP_415399.4	macrolide transporter subunit, membrane fusion	single pass	Cytoplasmic Membrane	single pass membrane
MPR	macB	49	9	50.6338	113.647	2.2445	919570	921516	1947	b0879	16128847	NP_415400.1	fused macrolide transporter subunits of ABC	multipass	Cytoplasmic Membrane	multipass membrane
	maeA	187	9	221.572	130.313	0.58813	1551996	1553693	1698	b1479	90111281	NP_415996.2	malate dehydrogenase, (decarboxylating,	none	Cytoplasmic Membrane	none
CPR	maeB	607	47	535.629	506.811	0.946198	2574120	2576399	2280	b2463	16130388	NP_416958.1	fused malic enzyme predicted	none	Cytoplasmic	cytoplasmic minus
CPR	mak	80	6	177.067	162.282	0.916503	409368	410276	909	b0394	90111128	NP_414928.2	manno(fructo)kinase	none	Cytoplasmic	cytoplasmic minus
	malE	1174	85	1983.2	1754.65	0.884756	4243252	4244442	1191	b4034	16131860	NP_418458.1	maltose transporter subunit	none	Secreted	none
MPR	malF	580	55	755.283	875.22	1.1588	4241554	4243098	1545	b4033	16131859	NP_418457.1	maltose transporter subunit	multipass	Cytoplasmic Membrane	multipass membrane
MPR	malG	282	32	636.769	882.989	1.38667	4240649	4241539	891	b4032	16131858	NP_418456.1	maltose transporter subunit	multipass	Cytoplasmic Membrane	multipass membrane
CPR	malI	80	7	156.417	167.25	1.06925	1696176	1697204	1029	b1620	16129578	NP_416137.1	DNA-binding transcriptional repressor	none	Cytoplasmic	cytoplasmic minus
	malK	2020	167	3641.64	3679.05	1.01027	4244807	4245922	1116	b4035	16131861	NP_418459.1	fused maltose transport subunit, ATP-binding	peripheral	Cytoplasmic Membrane	peripheral membrane
	malM	285	28	622.581	747.449	1.20057	4247577	4248497	921	b4037	16131863	NP_418461.1	maltose regulon periplasmic protein	none	Secreted	none
CPR	malP	1872	170	1573.23	1745.85	1.10973	3548102	3550495	2394	b3417	49176351	YP_026218.1	maltodextrin phosphorylase	none	Cytoplasmic	cytoplasmic minus
CPR	malQ	1239	84	1195.57	990.504	0.828477	3546008	3548092	2085	b3416	16131292	NP_417875.1	4-alpha-glucanotransferase (amylomaltase)	none	Cytoplasmic	cytoplasmic minus
	malS	98	11	97.0793	133.158	1.37164	3735520	3737550	2031	b3571	16131442	NP_418028.1	alpha-amylase	none	Secreted	none
	malT	1099	100	817.11	908.564	1.11192	3551107	3553812	2706	b3418	16131294	NP_417877.1	fused conserved protein: DNA-binding	none	Unknown	none
CPR	malY	50	5	85.7595	104.799	1.222	1698981	1700153	1173	b1622	16129580	NP_416139.1	bifunctional beta-cystathionase, PLP-dependent/	none	Cytoplasmic	cytoplasmic minus
	malZ	48	4	53.12	54.094	1.01834	421739	423556	1818	b0403	16128388	NP_414937.1	maltodextrin glucosidase	none	Unknown	none
	manA	98	8	167.66	167.25	0.997554	1686600	1687775	1176	b1613	49176125	NP_416130.3	mannose-6-phosphate isomerase	none	Secreted	none
CPR	manX	1755	122	3632.63	3085.86	0.849484	1900072	1901043	972	b1817	16129771	NP_416331.1	fused mannose-specific PTS enzymes: IIA	peripheral	Cytoplasmic	cytoplasmic minus
MPR	manY	1002	96	2516.78	2946.6	1.17078	1901106	1901906	801	b1818	16129772	NP_416332.1	mannose-specific enzyme IIC component of PTS	multipass	Cytoplasmic Membrane	multipass membrane
	manZ	1213	102	2834.45	2912.6	1.02757	1901910	1902770	861	b1819	49176154	NP_416333.3	mannose-specific enzyme IID component of PTS	single pass	Unknown	single pass membrane
	map	145	8	366.954	247.404	0.674209	188712	189506	795	b0168	16128161	NP_414710.1	methionine aminopeptidase	none	Unknown	none
CPR	matP	38	5	168.77	271.366	1.6079	1017708	1018160	453	b0956	16128923	NP_415476.1	conserved protein	cell cycle	Cytoplasmic	cytoplasmic minus
CPR	mazG	68	5	172.74	155.213	0.898533	2907916	2908707	792	b2781	16130688	NP_417261.1	nucleoside triphosphate pyrophosphohydrolase	none	Cytoplasmic	cytoplasmic minus
	mdh	1283	101	2748.98	2644.47	0.961983	3381352	3382290	939	b3236	16131126	NP_417703.1	malate dehydrogenase, NAD(P)-binding	none	Unknown	none
MPR	mdlA	50	2	56.7377	27.7335	0.488802	468095	469867	1773	b0448	16128433	NP_414982.1	fused predicted multidrug transporter subunits	multipass	Cytoplasmic Membrane	multipass membrane
MPR	mdlB	58	4	65.4833	55.1868	0.842762	469860	471641	1782	b0449	16128434	NP_414983.1	fused predicted multidrug transporter subunits	multipass	Cytoplasmic Membrane	multipass membrane
MPR	mdoB	39	3	34.2342	32.1803	0.940003	4595173	4597464	2292	b4359	90111741	NP_418779.2	phosphoglycerol transferase I	multipass	Cytoplasmic Membrane	multipass membrane
	mdoG	130	13	170.28	208.082	1.222	1108558	1110093	1536	b1048	16129011	NP_415566.1	glucan biosynthesis protein, periplasmic	none	Secreted	none
MPR	mdoH	194	12	153.425	115.97	0.755879	1110086	1112629	2544	b1049	16129012	NP_415567.1	glucan biosynthesis: glycosyl transferase	multipass	Cytoplasmic Membrane	multipass membrane
MPR	mdtF	40	3	25.8435	23.6857	0.916503	3658437	3661550	3114	b3514	16131386	NP_417971.1	multidrug transporter, RpoS-dependent	multipass	Cytoplasmic Membrane	multipass membrane
MPR	mdtG	38	2	62.3088	40.0745	0.64316	1113487	1114713	1227	b1053	16129016	NP_415571.1	predicted drug efflux system	multipass	Cytoplasmic Membrane	multipass membrane
MPR	mdtH	60	8	99.8471	162.685	1.62934	1123341	1124549	1209	b1065	90111209	NP_415583.4	predicted drug efflux system	multipass	Cytoplasmic Membrane	multipass membrane
MPR	mdtK	47	5	68.8211	89.4677	1.3	1741481	1742854	1374	b1663	49176133	YP_025307.1	multidrug efflux system transporter	multipass	Cytoplasmic Membrane	multipass membrane
MPR	mdtL	69	8	118.046	167.25	1.41682	3889638	3890813	1176	b3710	16131578	NP_418166.1	multidrug efflux system protein	multipass	Cytoplasmic Membrane	multipass membrane
CPR	melA	71	2	105.344	36.2621	0.344227	4339934	4341289	1356	b4119	16131945	NP_418543.1	alpha-galactosidase, NAD(P)-binding	none	Cytoplasmic	cytoplasmic minus
CPR	menB	71	3	166.487	85.9641	0.51634	2373984	2374841	858	b2262	16130197	NP_416765.1	dihydroxynaphthoic acid synthetase	none	Cytoplasmic	cytoplasmic minus
CPR	menC	109	10	227.725	255.304	1.1211	2373022	2373984	963	b2261	16130196	NP_416764.1	o-succinylbenzoyl-CoA synthase	none	Cytoplasmic	cytoplasmic minus
	menD	89	8	107.158	117.705	1.09843	2375611	2377281	1671	b2264	16130199	NP_416767.1	bifunctional 2-oxoglutarate decarboxylase/	none	Cytoplasmic Membrane	none
CPR	menE	73	8	108.311	145.049	1.33918	2371670	2373025	1356	b2260	16130195	NP_416763.1	o-succinylbenzoate-CoA ligase	none	Cytoplasmic	cytoplasmic minus
CPR	menF	37	8	57.439	151.764	2.64217	2377370	2378665	1296	b2265	90111411	NP_416768.4	isochorismate synthase 2	none	Cytoplasmic	cytoplasmic minus
	menH	44	6	116.633	194.354	1.66637	2374856	2375614	759	b2263	16130198	NP_416766.1	predicted peptidase	none	Unknown	none
	mepM	79	6	120.137	111.5	0.928104	1938337	1939659	1323	b1856	90111345	NP_416370.2	predicted peptidase	single pass	Unknown	single pass membrane
	mepS	66	1	234.192	43.3611	0.185152	2268001	2268567	567	b2175	16130113	NP_416680.1	predicted peptidase, outer membrane	lipoprotein	Unknown	lipoproteins group
CPR	metG	85	5	84.0772	60.4369	0.718826	2192322	2194355	2034	b2114	16130052	NP_416617.1	methionyl-tRNA synthetase	protein biosynthesis	Cytoplasmic	cytoplasmic minus
CPR	metH	239	25	130.523	166.841	1.27825	4221851	4225534	3684	b4019	16131845	NP_418443.1	homocysteine-N5-methyltetrahydrofolate	none	Cytoplasmic	cytoplasmic minus
CPR	metK	38	3	66.193	63.859	0.96474	3084728	3085882	1155	b2942	16130843	NP_417417.1	methionine adenosyltransferase 1	none	Cytoplasmic	cytoplasmic minus
	metL	88	10	72.7698	101.051	1.38864	4127858	4130290	2433	b3940	16131778	NP_418375.1	fused aspartokinase II/homoserine dehydrogenase	none	Cytoplasmic Membrane	none
	metQ	41	5	101.089	150.648	1.49025	220113	220928	816	b0197	16128190	NP_414739.1	s; periplasmic	lipoprotein	Cytoplasmic Membrane	lipoproteins group
CPR	mfd	74	12	43.1918	85.59	1.98163	1169741	1173187	3447	b1114	16129077	NP_415632.1	transcription-repair coupling factor	none	Cytoplasmic	cytoplasmic minus
	mglA	54	2	71.4291	32.3284	0.452594	2235791	2237311	1521	b2149	16130087	NP_416654.1	fused methyl-galactoside transporter subunits	peripheral	Cytoplasmic Membrane	peripheral membrane
	mglB	321	25	646.472	615.259	0.951717	2237372	2238370	999	b2150	16130088	NP_416655.1	methyl-galactoside transporter subunit	none	Secreted	none
MPR	mglC	74	9	147.262	218.864	1.48622	2234765	2235775	1011	b2148	16130086	NP_416653.1	methyl-galactoside transporter subunit	multipass	Cytoplasmic Membrane	multipass membrane
	mgrB	58	3	810.356	512.203	0.632071	1906647	1906790	144	b1826	16129780	NP_416340.1	predicted protein	single pass	Cytoplasmic Membrane	single pass membrane
CPR	mgsA	201	15	881.036	803.455	0.911943	1025780	1026238	459	b0963	90111195	NP_415483.2	methylglyoxal synthase	none	Cytoplasmic	cytoplasmic minus
MPR	mgtA	36	3	26.8554	27.3479	1.01834	4465648	4468344	2697	b4242	16132064	NP_418663.1	magnesium transporter	multipass	Cytoplasmic Membrane	multipass membrane
CPR	mhpD	35	4	86.9348	121.411	1.39658	371339	372148	810	b0350	90111116	NP_414884.2	2-keto-4-pentenoate hydratase	none	Cytoplasmic	cytoplasmic minus
CPR	mhpE	48	5	95.2388	121.231	1.27292	373092	374105	1014	b0352	16128337	NP_414886.1	4-hyroxy-2-oxovalerate/4-hydroxy-2-oxopentanoic	none	Cytoplasmic	cytoplasmic minus
CPR	miaA	299	20	632.559	517.05	0.817394	4397275	4398225	951	b4171	16131993	NP_418592.1	delta(2)-isopentenylpyrophosphate	none	Cytoplasmic	cytoplasmic minus
CPR	miaB	35	3	49.4155	51.7594	1.04743	692754	694178	1425	b0661	16128644	NP_415194.1	isopentenyl-adenosine A37 tRNA methylthiolase	none	Cytoplasmic	cytoplasmic minus
CPR	minC	165	12	476.963	423.892	0.88873	1224608	1225303	696	b1176	16129139	NP_415694.1	cell division inhibitor	none	Cytoplasmic	cytoplasmic minus
	minD	180	14	445.443	423.371	0.950448	1223772	1224584	813	b1175	16129138	NP_415693.1	membrane ATPase of the MinC-MinD-MinE system	peripheral	Cytoplasmic Membrane	peripheral membrane
CPR	minE	47	2	354.158	184.163	0.520002	1223502	1223768	267	b1174	16129137	NP_415692.1	cell division topological specificity factor	none	Cytoplasmic	cytoplasmic minus
	mioC	50	2	226.567	110.747	0.488802	3924035	3924478	444	b3742	16131610	NP_418198.1	FMN-binding protein MioC	none	Unknown	none
	mlaA	48	1	127.741	32.5208	0.254584	2462274	2463029	756	b2346	16130279	NP_416848.1	predicted lipoprotein	lipoprotein	Secreted	lipoproteins group
	mlaB	36	3	246.357	250.875	1.01834	3334985	3335278	294	b3191	90111556	NP_417658.4	predicted protein	none	Unknown	none
	mlaC	47	3	148.68	115.97	0.780003	3335278	3335913	636	b3192	16131082	NP_417659.1	predicted ABC-type organic solvent transporter	none	Unknown	none
	mlaD	35	8	127.567	356.315	2.79315	3335932	3336483	552	b3193	16131083	NP_417660.1	predicted ABC-type organic solvent transporter	single pass type II	Unknown	single pass membrane
MPR	mlaE	78	1	200.421	31.3994	0.156667	3336488	3337270	783	b3194	16131084	NP_417661.1	predicted toluene transporter subunit: membrane	multipass	Cytoplasmic Membrane	multipass membrane
	mlaF	101	6	250.869	182.117	0.725943	3337278	3338087	810	b3195	16131085	NP_417662.1	predicted toluene transporter subunit:	peripheral	Cytoplasmic Membrane	peripheral membrane
CPR	mlc	120	11	197.732	221.493	1.12017	1665368	1666588	1221	b1594	16129552	NP_416111.1	DNA-binding transcriptional repressor	none	Cytoplasmic	cytoplasmic minus
	mltD	65	8	96.2286	144.728	1.50401	232597	233955	1359	b0211	16128198	NP_414747.1	predicted membrane-bound lytic murein	lipoprotein	Unknown	lipoproteins group
CPR	mmuM	76	5	163.886	131.756	0.80395	275939	276871	933	b0261	16128246	NP_414795.1	CP4-6 prophage; S-methylmethionine:homocysteine	none	Cytoplasmic	cytoplasmic minus
CPR	mnmA	129	8	234.451	177.675	0.757832	1191890	1192996	1107	b1133	90111218	NP_415651.4	tRNA	none	Cytoplasmic	cytoplasmic minus
CPR	mnmC	48	3	48.1176	36.75	0.763753	2439786	2441792	2007	b2324	90111418	NP_416827.4	fused 5-methylaminomethyl-2-thiouridine-forming	none	Cytoplasmic	cytoplasmic minus
CPR	mnmE	36	4	53.0616	72.0461	1.35778	3884851	3886215	1365	b3706	16131574	NP_418162.1	GTPase	none	Cytoplasmic	cytoplasmic minus
CPR	mnmG	131	8	139.45	104.067	0.746262	3921767	3923656	1890	b3741	16131609	NP_418197.1	glucose-inhibited cell-division protein	none	Cytoplasmic	cytoplasmic minus
CPR	moaA	71	5	144.289	124.17	0.860566	816267	817256	990	b0781	16128749	NP_415302.1	molybdopterin biosynthesis protein A	none	Cytoplasmic	cytoplasmic minus
CPR	moaB	126	16	494.155	766.806	1.55175	817278	817790	513	b0782	16128750	NP_415303.1	molybdopterin biosynthesis protein B	none	Cytoplasmic	cytoplasmic minus
CPR	moaC	68	3	281.503	151.764	0.53912	817793	818278	486	b0783	16128751	NP_415304.1	molybdopterin biosynthesis, protein C	none	Cytoplasmic	cytoplasmic minus
	moaD	46	0	376.212	0	0	818271	818516	246	b0784	16128752	NP_415305.1	molybdopterin synthase, small subunit	none	Unknown	none
CPR	moaE	96	6	426.367	325.639	0.763753	818518	818970	453	b0785	16128753	NP_415306.1	molybdopterin synthase, large subunit	none	Cytoplasmic	cytoplasmic minus
CPR	modE	44	5	112.198	155.803	1.38864	793079	793867	789	b0761	16128729	NP_415282.1	DNA-binding transcriptional dual regulator	activator	Cytoplasmic	cytoplasmic minus
	modF	44	2	60.098	33.3818	0.555456	791539	793011	1473	b0760	16128728	NP_415281.1	fused molybdate transporter subunits of ABC	peripheral	Cytoplasmic Membrane	peripheral membrane
CPR	moeA	107	11	174.171	218.805	1.25627	864352	865587	1236	b0827	16128795	NP_415348.1	molybdopterin biosynthesis protein	none	Cytoplasmic	cytoplasmic minus
CPR	moeB	69	4	185.097	131.124	0.708408	863603	864352	750	b0826	16128794	NP_415347.1	molybdopterin synthase sulfurylase	none	Cytoplasmic	cytoplasmic minus
CPR	mog	57	5	195.033	209.062	1.07193	9306	9893	588	b0009	16128003	NP_414550.1	predicted molybdochelatase	none	Cytoplasmic	cytoplasmic minus
CPR	mpaA	59	7	162.83	236.077	1.44984	1387894	1388622	729	b1326	226524711	NP_415842.2	murein peptide amidase A	none	Cytoplasmic	cytoplasmic minus
CPR	mpl	136	10	199.142	178.935	0.898533	4453808	4455181	1374	b4233	16132055	NP_418654.1	UDP-N-acetylmuramate:L-alanyl-gamma-D-glutamyl-	none	Cytoplasmic	cytoplasmic minus
	mppA	49	5	61.0806	76.164	1.24694	1391251	1392864	1614	b1329	90111250	NP_415845.2	murein tripeptide	none	Secreted	none
CPR	mprA	40	2	151.557	92.6016	0.611002	2808792	2809322	531	b2684	16130596	NP_417169.1	DNA-binding transcriptional repressor of	none	Cytoplasmic	cytoplasmic minus
MPR	mraY	171	15	317.671	340.523	1.07193	96002	97084	1083	b0087	16128080	NP_414629.1	phospho-N-acetylmuramoyl-pentapeptide	multipass	Cytoplasmic Membrane	multipass membrane
CPR	mraZ	107	7	469.009	374.946	0.799442	89634	90092	459	b0081	16128074	NP_414623.1	conserved protein	represor	Cytoplasmic	cytoplasmic minus
	mrcB	94	9	74.6037	87.2866	1.17	164730	167264	2535	b0149	16128142	NP_414691.1	fused glycosyl transferase and transpeptidase	single pass type II	Cytoplasmic Membrane	single pass membrane
MPR	mrdB	36	5	65.0755	110.448	1.69723	664424	665536	1113	b0634	16128617	NP_415167.1	cell wall shape-determining protein	multipass	Cytoplasmic Membrane	multipass membrane
CPR	mreB	145	14	279.433	329.694	1.17987	3398066	3399109	1044	b3251	90111564	NP_417717.2	cell wall structural complex MreBCD, actin-like	none	Cytoplasmic	cytoplasmic minus
	mreC	70	6	127.567	133.618	1.04743	3396897	3398000	1104	b3250	16131138	NP_417716.1	cell wall structural complex MreBCD	single pass	Unknown	single pass membrane
MPR	mreD	44	4	181.032	201.11	1.11091	3396409	3396897	489	b3249	16131137	NP_417715.1	cell wall structural complex MreBCD	multipass	Cytoplasmic Membrane	multipass membrane
	mrp	347	19	628.951	420.837	0.669109	2191081	2192190	1110	b2113	90111388	NP_416616.4	antiporter inner membrane protein	none	Cytoplasmic Membrane	none
CPR	mrr	108	10	237.472	268.697	1.13149	4584972	4585886	915	b4351	16132172	NP_418771.1	methylated adenine and cytosine restriction	none	Cytoplasmic	cytoplasmic minus
MPR	msbA	75	3	86.2744	42.1711	0.488802	965844	967592	1749	b0914	16128881	NP_415434.1	fused lipid transporter subunits of ABC	multipass	Cytoplasmic Membrane	multipass membrane
MPR	mscK	64	4	38.2881	29.2426	0.763753	485760	489122	3363	b0465	16128449	NP_414998.1	fused conserved protein	multipass	Unknown	multipass membrane
MPR	mscL	88	6	430.776	358.916	0.833185	3436046	3436456	411	b3291	16131170	NP_417749.1	mechanosensitive channel	multipass	Cytoplasmic Membrane	multipass membrane
MPR	mscM	37	4	22.395	29.5857	1.32109	4384070	4387393	3324	b4159	16131984	NP_418583.1	predicted mechanosensitive channel	multipass	Unknown	multipass membrane
MPR	mscS	45	2	105.153	57.1097	0.543113	3066969	3067829	861	b2924	16130825	NP_417399.1	mechanosensitive channel	multipass	Cytoplasmic Membrane	multipass membrane
CPR	msrB	68	4	330.46	237.543	0.718826	1860040	1860453	414	b1778	16129732	NP_416292.1	methionine sulfoxide reductase B	none	Cytoplasmic	cytoplasmic minus
	msrC	75	8	303	394.951	1.30347	1913655	1914152	498	b1832	171701682	NP_416346.4	free methionine-(R)-sulfoxide reductase	none	Unknown	none
CPR	msyB	49	7	262.891	458.934	1.74572	1113030	1113404	375	b1051	90111208	NP_415569.4	predicted protein	none	Cytoplasmic	cytoplasmic minus
CPR	mtfA	256	30	645.428	924.276	1.43204	2041675	2042472	798	b1976	90111364	NP_416484.2	conserved protein	none	Cytoplasmic	cytoplasmic minus
	mtgA	93	6	256.665	202.352	0.78839	3347103	3347831	729	b3208	16131098	NP_417675.1	biosynthetic peptidoglycan transglycosylase	single pass	Cytoplasmic Membrane	single pass membrane
MPR	mtlA	286	22	300.632	282.595	0.940003	3770304	3772217	1914	b3599	16131470	NP_418056.1	fused mannitol-specific PTS enzymes: IIA	multipass	Cytoplasmic Membrane	multipass membrane
CPR	mtlD	223	17	390.477	363.758	0.931573	3772447	3773595	1149	b3600	16131471	NP_418057.1	mannitol-1-phosphate dehydrogenase,	none	Cytoplasmic	cytoplasmic minus
CPR	mtlR	72	8	246.357	334.5	1.35778	3773595	3774182	588	b3601	16131472	NP_418058.1	DNA-binding repressor	none	Cytoplasmic	cytoplasmic minus
CPR	mtn	93	8	267.68	281.382	1.05119	178455	179153	699	b0159	16128152	NP_414701.1	5'-methylthioadenosine/S-adenosylhomocysteine	none	Cytoplasmic	cytoplasmic minus
CPR	mug	56	2	222.224	96.9851	0.43643	3212989	3213495	507	b3068	16130964	NP_417540.1	G/U mismatch-specific DNA glycosylase	none	Cytoplasmic	cytoplasmic minus
CPR	mukB	365	28	164.616	154.315	0.937428	975549	980009	4461	b0924	16128891	NP_415444.1	fused chromosome partitioning protein:	cell cycle	Cytoplasmic	cytoplasmic minus
CPR	mukE	38	3	108.444	104.62	0.96474	974845	975549	705	b0923	226524705	NP_415443.2	protein involved in chromosome partitioning	cell cycle	Cytoplasmic	cytoplasmic minus
CPR	mukF	74	5	112.534	92.9166	0.825679	973542	974864	1323	b0922	16128889	NP_415442.1	Involved in chromosome partioning, Ca2+ binding	cell cycle	Cytoplasmic	cytoplasmic minus
CPR	murA	75	2	119.757	39.025	0.325868	3333257	3334516	1260	b3189	16131079	NP_417656.1	UDP-N-acetylglucosamine	peptidoglycane synthesis	Cytoplasmic	cytoplasmic minus
CPR	murB	50	3	97.7609	71.6785	0.733203	4170080	4171108	1029	b3972	16131806	NP_418403.1	UDP-N-acetylenolpyruvoylglucosamine reductase,	peptidoglycane synthesis	Cytoplasmic	cytoplasmic minus
CPR	murC	231	21	314.873	349.797	1.11091	100765	102240	1476	b0091	16128084	NP_414633.1	UDP-N-acetylmuramate:L-alanine ligase	peptidoglycane synthesis	Cytoplasmic	cytoplasmic minus
CPR	murD	203	20	310.113	373.36	1.20395	97087	98403	1317	b0088	16128081	NP_414630.1	UDP-N-acetylmuramoyl-L-alanine:D-glutamate	peptidoglycane synthesis	Cytoplasmic	cytoplasmic minus
CPR	murE	326	34	440.783	561.771	1.27448	93166	94653	1488	b0085	16128078	NP_414627.1	UDP-N-acetylmuramoyl-L-alanyl-D-glutamate:meso-	peptidoglycane synthesis	Cytoplasmic	cytoplasmic minus
CPR	murF	161	13	238.351	235.184	0.986711	94650	96008	1359	b0086	16128079	NP_414628.1	s; cytoplasm	peptidoglycane synthesis	Cytoplasmic	cytoplasmic minus
	murG	210	18	395.602	414.366	1.04743	99644	100711	1068	b0090	16128083	NP_414632.1	s; inner membrane	peripheral	Cytoplasmic Membrane	peripheral membrane
CPR	murI	131	13	307.181	372.511	1.21268	4163451	4164308	858	b3967	90111671	NP_418402.2	glutamate racemase	none	Cytoplasmic	cytoplasmic minus
MPR	murP	38	4	53.6512	69.0126	1.28632	2544695	2546119	1425	b2429	16130354	NP_416924.1	fused predicted PTS enzymes: IIB component/IIC	multipass	Cytoplasmic Membrane	multipass membrane
CPR	murQ	41	2	91.9606	54.8177	0.5961	2543795	2544691	897	b2428	16130353	NP_416923.1	predicted PTS component	none	Cytoplasmic	cytoplasmic minus
CPR	mutL	78	10	84.9186	133.04	1.56667	4395435	4397282	1848	b4170	16131992	NP_418591.1	methyl-directed mismatch repair protein	none	Cytoplasmic	cytoplasmic minus
	mzrA	53	3	277.687	192.076	0.691701	3246461	3246844	384	b3096	16130991	NP_417567.1	conserved protein	single pass	Unknown	single pass membrane
	N/A	63	5	5.95019	5.77076	0.969845	564025	585326	21302	N/A	N/A	N/A	cryptic pr	none	Unknown	none
	N/A	56	2	417.287	182.117	0.43643	851894	852163	270	b0816	16128784	NP_415337.1	predicted protein	none	Unknown	none
	N/A	110	3	14.5666	4.85468	0.333274	1195443	1210635	15193	N/A	N/A	N/A	cryptic pr	none	Unknown	none
	N/A	73	6	27.0878	27.2066	1.00439	1590689	1596110	5422	b4696	N/A	N/A	predicted	none	Unknown	none
	N/A	37	5	213.298	352.231	1.65136	2099420	2099768	349	b4571	N/A	N/A	lipopolysa	none	Unknown	none
	N/A	41	2	8.07525	4.81365	0.5961	2464407	2474621	10215	N/A	N/A	N/A	cryptic pr	none	Unknown	none
	N/A	104	7	30.9389	25.4473	0.822503	2556721	2563483	6763	N/A	N/A	N/A	cryptic pr	none	Unknown	none
	N/A	78	10	7.12345	11.1601	1.56667	2753979	2776008	22030	N/A	N/A	N/A	cryptic pr	none	Unknown	none
	N/A	39	6	79.7407	149.913	1.88001	3948583	3949566	984	b4488	N/A	N/A	pseudogene	none	Unknown	none
	N/A	78	5	166.592	130.498	0.783336	4497616	4498557	942	b4575	N/A	N/A	KpLE2 phag	none	Unknown	none
CPR	nadC	50	2	112.523	55.0016	0.488802	117752	118645	894	b0109	16128102	NP_414651.1	quinolinate phosphoribosyltransferase	none	Cytoplasmic	cytoplasmic minus
CPR	nadE	47	3	114.203	89.0787	0.780003	1820482	1821309	828	b1740	16129694	NP_416254.1	NAD synthetase, NH3/glutamine-dependent	none	Cytoplasmic	cytoplasmic minus
CPR	nadR	73	5	119.116	99.6988	0.836989	4625338	4626570	1233	b4390	90111746	NP_418807.4	bifunctional DNA-binding transcriptional	represor	Cytoplasmic	cytoplasmic minus
CPR	nagA	90	7	157.592	149.783	0.950448	700826	701974	1149	b0677	16128653	NP_415203.1	N-acetylglucosamine-6-phosphate deacetylase	none	Cytoplasmic	cytoplasmic minus
CPR	nagB	39	6	97.9586	184.163	1.88001	702034	702834	801	b0678	16128654	NP_415204.1	glucosamine-6-phosphate deaminase	none	Cytoplasmic	cytoplasmic minus
CPR	nagC	112	9	184.549	181.222	0.981968	699597	700817	1221	b0676	16128652	NP_415202.1	DNA-binding transcriptional dual regulator,	none	Cytoplasmic	cytoplasmic minus
MPR	nagE	408	32	421.604	404.08	0.958435	703167	705113	1947	b0679	16128655	NP_415205.1	fused N-acetyl glucosamine specific PTS enzyme:	multipass	Cytoplasmic Membrane	multipass membrane
CPR	nagK	70	11	154.424	296.538	1.92029	1177816	1178727	912	b1119	16129082	NP_415637.1	N-acetyl-D-glucosamine kinase	none	Cytoplasmic	cytoplasmic minus
CPR	nagZ	121	7	237.273	167.739	0.706945	1163318	1164343	1026	b1107	16129070	NP_415625.1	beta N-acetyl-glucosaminidase	peptidoglycane synthesis	Cytoplasmic	cytoplasmic minus
CPR	nanA	75	6	168.785	165.005	0.977603	3370705	3371598	894	b3225	16131115	NP_417692.1	N-acetylneuraminate lyase	none	Cytoplasmic	cytoplasmic minus
	nanE	44	5	128.296	178.157	1.38864	3368369	3369058	690	b3223	16131113	NP_417690.1	predicted N-acetylmannosamine-6-P epimerase	none	Unknown	none
CPR	nanR	48	0	121.934	0	0	3371720	3372511	792	b3226	49176329	NP_417693.3	DNA-binding transcriptional dual regulator	none	Cytoplasmic	cytoplasmic minus
MPR	nanT	77	10	103.902	164.894	1.58702	3369106	3370596	1491	b3224	90111559	NP_417691.4	sialic acid transporter	multipass	Cytoplasmic Membrane	multipass membrane
	napA	796	69	643.943	682.113	1.05928	2298289	2300775	2487	b2206	16130143	NP_416710.1	nitrate reductase, periplasmic, large subunit	none	Secreted	none
	napB	98	20	438.151	1092.7	2.49389	2296291	2296740	450	b2203	90111403	NP_416707.4	nitrate reductase, small, cytochrome C550	none	Secreted	none
	napC	137	8	457.103	326.179	0.713579	2295679	2296281	603	b2202	16130139	NP_416706.1	nitrate reductase, cytochrome c-type,	single pass	Cytoplasmic Membrane	single pass membrane
CPR	napD	42	3	320.078	279.383	0.87286	2300772	2301035	264	b2207	16130144	NP_416711.1	assembly protein for periplasmic nitrate	none	Cytoplasmic	cytoplasmic minus
CPR	napF	144	9	585.285	447.013	0.763753	2301025	2301519	495	b2208	16130145	NP_416712.1	ferredoxin-type protein, predicted role in	none	Cytoplasmic	cytoplasmic minus
CPR	napG	183	18	528.996	635.838	1.20197	2297587	2298282	696	b2205	16130142	NP_416709.1	ferredoxin-type protein essential for electron	none	Cytoplasmic	cytoplasmic minus
MPR	napH	261	23	607.767	654.481	1.07686	2296737	2297600	864	b2204	16130141	NP_416708.1	ferredoxin-type protein essential for electron	multipass	Cytoplasmic Membrane	multipass membrane
	narG	7214	579	3876.6	3802.12	0.980788	1279087	1282830	3744	b1224	16129187	NP_415742.1	nitrate reductase 1, alpha subunit	peripheral	Cytoplasmic Membrane	peripheral membrane
	narH	2436	160	3184.56	2556.02	0.80263	1282827	1284365	1539	b1225	16129188	NP_415743.1	nitrate reductase 1, beta (Fe-S) subunit	peripheral	Cytoplasmic Membrane	peripheral membrane
MPR	narI	720	57	2136.55	2066.94	0.96742	1285072	1285749	678	b1227	16129190	NP_415745.1	nitrate reductase 1, gamma (cytochrome b(NR))	multipass	Cytoplasmic Membrane	multipass membrane
CPR	narJ	596	54	1686.5	1867.27	1.10719	1284362	1285072	711	b1226	16129189	NP_415744.1	molybdenum-cofactor-assembly chaperone subunit	none	Cytoplasmic	cytoplasmic minus
MPR	narK	1457	140	2105.87	2472.7	1.1742	1277180	1278571	1392	b1223	16129186	NP_415741.1	nitrate/nitrite transporter	multipass	Cytoplasmic Membrane	multipass membrane
CPR	narL	98	9	302.869	339.895	1.12225	1274402	1275052	651	b1221	16129184	NP_415739.1	DNA-binding response regulator in two-component	none	Cytoplasmic	cytoplasmic minus
MPR	narX	108	13	120.917	177.86	1.47093	1275045	1276841	1797	b1222	16129185	NP_415740.1	sensory histidine kinase in two-component	multipass	Cytoplasmic Membrane	multipass membrane
	ndh	95	10	146.462	188.396	1.28632	1165308	1166612	1305	b1109	16129072	NP_415627.1	respiratory NADH dehydrogenase 2/cupric	none	Cytoplasmic Membrane	none
CPR	nei	46	3	116.854	93.1278	0.796959	745158	745949	792	b0714	16128689	NP_415242.1	endonuclease VIII/	none	Cytoplasmic	cytoplasmic minus
CPR	nfi	41	0	122.751	0	0	4196813	4197484	672	b3998	90111673	NP_418426.2	endonuclease V	none	Cytoplasmic	cytoplasmic minus
CPR	nfsA	43	3	119.658	102.015	0.852561	890407	891129	723	b0851	16128819	NP_415372.1	nitroreductase A, NADPH-dependent,	none	Cytoplasmic	cytoplasmic minus
	nfsB	51	4	156.893	150.371	0.958435	603994	604647	654	b0578	16128561	NP_415110.1	dihydropteridine reductase, NAD(P)H-dependent,	none	Unknown	none
MPR	nhaA	55	6	94.8205	126.405	1.3331	17489	18655	1167	b0019	16128013	NP_414560.1	sodium-proton antiporter	multipass	Cytoplasmic Membrane	multipass membrane
	nikA	87	9	111.135	140.49	1.26414	3611690	3613264	1575	b3476	16131348	NP_417933.1	nickel transporter subunit	none	Secreted	none
MPR	nikB	76	8	161.805	208.133	1.28632	3613264	3614208	945	b3477	16131349	NP_417934.1	nickel transporter subunit	multipass	Cytoplasmic Membrane	multipass membrane
MPR	nikC	64	12	154.392	353.752	2.29126	3614205	3615038	834	b3478	16131350	NP_417935.1	nickel transporter subunit	multipass	Cytoplasmic Membrane	multipass membrane
	nikD	66	4	173.577	128.553	0.740609	3615038	3615802	765	b3479	16131351	NP_417936.1	nickel transporter subunit	peripheral	Cytoplasmic Membrane	peripheral membrane
	nikE	63	4	157.064	121.862	0.775876	3615799	3616605	807	b3480	16131352	NP_417937.1	nickel transporter subunit	peripheral	Cytoplasmic Membrane	peripheral membrane
CPR	nirB	1260	81	996.469	782.8	0.785574	3492033	3494576	2544	b3365	16131244	NP_417824.1	nitrite reductase, large subunit,	none	Cytoplasmic	cytoplasmic minus
MPR	nirC	111	12	276.732	365.587	1.32109	3495025	3495831	807	b3367	90111575	YP_026212.2	nitrite transporter	multipass	Cytoplasmic Membrane	multipass membrane
CPR	nirD	162	14	996.73	1052.6	1.05605	3494573	3494899	327	b3366	16131245	NP_417825.1	nitrite reductase, NAD(P)H-binding, small	none	Cytoplasmic	cytoplasmic minus
	nlpC	36	3	155.761	158.618	1.01834	1790291	1790755	465	b1708	16129664	NP_416223.1	predicted lipoprotein	lipoprotein	Unknown	lipoproteins group
	nlpD	273	22	481.802	474.461	0.984765	2865636	2866775	1140	b2742	16130649	NP_417222.1	predicted outer membrane lipoprotein	lipoprotein	Secreted	lipoproteins group
	nlpE	54	4	152.804	138.316	0.905188	215269	215979	711	b0192	16128185	NP_414734.1	lipoprotein involved with copper homeostasis	lipoprotein	Secreted	lipoproteins group
	nlpI	1097	97	2493.87	2694.71	1.08053	3306062	3306946	885	b3163	16131055	NP_417632.1	conserved protein	lipoprotein	Cytoplasmic Membrane	lipoproteins group
CPR	norR	58	3	77.0239	48.6846	0.632071	2828797	2830311	1515	b2709	90111481	NP_417189.2	DNA-binding transcriptional activator	none	Cytoplasmic	cytoplasmic minus
CPR	nrdA	74	7	65.1277	75.2844	1.15595	2342887	2345172	2286	b2234	16130169	NP_416737.1	ribonucleoside diphosphate reductase 1, alpha	none	Cytoplasmic	cytoplasmic minus
CPR	nrdB	48	5	85.3865	108.69	1.27292	2345406	2346536	1131	b2235	16130170	NP_416738.1	ribonucleoside diphosphate reductase 1, beta	none	Cytoplasmic	cytoplasmic minus
CPR	nrdD	339	32	318.859	367.809	1.15351	4458545	4460683	2139	b4238	16132060	NP_418659.1	anaerobic ribonucleoside-triphosphate	none	Cytoplasmic	cytoplasmic minus
CPR	nrdR	149	6	666.169	327.81	0.492082	432226	432675	450	b0413	16128398	NP_414947.1	conserved protein	none	Cytoplasmic	cytoplasmic minus
	nrfA	767	61	1073.86	1043.65	0.971868	4285787	4287223	1437	b4070	16131896	NP_418494.1	nitrite reductase, formate-dependent,	none	Secreted	none
	nrfB	294	26	1043.22	1127.39	1.08068	4287268	4287834	567	b4071	90111682	NP_418495.2	nitrite reductase, formate-dependent,	none	Secreted	none
CPR	nrfC	304	30	910.154	1097.58	1.20593	4287831	4288502	672	b4072	16131898	NP_418496.1	formate-dependent nitrite reductase, 4Fe4S	none	Cytoplasmic	cytoplasmic minus
MPR	nrfD	577	52	1213.04	1335.9	1.10129	4288499	4289455	957	b4073	16131899	NP_418497.1	formate-dependent nitrite reductase, membrane	multipass	Cytoplasmic Membrane	multipass membrane
MPR	nrfE	198	22	240.12	326.031	1.35778	4289535	4291193	1659	b4074	16131900	NP_418498.1	heme lyase (NrfEFG) for insertion of heme into	multipass	Cytoplasmic Membrane	multipass membrane
	nrfF	40	5	209.575	320.127	1.52751	4291186	4291569	384	b4075	16131901	NP_418499.1	heme lyase (NrfEFG) for insertion of heme into	none	Cytoplasmic Membrane	none
CPR	nsrR	189	16	892.612	923.408	1.0345	4404213	4404638	426	b4178	16132000	NP_418599.1	predicted DNA-binding transcriptional	none	Cytoplasmic	cytoplasmic minus
	nudB	70	8	310.892	434.185	1.39658	1946204	1946656	453	b1865	16129818	NP_416379.1	dATP pyrophosphohydrolase	none	Unknown	none
CPR	nudF	62	4	197.998	156.1	0.78839	3175303	3175932	630	b3034	16130930	NP_417506.1	ADP-ribose pyrophosphatase	none	Cytoplasmic	cytoplasmic minus
MPR	nuoA	251	23	1137.37	1273.59	1.11976	2402651	2403094	444	b2288	49176207	NP_416791.3	NADH:ubiquinone oxidoreductase, membrane	multipass	Cytoplasmic Membrane	multipass membrane
	nuoB	181	14	549.257	519.156	0.945197	2401973	2402635	663	b2287	16130222	NP_416790.1	NADH:ubiquinone oxidoreductase, chain B	peripheral	Cytoplasmic Membrane	peripheral membrane
CPR	nuoC	409	34	459.45	466.731	1.01585	2400077	2401867	1791	b2286	145698291	NP_416789.2	NADH:ubiquinone oxidoreductase, chain C,D	peripheral	Cytoplasmic	cytoplasmic minus
CPR	nuoE	197	15	791.114	736.1	0.93046	2399574	2400074	501	b2285	16130220	NP_416788.1	NADH:ubiquinone oxidoreductase, chain E	none	Cytoplasmic	cytoplasmic minus
CPR	nuoF	583	55	876.643	1010.62	1.15283	2398240	2399577	1338	b2284	16130219	NP_416787.1	NADH:ubiquinone oxidoreductase, chain F	none	Cytoplasmic	cytoplasmic minus
CPR	nuoG	983	84	725.235	757.316	1.04424	2395461	2398187	2727	b2283	145698290	NP_416786.4	NADH:ubiquinone oxidoreductase, chain G	peripheral	Cytoplasmic	cytoplasmic minus
MPR	nuoH	403	40	829.042	1005.55	1.21291	2394487	2395464	978	b2282	16130217	NP_416785.1	NADH:ubiquinone oxidoreductase, membrane	multipass	Cytoplasmic Membrane	multipass membrane
CPR	nuoI	180	27	666.934	1222.49	1.83301	2393930	2394472	543	b2281	16130216	NP_416784.1	NADH:ubiquinone oxidoreductase, chain I	peripheral	Cytoplasmic	cytoplasmic minus
MPR	nuoJ	320	33	1160.03	1461.85	1.26019	2393364	2393918	555	b2280	16130215	NP_416783.1	NADH:ubiquinone oxidoreductase, membrane	multipass	Cytoplasmic Membrane	multipass membrane
MPR	nuoK	164	13	1088.96	1054.83	0.968662	2393065	2393367	303	b2279	16130214	NP_416782.1	NADH:ubiquinone oxidoreductase, membrane	multipass	Cytoplasmic Membrane	multipass membrane
MPR	nuoL	869	85	949.162	1134.52	1.19529	2391227	2393068	1842	b2278	16130213	NP_416781.1	NADH:ubiquinone oxidoreductase, membrane	multipass	Cytoplasmic Membrane	multipass membrane
MPR	nuoM	501	44	658.805	707.041	1.07322	2389534	2391063	1530	b2277	16130212	NP_416780.1	NADH:ubiquinone oxidoreductase, membrane	multipass	Cytoplasmic Membrane	multipass membrane
MPR	nuoN	564	53	778.273	893.72	1.14834	2388070	2389527	1458	b2276	145698289	NP_416779.2	NADH:ubiquinone oxidoreductase, membrane	multipass	Cytoplasmic Membrane	multipass membrane
MPR	nupG	62	11	99.2354	215.15	2.16807	3103736	3104992	1257	b2964	90111521	NP_417439.4	nucleoside transporter	multipass	Cytoplasmic Membrane	multipass membrane
CPR	nusA	473	25	639.541	413.067	0.64588	3314061	3315548	1488	b3169	16131061	NP_417638.1	transcription termination/antitermination L	cytosolic stress response	Cytoplasmic	cytoplasmic minus
CPR	nusB	130	8	622.737	468.3	0.752003	434361	434780	420	b0416	16128401	NP_414950.1	transcription antitermination protein	none	Cytoplasmic	cytoplasmic minus
CPR	nusG	149	16	549.04	720.461	1.31222	4175766	4176311	546	b3982	16131812	NP_418409.1	transcription termination factor	none	Cytoplasmic	cytoplasmic minus
CPR	obgE	121	7	207.538	146.718	0.706945	3328604	3329776	1173	b3183	16131073	NP_417650.1	GTPase involved in cell partioning and DNA	none	Cytoplasmic	cytoplasmic minus
	ompA	5983	442	11563.2	10438.9	0.902768	1018236	1019276	1041	b0957	16128924	NP_415477.1	outer membrane protein A (3a;II*;G;d)	secreted	Secreted	none
	ompC	5920	398	10788.5	8863.33	0.82155	2309668	2310771	1104	b2215	16130152	NP_416719.1	outer membrane porin protein C	secreted	Secreted	none
	ompF	3244	155	5993.26	3499.35	0.58388	985117	986205	1089	b0929	16128896	NP_415449.1	outer membrane porin 1a (Ia;b;F)	secreted	Secreted	none
CPR	ompR	89	8	248.695	273.175	1.09843	3533887	3534606	720	b3405	16131282	NP_417864.1	DNA-binding response regulator in two-component	cytosolic two component	Cytoplasmic	cytoplasmic minus
	ompT	159	17	335.32	438.111	1.30655	583903	584856	954	b0565	16128548	NP_415097.1	DLP12 prophage; outer membrane protease VII	secreted	Secreted	none
	ompW	201	20	632.857	769.506	1.21592	1312044	1312682	639	b1256	16129217	NP_415772.1	outer membrane protein W	none	Secreted	none
	ompX	312	23	1216.51	1095.88	0.900836	849673	850188	516	b0814	16128782	NP_415335.1	outer membrane protein	secreted	Secreted	none
	oppA	951	82	1172.39	1235.31	1.05367	1299206	1300837	1632	b1243	16129204	NP_415759.1	oligopeptide transporter subunit	none	Secreted	none
MPR	oppB	262	25	572.337	667.365	1.16603	1300923	1301843	921	b1244	16129205	NP_415760.1	oligopeptide transporter subunit	multipass	Cytoplasmic Membrane	multipass membrane
MPR	oppC	398	38	880.906	1027.79	1.16674	1301858	1302766	909	b1245	16129206	NP_415761.1	oligopeptide transporter subunit	multipass	Cytoplasmic Membrane	multipass membrane
	oppD	360	40	714.291	969.851	1.35778	1302778	1303791	1014	b1246	49176090	YP_025300.1	oligopeptide transporter subunit	peripheral	Cytoplasmic Membrane	peripheral membrane
	oppF	366	28	732.699	684.976	0.934867	1303788	1304792	1005	b1247	16129208	NP_415763.1	oligopeptide transporter subunit	peripheral	Cytoplasmic Membrane	peripheral membrane
CPR	orn	58	8	213.72	360.23	1.68552	4389627	4390172	546	b4162	90111697	NP_418586.4	oligoribonuclease	none	Cytoplasmic	cytoplasmic minus
	osmE	113	3	670.64	217.573	0.324426	1819942	1820280	339	b1739	16129693	NP_416253.1	DNA-binding transcriptional activator	lipoprotein	Unknown	lipoproteins group
	osmY	47	7	156.04	283.994	1.82001	4609419	4610024	606	b4376	16132194	NP_418793.1	periplasmic protein	none	Secreted	none
CPR	otsA	57	6	80.4767	103.519	1.28632	1978212	1979636	1425	b1896	16129848	NP_416410.1	trehalose-6-phosphate synthase	none	Cytoplasmic	cytoplasmic minus
	otsB	75	5	188.382	153.469	0.814669	1979611	1980411	801	b1897	16129849	NP_416411.1	trehalose-6-phosphate phosphatase,	none	Unknown	none
CPR	oxyR	200	7	438.326	187.473	0.427701	4156513	4157430	918	b3961	16131799	NP_418396.1	DNA-binding transcriptional dual regulator	none	Cytoplasmic	cytoplasmic minus
	pagB	38	3	280.047	270.173	0.96474	4229382	4229654	273	b4023	16131849	NP_418447.1	conserved protein	none	Unknown	none
	pal	922	60	3553.62	2825.95	0.795231	778290	778811	522	b0741	16128716	NP_415269.1	peptidoglycan-associated outer membrane	lipoprotein	Secreted	lipoproteins group
CPR	panB	98	9	248.01	278.329	1.12225	148807	149601	795	b0134	16128127	NP_414676.1	3-methyl-2-oxobutanoate	none	Cytoplasmic	cytoplasmic minus
CPR	panC	162	12	382.548	346.278	0.905188	147944	148795	852	b0133	16128126	NP_414675.1	pantothenate synthetase	none	Cytoplasmic	cytoplasmic minus
	panD	37	3	195.383	193.588	0.990814	146314	146694	381	b0131	16128124	NP_414673.1	aspartate 1-decarboxylase	none	Unknown	none
CPR	panE	60	3	132.363	80.8741	0.611002	442828	443739	912	b0425	16128410	NP_414959.1	2-dehydropantoate reductase, NADPH-specific	none	Cytoplasmic	cytoplasmic minus
	parC	72	5	64.1249	54.4173	0.848614	3161737	3163995	2259	b3019	16130915	NP_417491.1	DNA topoisomerase IV, subunit A	peripheral	Cytoplasmic Membrane	peripheral membrane
CPR	parE	213	15	226.381	194.816	0.860566	3171526	3173418	1893	b3030	16130926	NP_417502.1	DNA topoisomerase IV, subunit B	none	Cytoplasmic	cytoplasmic minus
CPR	patD	76	3	107.302	51.7594	0.48237	1513602	1515026	1425	b1444	16129403	NP_415961.1	medium chain aldehyde dehydrogenase	none	Cytoplasmic	cytoplasmic minus
	pbpC	51	3	44.3614	31.8881	0.718826	2643035	2645347	2313	b2519	16130444	NP_417014.1	fused transglycosylase/transpeptidase	single pass type II	Cytoplasmic Membrane	single pass membrane
CPR	pck	3636	267	4507.29	4044.6	0.897346	3530840	3532462	1623	b3403	16131280	NP_417862.1	phosphoenolpyruvate carboxykinase	none	Cytoplasmic	cytoplasmic minus
CPR	pcm	123	8	394.683	313.694	0.794799	2866915	2867541	627	b2743	16130650	NP_417223.1	L-isoaspartate protein	none	Cytoplasmic	cytoplasmic minus
CPR	pcnB	74	7	106.496	123.105	1.15595	157729	159126	1398	b0143	162135892	NP_414685.4	poly(A) polymerase I	none	Cytoplasmic	cytoplasmic minus
CPR	pdhR	58	5	152.538	160.691	1.05345	122092	122856	765	b0113	16128106	NP_414655.1	DNA-binding transcriptional dual regulator	none	Cytoplasmic	cytoplasmic minus
CPR	pdxA	74	8	150.386	198.673	1.32109	52427	53416	990	b0052	16128046	NP_414594.1	4-hydroxy-L-threonine phosphate dehydrogenase,	none	Cytoplasmic	cytoplasmic minus
CPR	pdxB	60	3	106.17	64.87	0.611002	2434737	2435873	1137	b2320	16130255	NP_416823.1	erythronate-4-phosphate dehydrogenase	none	Cytoplasmic	cytoplasmic minus
CPR	pdxH	56	5	171.488	187.106	1.09108	1715375	1716031	657	b1638	16129596	NP_416155.1	pyridoxine 5'-phosphate oxidase	none	Cytoplasmic	cytoplasmic minus
CPR	pdxJ	70	7	192.397	235.109	1.222	2699020	2699751	732	b2564	16130489	NP_417059.1	pyridoxine 5'-phosphate synthase	none	Cytoplasmic	cytoplasmic minus
CPR	pdxK	51	2	120.432	57.713	0.479217	2534408	2535259	852	b2418	16130344	NP_416913.1	pyridoxal-pyridoxamine	none	Cytoplasmic	cytoplasmic minus
CPR	pdxY	40	4	93.1444	113.823	1.222	1713050	1713913	864	b1636	16129594	NP_416153.1	pyridoxal kinase 2/pyridoxine kinase	none	Cytoplasmic	cytoplasmic minus
CPR	pepA	157	12	208.91	195.125	0.934016	4482463	4483974	1512	b4260	16132082	NP_418681.1	multifunctional aminopeptidase A: a	none	Cytoplasmic	cytoplasmic minus
CPR	pepB	189	18	296.147	344.66	1.16381	2653097	2654380	1284	b2523	90111453	NP_417018.4	aminopeptidase B	none	Cytoplasmic	cytoplasmic minus
CPR	pepD	514	45	709.277	758.819	1.06985	254259	255716	1458	b0237	16128223	NP_414772.1	aminoacyl-histidine dipeptidase (peptidase D)	none	Cytoplasmic	cytoplasmic minus
CPR	pepE	76	5	221.603	178.157	0.80395	4227476	4228165	690	b4021	16131847	NP_418445.1	(alpha)-aspartyl dipeptidase	none	Cytoplasmic	cytoplasmic minus
	pepN	408	25	314.146	235.225	0.748777	989845	992457	2613	b0932	16128899	NP_415452.1	aminopeptidase N	peripheral	Cytoplasmic Membrane	peripheral membrane
CPR	pepP	194	17	294.353	315.202	1.07083	3051537	3052862	1326	b2908	16130810	NP_417384.1	proline aminopeptidase P II	none	Cytoplasmic	cytoplasmic minus
CPR	pepQ	256	16	386.675	295.324	0.763753	4029184	4030515	1332	b3847	16131693	NP_418289.1	proline dipeptidase	none	Cytoplasmic	cytoplasmic minus
CPR	pepT	217	16	355.816	320.596	0.901017	1185067	1186293	1227	b1127	16129090	NP_415645.1	peptidase T	none	Cytoplasmic	cytoplasmic minus
CPR	pfkA	395	28	825.242	714.85	0.866231	4105575	4106537	963	b3916	16131754	NP_418351.1	6-phosphofructokinase I	none	Cytoplasmic	cytoplasmic minus
CPR	pfkB	91	8	196.865	211.49	1.07429	1804394	1805323	930	b1723	49176138	NP_416237.3	6-phosphofructokinase II	none	Cytoplasmic	cytoplasmic minus
CPR	pflA	78	13	211.781	431.329	2.03667	949563	950303	741	b0902	16128869	NP_415422.1	pyruvate formate lyase activating enzyme 1	none	Cytoplasmic	cytoplasmic minus
CPR	pflB	2451	174	2159.97	1873.81	0.867518	950495	952777	2283	b0903	16128870	NP_415423.1	pyruvate formate lyase I	none	Cytoplasmic	cytoplasmic minus
CPR	pgi	285	23	347.513	342.71	0.986179	4231781	4233430	1650	b4025	16131851	NP_418449.1	glucosephosphate isomerase	none	Cytoplasmic	cytoplasmic minus
CPR	pgk	602	52	1040.53	1098.33	1.05555	3069481	3070644	1164	b2926	16130827	NP_417401.1	phosphoglycerate kinase	none	Cytoplasmic	cytoplasmic minus
	pgl	104	8	210.08	197.476	0.940003	797809	798804	996	b0767	16128735	NP_415288.1	6-phosphogluconolactonase	none	Secreted	none
CPR	pgm	277	17	339.611	254.697	0.749966	712781	714421	1641	b0688	16128664	NP_415214.1	phosphoglucomutase	none	Cytoplasmic	cytoplasmic minus
MPR	pgpA	114	4	441.924	189.485	0.428773	435813	436331	519	b0418	16128403	NP_414952.1	phosphatidylglycerophosphatase A	multipass	Cytoplasmic Membrane	multipass membrane
	pgpC	55	10	173.987	386.568	2.22183	2695937	2696572	636	b2560	90111459	NP_417055.4	conserved protein	single pass	Cytoplasmic Membrane	single pass membrane
MPR	pgsA	82	7	300.505	313.479	1.04317	1990293	1990841	549	b1912	16129859	NP_416422.1	phosphatidylglycerophosphate synthetase	multipass	Cytoplasmic Membrane	multipass membrane
CPR	pheS	71	2	145.169	49.971	0.344227	1795983	1796966	984	b1714	16129670	NP_416229.1	phenylalanine tRNA synthetase, alpha subunit	protein biosynthesis	Cytoplasmic	cytoplasmic minus
CPR	pheT	478	35	402.721	360.344	0.894773	1793581	1795968	2388	b1713	16129669	NP_416228.1	phenylalanine tRNA synthetase, beta subunit	protein biosynthesis	Cytoplasmic	cytoplasmic minus
	phoA	42	8	59.6756	138.902	2.32763	400971	402386	1416	b0383	49176017	NP_414917.2	s; periplasmic	none	Secreted	none
CPR	phoP	87	2	260.472	73.1718	0.280921	1188999	1189670	672	b1130	16129093	NP_415648.1	DNA-binding response regulator in two-component	cytosolic two component	Cytoplasmic	cytoplasmic minus
MPR	phoQ	90	8	123.937	134.624	1.08623	1187539	1188999	1461	b1129	16129092	NP_415647.1	sensory histidine kinase in two-compoent	multipass	Cytoplasmic Membrane	multipass membrane
MPR	pitA	209	18	280.327	295.029	1.05244	3635665	3637164	1500	b3493	16131365	NP_417950.1	phosphate transporter, low-affinity	multipass	Cytoplasmic Membrane	multipass membrane
CPR	pka	455	48	344.015	443.486	1.28915	2717975	2720635	2661	b2584	16130509	NP_417079.1	fused predicted acyl-CoA synthetase:	none	Cytoplasmic	cytoplasmic minus
	pldB	131	12	257.636	288.396	1.11939	4007193	4008215	1023	b3825	49176423	YP_026266.1	lysophospholipase L(2)	peripheral	Cytoplasmic Membrane	peripheral membrane
	plsB	172	22	142.76	223.138	1.56303	4252066	4254489	2424	b4041	90111678	NP_418465.4	glycerol-3-phosphate O-acyltransferase	peripheral	Cytoplasmic Membrane	peripheral membrane
CPR	plsX	118	10	221.668	229.559	1.0356	1146844	1147914	1071	b1090	90111212	NP_415608.2	fatty acid/phospholipid synthesis protein	none	Cytoplasmic	cytoplasmic minus
CPR	pmbA	125	15	185.876	272.569	1.46641	4455982	4457334	1353	b4235	16132057	NP_418656.1	predicted peptidase required for the maturation	none	Cytoplasmic	cytoplasmic minus
	pmrD	63	4	474.722	368.326	0.775876	2371294	2371560	267	b2259	90111410	NP_416762.2	polymyxin resistance protein B	none	Unknown	none
CPR	pncB	56	4	93.6554	81.7481	0.87286	988377	989579	1203	b0931	16128898	NP_415451.1	nicotinate phosphoribosyltransferase	none	Cytoplasmic	cytoplasmic minus
CPR	pnp	1115	98	1050.23	1128	1.07405	3307055	3309190	2136	b3164	145698316	NP_417633.4	s; cytoplasm	cytosolic stress response	Cytoplasmic	cytoplasmic minus
MPR	pntA	146	15	191.611	240.565	1.25548	1674395	1675927	1533	b1603	16129561	NP_416120.1	pyridine nucleotide transhydrogenase, alpha	multipass	Cytoplasmic Membrane	multipass membrane
MPR	pntB	167	14	241.894	247.804	1.02443	1672996	1674384	1389	b1602	16129560	NP_416119.1	pyridine nucleotide transhydrogenase, beta	multipass	Cytoplasmic Membrane	multipass membrane
CPR	polA	352	27	254.107	238.183	0.937333	4044989	4047775	2787	b3863	16131704	NP_418300.1	fused DNA polymerase I 5'->3' polymerase/3'->5'	none	Cytoplasmic	cytoplasmic minus
CPR	polB	77	4	65.8664	41.8125	0.634807	63429	65780	2352	b0060	16128054	NP_414602.1	DNA polymerase II	none	Cytoplasmic	cytoplasmic minus
	potD	52	1	99.9234	23.4821	0.235001	1181006	1182052	1047	b1123	16129086	NP_415641.1	polyamine transporter subunit	none	Secreted	none
	poxB	60	3	70.224	42.907	0.611002	908554	910272	1719	b0871	16128839	NP_415392.1	pyruvate dehydrogenase (pyruvate oxidase),	peripheral	Cytoplasmic Membrane	peripheral membrane
CPR	ppa	143	11	541.816	509.309	0.940003	4447145	4447675	531	b4226	16132048	NP_418647.1	inorganic pyrophosphatase	none	Cytoplasmic	cytoplasmic minus
CPR	ppc	358	32	271.594	296.66	1.09229	4148470	4151121	2652	b3956	16131794	NP_418391.1	phosphoenolpyruvate carboxylase	none	Cytoplasmic	cytoplasmic minus
CPR	ppiB	77	9	312.965	447.013	1.42832	553166	553660	495	b0525	16128509	NP_415058.1	peptidyl-prolyl cis-trans isomerase B (rotamase	none	Cytoplasmic	cytoplasmic minus
	ppiD	182	18	195.603	236.401	1.20858	461139	463010	1872	b0441	16128426	NP_414975.1	peptidyl-prolyl cis-trans isomerase (rotamase	single pass type II	Cytoplasmic Membrane	single pass membrane
	ppk	163	14	158.656	166.522	1.04957	2621066	2623132	2067	b2501	16130426	NP_416996.1	polyphosphate kinase, component of RNA	peripheral	Cytoplasmic Membrane	peripheral membrane
CPR	ppsA	230	25	194.511	258.362	1.32827	1782758	1785136	2379	b1702	16129658	NP_416217.1	phosphoenolpyruvate synthase	none	Cytoplasmic	cytoplasmic minus
CPR	ppx	85	10	110.903	159.441	1.43765	2623137	2624678	1542	b2502	16130427	NP_416997.1	exopolyphosphatase	peripheral	Cytoplasmic	cytoplasmic minus
	prc	174	19	170.851	227.979	1.33437	1910792	1912840	2049	b1830	16129784	NP_416344.1	carboxy-terminal protease for	peripheral	Cytoplasmic Membrane	peripheral membrane
CPR	preA	337	30	548.557	596.741	1.08784	2233287	2234522	1236	b2147	90111398	NP_416652.4	Dihydropyrimidine dehydrogenase,	none	Cytoplasmic	cytoplasmic minus
CPR	preT	188	20	305.279	396.864	1.3	2232055	2233293	1239	b2146	16130084	NP_416651.1	Dihydropyrimidine dehydrogenase,	none	Cytoplasmic	cytoplasmic minus
CPR	prfA	55	3	102.175	68.1045	0.666548	1264235	1265317	1083	b1211	16129174	NP_415729.1	peptide chain release factor RF-1	protein biosynthesis	Cytoplasmic	cytoplasmic minus
CPR	prfB	106	4	208.469	96.1319	0.461134	3033206	3034228	1023	b2891	16130793	NP_417367.1	s; cytoplasm	protein biosynthesis	Cytoplasmic	cytoplasmic minus
CPR	prfC	65	7	82.2482	108.239	1.316	4607437	4609026	1590	b4375	16132193	NP_418792.1	peptide chain release factor RF-3	protein biosynthesis	Cytoplasmic	cytoplasmic minus
	priB	204	25	1302.96	1951.25	1.49755	4423543	4423857	315	b4201	16132023	NP_418622.1	primosomal protein N	none	Unknown	none
CPR	prkB	64	2	148.003	56.5189	0.381876	3482512	3483381	870	b3355	16131234	NP_417814.1	predicted phosphoribulokinase	none	Cytoplasmic	cytoplasmic minus
CPR	prlC	106	5	104.387	60.1707	0.576417	3641163	3643205	2043	b3498	16131370	NP_417955.1	oligopeptidase A	none	Cytoplasmic	cytoplasmic minus
CPR	prmB	41	4	88.4123	105.405	1.1922	2445530	2446462	933	b2330	90111419	NP_416833.4	N5-glutamine methyltransferase	none	Cytoplasmic	cytoplasmic minus
CPR	proA	99	6	158.836	117.635	0.740609	260727	261980	1254	b0243	16128229	NP_414778.1	gamma-glutamylphosphate reductase	none	Cytoplasmic	cytoplasmic minus
CPR	proB	61	4	111.166	89.0787	0.801314	259612	260715	1104	b0242	16128228	NP_414777.1	gamma-glutamate kinase	none	Cytoplasmic	cytoplasmic minus
MPR	proP	108	17	144.569	278.082	1.92353	4328525	4330027	1503	b4111	16131937	NP_418535.1	proline/glycine betaine transporter	multipass	Cytoplasmic Membrane	multipass membrane
CPR	proQ	94	15	270.558	527.591	1.95001	1912860	1913558	699	b1831	49176156	YP_026161.1	predicted structural transport element	none	Cytoplasmic	cytoplasmic minus
CPR	proS	265	28	310.156	400.466	1.29117	217057	218775	1719	b0194	16128187	NP_414736.1	prolyl-tRNA synthetase	protein biosynthesis	Cytoplasmic	cytoplasmic minus
MPR	proY	44	2	64.4283	35.7871	0.555456	420210	421583	1374	b0402	16128387	NP_414936.1	predicted cryptic proline transporter	multipass	Cytoplasmic Membrane	multipass membrane
CPR	prs	104	8	220.717	207.475	0.940003	1260151	1261098	948	b1207	16129170	NP_415725.1	phosphoribosylpyrophosphate synthase	none	Cytoplasmic	cytoplasmic minus
	psd	66	6	137.035	152.234	1.11091	4387415	4388383	969	b4160	16131985	NP_418584.1	phosphatidylserine decarboxylase	peripheral	Cytoplasmic Membrane	peripheral membrane
	pspA	40	1	120.294	36.75	0.305501	1366103	1366771	669	b1304	16129265	NP_415820.1	regulatory protein for phage-shock-protein	cytosolic stress response	Cytoplasmic Membrane	none
	pspE	71	7	453.48	546.35	1.20479	1367713	1368027	315	b1308	16129269	NP_415824.1	thiosulfate:cyanide sulfurtransferase	none	Unknown	none
CPR	pssA	196	18	290.808	326.359	1.12225	2720749	2722104	1356	b2585	90111464	NP_417080.4	phosphatidylserine synthase	peripheral	Cytoplasmic	cytoplasmic minus
CPR	pta	192	17	180.088	194.852	1.08198	2412769	2414913	2145	b2297	16130232	NP_416800.1	phosphate acetyltransferase	none	Cytoplasmic	cytoplasmic minus
	ptrA	62	5	43.1772	42.5506	0.985487	2954018	2956906	2889	b2821	16130725	NP_417298.1	protease III	none	Secreted	none
CPR	ptsA	67	12	53.8763	117.917	2.18866	4137743	4140244	2502	b3947	49176446	YP_026278.1	fused predicted PTS enzymes: Hpr	none	Cytoplasmic	cytoplasmic minus
MPR	ptsG	174	17	244.124	291.463	1.19391	1157092	1158525	1434	b1101	16129064	NP_415619.1	fused glucose-specific PTS enzymes: IIB	multipass	Cytoplasmic Membrane	multipass membrane
CPR	ptsH	63	8	491.282	762.348	1.55175	2531786	2532043	258	b2415	16130341	NP_416910.1	phosphohistidinoprotein-hexose	none	Cytoplasmic	cytoplasmic minus
CPR	ptsI	925	65	1076.98	924.81	0.858706	2532088	2533815	1728	b2416	16130342	NP_416911.1	PEP-protein phosphotransferase of PTS system	none	Cytoplasmic	cytoplasmic minus
CPR	ptsN	64	1	261.713	49.971	0.190938	3344600	3345091	492	b3204	16131094	NP_417671.1	sugar-specific enzyme IIA component of PTS	none	Cytoplasmic	cytoplasmic minus
CPR	ptsP	227	22	203.251	240.715	1.18432	2964210	2966456	2247	b2829	16130733	NP_417306.1	fused PTS enzyme: PEP-protein	none	Cytoplasmic	cytoplasmic minus
CPR	purA	745	46	1153.87	870.626	0.754526	4402710	4404008	1299	b4177	16131999	NP_418598.1	adenylosuccinate synthetase	none	Cytoplasmic	cytoplasmic minus
CPR	purC	37	4	104.259	137.735	1.32109	2594927	2595640	714	b2476	16130401	NP_416971.1	phosphoribosylaminoimidazole-succinocarboxamide	none	Cytoplasmic	cytoplasmic minus
CPR	purL	70	6	36.2228	37.9409	1.04743	2689678	2693565	3888	b2557	49176239	YP_026170.1	phosphoribosylformyl-glycineamide synthetase	none	Cytoplasmic	cytoplasmic minus
CPR	purM	49	6	94.975	142.114	1.49633	2619219	2620256	1038	b2499	16130424	NP_416994.1	phosphoribosylaminoimidazole synthetase	none	Cytoplasmic	cytoplasmic minus
	purP	72	3	108.265	55.125	0.509168	3893295	3894632	1338	b3714	16131582	NP_418170.1	predicted inner membrane protein	none	Cytoplasmic Membrane	none
CPR	purR	59	7	115.695	167.739	1.44984	1735868	1736893	1026	b1658	16129616	NP_416175.1	DNA-binding transcriptional repressor,	none	Cytoplasmic	cytoplasmic minus
CPR	putA	65	8	32.9989	49.6305	1.50401	1074143	1078105	3963	b1014	16128980	NP_415534.1	fused DNA-binding transcriptional	none	Cytoplasmic	cytoplasmic minus
CPR	pykA	375	17	522.848	289.645	0.553975	1935673	1937115	1443	b1854	16129807	NP_416368.1	pyruvate kinase II	none	Cytoplasmic	cytoplasmic minus
CPR	pykF	139	7	197.917	121.798	0.615398	1753722	1755134	1413	b1676	16129632	NP_416191.1	pyruvate kinase I	none	Cytoplasmic	cytoplasmic minus
CPR	pyrG	330	25	405.332	375.24	0.925761	2906051	2907688	1638	b2780	16130687	NP_417260.1	CTP synthetase	none	Cytoplasmic	cytoplasmic minus
CPR	pyrH	54	5	149.647	169.323	1.13149	191855	192580	726	b0171	16128164	NP_414713.1	uridylate kinase	none	Cytoplasmic	cytoplasmic minus
	qmcA	35	0	76.7071	0	0	514080	514997	918	b0489	16128473	NP_415022.1	predicted protease, membrane anchored	single pass type I	Unknown	single pass membrane
CPR	qor	66	5	134.946	124.927	0.925761	4261271	4262254	984	b4051	16131877	NP_418475.1	quinone oxidoreductase, NADPH-dependent	none	Cytoplasmic	cytoplasmic minus
CPR	queC	55	2	158.988	70.6487	0.444365	464076	464771	696	b0444	16128429	NP_414978.1	predicted aluminum resistance protein	none	Cytoplasmic	cytoplasmic minus
CPR	queE	47	2	140.715	73.1718	0.520002	2902769	2903440	672	b2777	16130684	NP_417257.1	conserved protein	none	Cytoplasmic	cytoplasmic minus
CPR	queF	35	2	82.9413	57.9169	0.698288	2923370	2924218	849	b2794	16130701	NP_417274.1	7-cyano-7-deazaguanine reductase	none	Cytoplasmic	cytoplasmic minus
CPR	queG	88	5	155.306	107.832	0.694321	4390951	4392090	1140	b4166	16131988	NP_418587.1	predicted Fe-S electron transport protein	none	Cytoplasmic	cytoplasmic minus
	radA	65	6	94.5587	106.663	1.128	4623935	4625317	1383	b4389	16132206	NP_418806.1	predicted repair protein	none	Cytoplasmic Membrane	none
CPR	raiA	700	58	4117.96	4169.51	1.01252	2735176	2735517	342	b2597	16130518	NP_417088.1	cold shock protein associated with 30S	none	Cytoplasmic	cytoplasmic minus
	rapZ	111	9	261.196	258.797	0.990814	3345137	3345991	855	b3205	16131095	NP_417672.1	predicted protein with nucleoside triphosphate	none	Unknown	none
CPR	rarA	66	5	98.7996	91.4648	0.925761	937217	938560	1344	b0892	16128859	NP_415412.1	recombination protein	none	Cytoplasmic	cytoplasmic minus
	ratA	55	3	231.982	154.627	0.666548	2752310	2752786	477	b2619	16130538	NP_417109.1	conserved protein	none	Unknown	none
CPR	ravA	234	22	314.488	361.313	1.14889	3927620	3929116	1497	b3746	90111646	NP_418202.4	fused predicted transcriptional regulator:	none	Cytoplasmic	cytoplasmic minus
	rbbA	171	17	125.745	152.762	1.21486	3624826	3627561	2736	b3486	49176363	YP_026225.1	fused ribosome-associated ATPase: ATP-binding	none	Cytoplasmic Membrane	none
CPR	rbfA	46	5	230.22	305.793	1.32827	3310799	3311200	402	b3167	16131059	NP_417636.1	30s ribosome binding factor	none	Cytoplasmic	cytoplasmic minus
	rbsA	177	14	236.461	228.553	0.966557	3931801	3933306	1506	b3749	16131617	NP_418205.1	fused D-ribose transporter subunits of ABC	peripheral	Cytoplasmic Membrane	peripheral membrane
	rbsB	656	44	1481.28	1214.11	0.819637	3934301	3935191	891	b3751	16131619	NP_418207.1	D-ribose transporter subunit	none	Secreted	none
MPR	rbsC	227	18	472.78	458.119	0.96899	3933311	3934276	966	b3750	16131618	NP_418206.1	D-ribose transporter subunit	multipass	Cytoplasmic Membrane	multipass membrane
CPR	rbsD	96	8	459.867	468.3	1.01834	3931374	3931793	420	b3748	90111647	NP_418204.2	predicted cytoplasmic sugar-binding protein	none	Cytoplasmic	cytoplasmic minus
CPR	rbsK	241	24	521.368	634.47	1.21693	3935317	3936246	930	b3752	16131620	NP_418208.1	ribokinase	none	Cytoplasmic	cytoplasmic minus
CPR	rbsR	39	1	79.018	24.759	0.313334	3936250	3937242	993	b3753	16131621	NP_418209.1	DNA-binding transcriptional repressor of ribose	none	Cytoplasmic	cytoplasmic minus
CPR	rcsB	137	8	423.399	302.129	0.713579	2314199	2314849	651	b2217	16130154	NP_416721.1	DNA-binding response regulator in two-component	none	Cytoplasmic	cytoplasmic minus
MPR	rcsC	63	8	44.474	69.0126	1.55175	2315049	2317898	2850	b2218	145698285	NP_416722.2	hybrid sensory kinase in two-component	multipass	Unknown	multipass membrane
MPR	rcsD	167	10	125.698	91.978	0.731739	2311510	2314182	2673	b2216	16130153	NP_416720.1	phosphotransfer intermediate protein in	multipass	Cytoplasmic Membrane	multipass membrane
CPR	recA	426	31	807.041	717.663	0.889252	2820730	2821791	1062	b2699	16130606	NP_417179.1	DNA strand exchange and recombination protein	cytosolic stress response	Cytoplasmic	cytoplasmic minus
CPR	recB	81	11	45.9964	76.3316	1.65951	2950483	2954025	3543	b2820	16130724	NP_417297.1	exonuclease V (RecBCD complex), beta subunit	none	Cytoplasmic	cytoplasmic minus
CPR	recC	71	9	42.4002	65.6787	1.54902	2957082	2960450	3369	b2822	16130726	NP_417299.1	exonuclease V (RecBCD complex), gamma chain	none	Cytoplasmic	cytoplasmic minus
CPR	recJ	119	8	138.073	113.429	0.821515	3034395	3036128	1734	b2892	16130794	NP_417368.1	ssDNA exonuclease, 5' --> 3'-specific	none	Cytoplasmic	cytoplasmic minus
CPR	recR	88	5	292.16	202.853	0.694321	493629	494234	606	b0472	16128456	NP_415005.1	gap repair protein	none	Cytoplasmic	cytoplasmic minus
CPR	relA	293	28	263.755	308.009	1.16779	2909439	2911673	2235	b2784	16130691	NP_417264.1	(p)ppGpp synthetase I/GTP pyrophosphokinase	none	Cytoplasmic	cytoplasmic minus
CPR	relE	43	11	300.391	939.038	3.12606	1643370	1643657	288	b1563	16129522	NP_416081.1	Qin prophage; toxin of the RelE-RelB	none	Cytoplasmic	cytoplasmic minus
CPR	rfaD	149	12	321.303	316.215	0.984164	3792010	3792942	933	b3619	16131490	NP_418076.1	ADP-L-glycero-D-mannoheptose-6-epimerase,	none	Cytoplasmic	cytoplasmic minus
CPR	rfaE	154	16	216.064	274.318	1.26961	3193342	3194775	1434	b3052	16130948	NP_417524.1	fused heptose 7-phosphate kinase/heptose	none	Cytoplasmic	cytoplasmic minus
CPR	rfbA	64	7	145.99	195.125	1.33657	2108162	2109043	882	b2039	16129979	NP_416543.1	s; cytoplasm	none	Cytoplasmic	cytoplasmic minus
MPR	rfbX	42	2	67.7088	39.4002	0.581907	2106361	2107608	1248	b2037	16129977	NP_416541.1	predicted polisoprenol-linked O-antigen	multipass	Cytoplasmic Membrane	multipass membrane
	rfe	82	12	149.436	267.236	1.7883	3965939	3967042	1104	b3784	16131640	NP_418231.1	UDP-GlcNAc:undecaprenylphosphate	none	Cytoplasmic Membrane	none
CPR	rffA	52	3	92.502	65.2141	0.705002	3973169	3974299	1131	b3791	16131647	NP_418238.1	TDP-4-oxo-6-deoxy-D-glucose transaminase	none	Cytoplasmic	cytoplasmic minus
CPR	rffD	71	16	113.101	311.458	2.75381	3969283	3970545	1263	b3787	49176410	YP_026254.1	UDP-N-acetyl-D-mannosaminuronic acid	none	Cytoplasmic	cytoplasmic minus
CPR	rffE	49	5	87.1654	108.69	1.24694	3968156	3969286	1131	b3786	49176409	YP_026253.1	UDP-N-acetyl glucosamine-2-epimerase	none	Cytoplasmic	cytoplasmic minus
CPR	rffG	55	2	103.61	46.0407	0.444365	3970545	3971612	1068	b3788	49176411	YP_026255.1	dTDP-glucose 4,6-dehydratase	none	Cytoplasmic	cytoplasmic minus
CPR	rffH	41	2	93.5246	55.75	0.5961	3971631	3972512	882	b3789	16131645	NP_418236.1	glucose-1-phosphate thymidylyltransferase	none	Cytoplasmic	cytoplasmic minus
CPR	rhlB	298	19	473.58	368.98	0.77913	3962388	3963653	1266	b3780	16131636	NP_418227.1	ATP-dependent RNA helicase	none	Cytoplasmic	cytoplasmic minus
CPR	rhlE	51	9	75.1706	162.104	2.15648	830095	831459	1365	b0797	16128765	NP_415318.1	RNA helicase	none	Cytoplasmic	cytoplasmic minus
CPR	rho	318	32	507.77	624.4	1.22969	3964440	3965699	1260	b3783	16131639	NP_418230.1	transcription termination factor	none	Cytoplasmic	cytoplasmic minus
MPR	rhtC	47	8	152.271	316.724	2.08001	4005780	4006400	621	b3823	49176421	YP_026264.1	s; inner membrane	multipass	Cytoplasmic Membrane	multipass membrane
CPR	ribA	38	2	129.362	83.2004	0.64316	1336594	1337184	591	b1277	16129238	NP_415793.1	GTP cyclohydrolase II	none	Cytoplasmic	cytoplasmic minus
CPR	ribB	175	17	538.357	639.079	1.18709	3181835	3182488	654	b3041	16130937	NP_417513.1	3,4-dihydroxy-2-butanone-4-phosphate synthase	peripheral	Cytoplasmic	cytoplasmic minus
CPR	ribC	49	1	153.558	38.2955	0.249389	1740625	1741266	642	b1662	16129620	NP_416179.1	riboflavin synthase, alpha subunit	none	Cytoplasmic	cytoplasmic minus
CPR	ribD	178	11	324.385	244.967	0.755171	432679	433782	1104	b0414	16128399	NP_414948.1	fused	none	Cytoplasmic	cytoplasmic minus
CPR	ribE	109	9	465.603	469.791	1.00899	433871	434341	471	b0415	16128400	NP_414949.1	riboflavin synthase beta chain	none	Cytoplasmic	cytoplasmic minus
CPR	ribF	100	6	213.579	156.597	0.733203	21407	22348	942	b0025	16128019	NP_414566.1	bifunctional riboflavin kinase/FAD synthetase	none	Cytoplasmic	cytoplasmic minus
CPR	ridA	222	13	1154.12	825.877	0.715588	4468550	4468936	387	b4243	90111711	NP_418664.2	ketoacid-binding protein	none	Cytoplasmic	cytoplasmic minus
	rihA	131	7	281.583	183.868	0.652979	682700	683635	936	b0651	16128634	NP_415184.1	ribonucleoside hydrolase 1	none	Unknown	none
	rihC	50	8	109.941	214.957	1.95521	27293	28207	915	b0030	16128024	NP_414571.1	ribonucleoside hydrolase 3	none	Unknown	none
CPR	rimJ	75	7	257.938	294.188	1.14054	1124785	1125369	585	b1066	16129029	NP_415584.1	ribosomal-protein-S5-alanine	none	Cytoplasmic	cytoplasmic minus
CPR	rimK	49	4	109.174	108.907	0.997554	891190	892092	903	b0852	16128820	NP_415373.1	ribosomal protein S6 modification protein	none	Cytoplasmic	cytoplasmic minus
CPR	rimL	56	6	208.643	273.175	1.30929	1496962	1497501	540	b1427	16129386	NP_415944.1	ribosomal-protein-L7/L12-serine	none	Cytoplasmic	cytoplasmic minus
CPR	rimM	700	73	2565.29	3269.14	1.27438	2743392	2743940	549	b2608	90111466	NP_417099.4	16S rRNA processing protein	none	Cytoplasmic	cytoplasmic minus
CPR	rimP	161	14	715.053	759.824	1.06261	3315576	3316028	453	b3170	226524751	NP_417639.6	conserved protein	none	Cytoplasmic	cytoplasmic minus
CPR	rlmB	58	4	159.414	134.348	0.842762	4407298	4408029	732	b4180	16132002	NP_418601.1	23S rRNA (Gm2251)-methyltransferase	none	Cytoplasmic	cytoplasmic minus
CPR	rlmD	90	9	139.073	169.947	1.222	2911721	2913022	1302	b2785	16130692	NP_417265.1	23S rRNA m(5)U1939 methyltransferase,	none	Cytoplasmic	cytoplasmic minus
CPR	rlmE	198	15	632.317	585.375	0.925761	3325057	3325686	630	b3179	16131069	NP_417646.1	23S rRNA methyltransferase	cytosolic stress response	Cytoplasmic	cytoplasmic minus
CPR	rlmJ	53	5	126.491	145.823	1.15283	3643408	3644250	843	b3499	16131371	NP_417956.1	predicted DNA (exogenous) processing protein	none	Cytoplasmic	cytoplasmic minus
CPR	rlmL	49	5	46.7444	58.2876	1.24694	1007067	1009175	2109	b0948	16128915	NP_415468.1	23S rRNA mG2445 methyltransferase,	none	Cytoplasmic	cytoplasmic minus
CPR	rlmN	42	3	73.1607	63.859	0.87286	2641151	2642305	1155	b2517	16130442	NP_417012.1	23S rRNA m(2)A2503 methyltransferase,	none	Cytoplasmic	cytoplasmic minus
	rlpA	63	6	116.392	135.459	1.16381	663325	664413	1089	b0633	16128616	NP_415166.1	minor lipoprotein	lipoprotein	Unknown	lipoproteins group
CPR	rluB	65	5	149.286	140.33	0.940003	1324876	1325751	876	b1269	16129230	NP_415785.1	23S rRNA pseudouridylate synthase	none	Cytoplasmic	cytoplasmic minus
CPR	rluD	49	3	100.493	75.1857	0.748166	2733053	2734033	981	b2594	16130515	NP_417085.1	23S rRNA pseudouridine synthase	none	Cytoplasmic	cytoplasmic minus
	rmf	70	8	838.299	1170.75	1.39658	1014938	1015105	168	b0953	16128920	NP_415473.1	ribosome modulation factor	translation regulation	Unknown	none
	rmuC	90	12	126.802	206.603	1.62934	4015356	4016783	1428	b3832	16131681	NP_418276.1	predicted recombination limiting protein	none	Unknown	none
	rna	44	4	109.696	121.862	1.11091	643420	644226	807	b0611	16128594	NP_415144.1	ribonuclease I	none	Secreted	none
CPR	rnb	65	7	67.5838	88.9406	1.316	1345002	1346936	1935	b1286	16129247	NP_415802.1	ribonuclease II	none	Cytoplasmic	cytoplasmic minus
CPR	rnc	46	5	135.901	180.512	1.32827	2701405	2702085	681	b2567	16130492	NP_417062.1	RNase III	none	Cytoplasmic	cytoplasmic minus
CPR	rne	496	49	313.218	378.123	1.20722	1140405	1143590	3186	b1084	16129047	NP_415602.1	fused ribonucleaseE:	peripheral	Cytoplasmic	cytoplasmic minus
CPR	rng	97	6	132.759	100.35	0.755879	3394348	3395817	1470	b3247	90111563	NP_417713.2	ribonuclease G	cell cycle	Cytoplasmic	cytoplasmic minus
CPR	rnhB	37	0	124.692	0	0	204493	205089	597	b0183	16128176	NP_414725.1	ribonuclease HII, degrades RNA of DNA-RNA	none	Cytoplasmic	cytoplasmic minus
	rnlA	85	5	159.23	114.459	0.718826	2763940	2765013	1074	b2630	16130548	NP_417119.1	CP4-57 prophage; RNase LS	none	Unknown	none
	rnlB	47	2	254.194	132.181	0.520002	2765006	2765377	372	b2631	90111470	NP_417120.2	CP4-57 prophage; predicted protein	none	Unknown	none
	rnpB	32007	3124	170810	203729	1.19272	3268238	3268614	377	b3123	N/A	N/A	RNase P M1 sRNA component	sRNA	Unknown	none
CPR	rnr	613	42	505.039	422.85	0.837262	4404677	4407118	2442	b4179	90111698	NP_418600.4	exoribonuclease R, RNase R	cytosolic stress response	Cytoplasmic	cytoplasmic minus
CPR	rob	313	28	723.828	791.265	1.09317	4632464	4633333	870	b4396	16132213	NP_418813.1	DNA-binding transcriptional activator	none	Cytoplasmic	cytoplasmic minus
	rodZ	223	27	442.463	654.65	1.47956	2639853	2640866	1014	b2516	16130441	NP_417011.1	conserved protein	single pass type II	Unknown	single pass membrane
CPR	rof	39	3	307.705	289.244	0.940003	213678	213932	255	b0189	90111097	NP_414731.2	modulator of Rho-dependent transcription	none	Cytoplasmic	cytoplasmic minus
	rpiA	154	11	469.448	409.762	0.87286	3056688	3057347	660	b2914	16130815	NP_417389.1	ribose 5-phosphate isomerase, constitutive	none	Unknown	none
CPR	rpiR	39	5	88.0638	137.967	1.56667	4310124	4311014	891	b4089	90111685	NP_418513.4	DNA-binding transcriptional repressor	none	Cytoplasmic	cytoplasmic minus
CPR	rplA	1163	80	3318.95	2789.87	0.840588	4176902	4177606	705	b3984	16131814	NP_418411.1	50S ribosomal subunit protein L1	ribosomal proteins	Cytoplasmic	cytoplasmic minus
CPR	rplB	742	72	1816.11	2153.49	1.18577	3448565	3449386	822	b3317	16131196	NP_417776.1	50S ribosomal subunit protein L2	ribosomal proteins	Cytoplasmic	cytoplasmic minus
CPR	rplC	617	66	1970.4	2575.65	1.30717	3450319	3450948	630	b3320	16131199	NP_417779.1	50S ribosomal subunit protein L3	ribosomal proteins	Cytoplasmic	cytoplasmic minus
CPR	rplD	607	62	2015.24	2515.37	1.24818	3449703	3450308	606	b3319	16131198	NP_417778.1	50S ribosomal subunit protein L4	ribosomal proteins	Cytoplasmic	cytoplasmic minus
CPR	rplE	703	63	2619.22	2868.34	1.09511	3444921	3445460	540	b3308	16131187	NP_417767.1	50S ribosomal subunit protein L5	ribosomal proteins	Cytoplasmic	cytoplasmic minus
CPR	rplF	800	63	3014.11	2900.56	0.962328	3443629	3444162	534	b3305	16131184	NP_417764.1	50S ribosomal subunit protein L6	ribosomal proteins	Cytoplasmic	cytoplasmic minus
CPR	rplI	224	17	1001.49	928.794	0.927414	4424131	4424580	450	b4203	16132025	NP_418624.1	50S ribosomal subunit protein L9	ribosomal proteins	Cytoplasmic	cytoplasmic minus
CPR	rplJ	1227	117	4957.08	5776.17	1.16524	4178019	4178516	498	b3985	16131815	NP_418412.1	50S ribosomal subunit protein L10	ribosomal proteins	Cytoplasmic	cytoplasmic minus
CPR	rplK	546	42	2560.62	2406.99	0.940003	4176470	4176898	429	b3983	16131813	NP_418410.1	50S ribosomal subunit protein L11	ribosomal proteins	Cytoplasmic	cytoplasmic minus
	rplL	780	42	4287.7	2821.31	0.658002	4178583	4178948	366	b3986	16131816	NP_418413.1	50S ribosomal subunit protein L7/L12	ribosomal proteins	Unknown	none
CPR	rplM	192	14	900.439	802.332	0.891045	3376245	3376673	429	b3231	16131121	NP_417698.1	50S ribosomal subunit protein L13	ribosomal proteins	Cytoplasmic	cytoplasmic minus
CPR	rplN	1208	105	6533.33	6939.52	1.06217	3445800	3446171	372	b3310	16131189	NP_417769.1	50S ribosomal subunit protein L14	ribosomal proteins	Cytoplasmic	cytoplasmic minus
CPR	rplO	1520	137	7030.15	7743.09	1.10141	3442127	3442561	435	b3301	16131180	NP_417760.1	50S ribosomal subunit protein L15	ribosomal proteins	Cytoplasmic	cytoplasmic minus
CPR	rplP	1354	105	6628.07	6281.03	0.94764	3446781	3447191	411	b3313	16131192	NP_417772.1	50S ribosomal subunit protein L16	ribosomal proteins	Cytoplasmic	cytoplasmic minus
CPR	rplQ	326	23	1708.04	1472.58	0.86215	3437638	3438021	384	b3294	16131173	NP_417753.1	50S ribosomal subunit protein L17	ribosomal proteins	Cytoplasmic	cytoplasmic minus
CPR	rplR	274	24	1557.25	1666.83	1.07037	3443266	3443619	354	b3304	16131183	NP_417763.1	50S ribosomal subunit protein L18	ribosomal proteins	Cytoplasmic	cytoplasmic minus
CPR	rplS	417	20	2410.83	1412.97	0.586093	2742205	2742552	348	b2606	16130527	NP_417097.1	50S ribosomal subunit protein L19	ribosomal proteins	Cytoplasmic	cytoplasmic minus
CPR	rplT	374	27	2107.72	1859.42	0.882196	1797417	1797773	357	b1716	16129672	NP_416231.1	50S ribosomal subunit protein L20	ribosomal proteins	Cytoplasmic	cytoplasmic minus
CPR	rplU	280	16	1805.57	1260.81	0.698288	3331162	3331473	312	b3186	16131076	NP_417653.1	50S ribosomal subunit protein L21	ribosomal proteins	Cytoplasmic	cytoplasmic minus
CPR	rplV	603	52	3643.2	3839.21	1.0538	3447923	3448255	333	b3315	16131194	NP_417774.1	50S ribosomal subunit protein L22	ribosomal proteins	Cytoplasmic	cytoplasmic minus
CPR	rplW	277	20	1839.28	1622.82	0.882314	3449404	3449706	303	b3318	16131197	NP_417777.1	50S ribosomal subunit protein L23	ribosomal proteins	Cytoplasmic	cytoplasmic minus
CPR	rplX	546	37	3487.33	2887.85	0.828098	3445475	3445789	315	b3309	16131188	NP_417768.1	50S ribosomal subunit protein L24	ribosomal proteins	Cytoplasmic	cytoplasmic minus
CPR	rplY	681	44	4807.43	3795.69	0.789548	2280539	2280823	285	b2185	16130123	NP_416690.1	50S ribosomal subunit protein L25	ribosomal proteins	Cytoplasmic	cytoplasmic minus
CPR	rpmA	250	20	1949.53	1905.87	0.977603	3330884	3331141	258	b3185	16131075	NP_417652.1	50S ribosomal subunit protein L27	ribosomal proteins	Cytoplasmic	cytoplasmic minus
CPR	rpmB	226	14	1918.54	1452.32	0.756994	3809461	3809697	237	b3637	16131508	NP_418094.1	50S ribosomal subunit protein L28	ribosomal proteins	Cytoplasmic	cytoplasmic minus
CPR	rpmC	1047	68	10971.2	8707.45	0.793661	3446590	3446781	192	b3312	16131191	NP_417771.1	50S ribosomal subunit protein L29	ribosomal proteins	Cytoplasmic	cytoplasmic minus
CPR	rpmD	370	46	4135.61	6283.02	1.51925	3442565	3442744	180	b3302	16131181	NP_417761.1	50S ribosomal subunit protein L30	ribosomal proteins	Cytoplasmic	cytoplasmic minus
CPR	rpmE	228	12	2153.6	1385.11	0.64316	4125036	4125248	213	b3936	16131774	NP_418371.1	50S ribosomal subunit protein L31	ribosomal proteins	Cytoplasmic	cytoplasmic minus
CPR	rpmF	253	18	2925.38	2543.35	0.86941	1146590	1146763	174	b1089	16129052	NP_415607.1	50S ribosomal subunit protein L32	ribosomal proteins	Cytoplasmic	cytoplasmic minus
CPR	rpmG	160	15	1916.11	2195.15	1.14563	3809273	3809440	168	b3636	16131507	NP_418093.1	50S ribosomal subunit protein L33	ribosomal proteins	Cytoplasmic	cytoplasmic minus
CPR	rpmH	61	5	870.405	871.834	1.00164	3882359	3882499	141	b3703	16131571	NP_418158.1	50S ribosomal subunit protein L34	ribosomal proteins	Cytoplasmic	cytoplasmic minus
CPR	rpmI	226	13	2296.43	1614.21	0.702923	1797826	1798023	198	b1717	49176137	NP_416232.3	50S ribosomal subunit protein L35	ribosomal proteins	Cytoplasmic	cytoplasmic minus
CPR	rpmJ	343	30	5898.19	6304.03	1.06881	3440640	3440756	117	b3299	16131178	NP_417758.1	50S ribosomal subunit protein L36	ribosomal proteins	Cytoplasmic	cytoplasmic minus
CPR	rpoA	2359	199	4794.06	4941.98	1.03086	3438062	3439051	990	b3295	16131174	NP_417754.1	RNA polymerase, alpha subunit	none	Cytoplasmic	cytoplasmic minus
CPR	rpoB	1116	117	557.285	713.956	1.28113	4179268	4183296	4029	b3987	16131817	NP_418414.1	RNA polymerase, beta subunit	none	Cytoplasmic	cytoplasmic minus
CPR	rpoC	2573	225	1225.54	1309.61	1.0686	4183373	4187596	4224	b3988	16131818	NP_418415.1	RNA polymerase, beta prime subunit	none	Cytoplasmic	cytoplasmic minus
CPR	rpoD	160	19	174.759	253.599	1.45113	3211069	3212910	1842	b3067	16130963	NP_417539.1	RNA polymerase, sigma 70 (sigma D) factor	none	Cytoplasmic	cytoplasmic minus
CPR	rpoE	594	56	2074.79	2390.28	1.15206	2707459	2708034	576	b2573	16130498	NP_417068.1	RNA polymerase, sigma 24 (sigma E) factor	cytosolic stress response	Cytoplasmic	cytoplasmic minus
	rpoH	357	28	840.064	805.147	0.958435	3597952	3598806	855	b3461	16131333	NP_417918.1	RNA polymerase, sigma 32 (sigma H) factor	cytosolic stress response	Unknown	none
CPR	rpoN	323	20	453.173	342.897	0.756659	3342739	3344172	1434	b3202	16131092	NP_417669.1	RNA polymerase, sigma 54 (sigma N) factor	none	Cytoplasmic	cytoplasmic minus
CPR	rpoS	282	24	571.361	594.217	1.04	2864581	2865573	993	b2741	16130648	NP_417221.1	RNA polymerase, sigma S (sigma 38) factor	none	Cytoplasmic	cytoplasmic minus
CPR	rpoZ	59	4	430.084	356.315	0.828477	3820129	3820404	276	b3649	16131520	NP_418106.1	RNA polymerase, omega subunit	none	Cytoplasmic	cytoplasmic minus
CPR	rppH	236	17	894.186	787.114	0.880257	2966469	2966999	531	b2830	16130734	NP_417307.1	nucleotide hydrolase	none	Cytoplasmic	cytoplasmic minus
CPR	rpsA	1623	135	1950.62	1982.72	1.01645	961218	962891	1674	b0911	16128878	NP_415431.1	30S ribosomal subunit protein S1	ribosomal proteins	Cytoplasmic	cytoplasmic minus
CPR	rpsB	881	69	2441.46	2336.66	0.957075	189874	190599	726	b0169	16128162	NP_414711.1	30S ribosomal subunit protein S2	ribosomal proteins	Cytoplasmic	cytoplasmic minus
CPR	rpsC	1570	127	4499.59	4447.85	0.9885	3447204	3447905	702	b3314	16131193	NP_417773.1	30S ribosomal subunit protein S3	ribosomal proteins	Cytoplasmic	cytoplasmic minus
CPR	rpsD	1558	131	5047.62	5186.36	1.02749	3439077	3439697	621	b3296	16131175	NP_417755.1	30S ribosomal subunit protein S4	ribosomal proteins	Cytoplasmic	cytoplasmic minus
CPR	rpsE	791	67	3157.59	3268.34	1.03507	3442748	3443251	504	b3303	16131182	NP_417762.1	30S ribosomal subunit protein S5	ribosomal proteins	Cytoplasmic	cytoplasmic minus
	rpsF	223	18	1132.97	1117.53	0.986371	4423141	4423536	396	b4200	221800783	NP_418621.2	30S ribosomal subunit protein S6	ribosomal proteins	Unknown	none
CPR	rpsG	705	46	2626.67	2094.34	0.797336	3471564	3472103	540	b3341	16131220	NP_417800.1	30S ribosomal subunit protein S7	ribosomal proteins	Cytoplasmic	cytoplasmic minus
CPR	rpsH	577	45	2953.89	2815.16	0.953036	3444175	3444567	393	b3306	16131185	NP_417765.1	30S ribosomal subunit protein S8	ribosomal proteins	Cytoplasmic	cytoplasmic minus
CPR	rpsI	210	21	1075.07	1313.74	1.222	3375837	3376229	393	b3230	16131120	NP_417697.1	30S ribosomal subunit protein S9	ribosomal proteins	Cytoplasmic	cytoplasmic minus
CPR	rpsJ	126	11	812.506	866.805	1.06683	3450981	3451292	312	b3321	16131200	NP_417780.1	30S ribosomal subunit protein S10	ribosomal proteins	Cytoplasmic	cytoplasmic minus
CPR	rpsK	739	64	3812.33	4034.58	1.0583	3439731	3440120	390	b3297	16131176	NP_417756.1	30S ribosomal subunit protein S11	ribosomal proteins	Cytoplasmic	cytoplasmic minus
CPR	rpsL	317	20	1700.74	1311.24	0.770981	3472200	3472574	375	b3342	16131221	NP_417801.1	30S ribosomal subunit protein S12	ribosomal proteins	Cytoplasmic	cytoplasmic minus
CPR	rpsM	921	68	5190.41	4683	0.90224	3440137	3440493	357	b3298	16131177	NP_417757.1	30S ribosomal subunit protein S13	ribosomal proteins	Cytoplasmic	cytoplasmic minus
CPR	rpsN	456	40	2998.15	3213.82	1.07193	3444601	3444906	306	b3307	16131186	NP_417766.1	30S ribosomal subunit protein S14	ribosomal proteins	Cytoplasmic	cytoplasmic minus
CPR	rpsO	80	6	596.124	546.35	0.916503	3309437	3309706	270	b3165	16131057	NP_417634.1	30S ribosomal subunit protein S15	ribosomal proteins	Cytoplasmic	cytoplasmic minus
CPR	rpsP	313	22	2529.04	2172.23	0.858917	2743959	2744207	249	b2609	16130530	NP_417100.1	30S ribosomal subunit protein S16	ribosomal proteins	Cytoplasmic	cytoplasmic minus
CPR	rpsQ	389	24	3069.16	2313.95	0.753936	3446336	3446590	255	b3311	16131190	NP_417770.1	30S ribosomal subunit protein S17	ribosomal proteins	Cytoplasmic	cytoplasmic minus
CPR	rpsR	133	9	1173.62	970.489	0.82692	4423862	4424089	228	b4202	16132024	NP_418623.1	30S ribosomal subunit protein S18	ribosomal proteins	Cytoplasmic	cytoplasmic minus
CPR	rpsS	292	36	2105.66	3172.35	1.50658	3448270	3448548	279	b3316	16131195	NP_417775.1	30S ribosomal subunit protein S19	ribosomal proteins	Cytoplasmic	cytoplasmic minus
CPR	rpsT	93	12	708.744	1117.53	1.57678	20815	21078	264	b0023	16128017	NP_414564.1	30S ribosomal subunit protein S20	ribosomal proteins	Cytoplasmic	cytoplasmic minus
CPR	rpsU	173	10	1611.4	1138.23	0.706361	3208803	3209018	216	b3065	16130961	NP_417537.1	30S ribosomal subunit protein S21	ribosomal proteins	Cytoplasmic	cytoplasmic minus
CPR	rraA	593	59	2454.87	2984.69	1.21582	4116868	4117353	486	b3929	16131767	NP_418364.1	ribonuclease E (RNase E) inhibitor protein	none	Cytoplasmic	cytoplasmic minus
CPR	rraB	271	21	1307.51	1238.13	0.946941	4476496	4476912	417	b4255	16132077	NP_418676.1	conserved protein	none	Cytoplasmic	cytoplasmic minus
	rseA	435	30	1344.37	1132.98	0.842762	2706776	2707426	651	b2572	16130497	NP_417067.1	anti-sigma factor	single pass type II	Unknown	single pass membrane
	rseB	127	10	266.994	256.904	0.962208	2705820	2706776	957	b2571	16130496	NP_417066.1	anti-sigma factor	none	Secreted	none
MPR	rseC	62	5	259.873	256.101	0.985487	2705344	2705823	480	b2570	16130495	NP_417065.1	RseC protein involved in reduction of the SoxR	multipass	Cytoplasmic Membrane	multipass membrane
MPR	rseP	231	28	343.498	508.796	1.48122	196546	197898	1353	b0176	16128169	NP_414718.1	zinc metallopeptidase	multipass	Cytoplasmic Membrane	multipass membrane
CPR	rsgA	107	3	204.44	70.0448	0.342618	4388480	4389532	1053	b4161	90111696	NP_418585.4	ribosome small subunit-dependent GTPase A	none	Cytoplasmic	cytoplasmic minus
CPR	rsmA	75	8	183.569	239.277	1.30347	51609	52430	822	b0051	16128045	NP_414593.1	S-adenosylmethionine-6-N',N'-adenosyl (rRNA)	none	Cytoplasmic	cytoplasmic minus
CPR	rsmB	53	4	82.6602	76.2348	0.922267	3433229	3434518	1290	b3289	16131168	NP_417747.1	16S rRNA m(5)C967 methyltransferase,	none	Cytoplasmic	cytoplasmic minus
CPR	rsmE	63	2	173.157	67.1741	0.387938	3089156	3089887	732	b2946	90111515	NP_417421.4	16S rRNA m(3)U1498 methyltransferase,	none	Cytoplasmic	cytoplasmic minus
CPR	rsmH	166	15	354.542	391.493	1.10422	90094	91035	942	b0082	16128075	NP_414624.1	S-adenosyl-dependent methyltransferase activity	none	Cytoplasmic	cytoplasmic minus
	rssA	124	14	275.362	379.912	1.37968	1288468	1289373	906	b1234	226524709	NP_415750.2	conserved protein	none	Secreted	none
	rssB	50	2	99.207	48.4926	0.488802	1289465	1290478	1014	b1235	16129196	NP_415751.1	response regulator of RpoS	none	Unknown	none
CPR	rsuA	60	5	173.441	176.622	1.01834	2277810	2278505	696	b2183	16130121	NP_416688.1	16S rRNA pseudouridylate 516 synthase	none	Cytoplasmic	cytoplasmic minus
CPR	rtcA	38	4	75.1749	96.699	1.28632	3553855	3554871	1017	b4475	49176352	YP_026219.1	s; cytoplasm	none	Cytoplasmic	cytoplasmic minus
CPR	ruvC	58	6	223.547	282.595	1.26414	1944879	1945400	522	b1863	16129816	NP_416377.1	component of RuvABC resolvasome, endonuclease	none	Cytoplasmic	cytoplasmic minus
	ryfA	48	2	317.671	161.748	0.509168	2651877	2652180	304	b4440	N/A	N/A	Novel sRNA, function unknown	sRNA	Unknown	none
CPR	sad	66	4	95.5987	70.8012	0.740609	1611339	1612727	1389	b1525	90111288	NP_416042.2	predicted aldehyde dehydrogenase	none	Cytoplasmic	cytoplasmic minus
	sapA	35	5	42.8328	74.7741	1.74572	1353491	1355134	1644	b1294	16129255	NP_415810.1	predicted antimicrobial peptide transporter	none	Secreted	none
	sapD	48	4	97.2529	99.0362	1.01834	1350660	1351652	993	b1291	16129252	NP_415807.1	predicted antimicrobial peptide transporter	peripheral	Cytoplasmic Membrane	peripheral membrane
	sbcB	54	7	76.081	120.518	1.58408	2080780	2082207	1428	b2011	16129952	NP_416515.1	exonuclease I	none	Unknown	none
CPR	sbmC	49	6	207.983	311.212	1.49633	2078813	2079286	474	b2009	16129950	NP_416513.1	DNA gyrase inhibitor	cytosolic stress response	Cytoplasmic	cytoplasmic minus
CPR	sdaA	266	22	392.066	396.254	1.01068	1894956	1896320	1365	b1814	16129768	NP_416328.1	L-serine deaminase I	none	Cytoplasmic	cytoplasmic minus
CPR	sdaB	35	3	51.4745	53.9161	1.04743	2927598	2928965	1368	b2797	16130704	NP_417277.1	L-serine deaminase II	none	Cytoplasmic	cytoplasmic minus
MPR	sdaC	38	3	59.2658	57.1761	0.96474	2926251	2927540	1290	b2796	16130703	NP_417276.1	predicted serine transporter	multipass	Cytoplasmic Membrane	multipass membrane
	sdhA	349	23	397.374	320.018	0.805332	755130	756896	1767	b0723	16128698	NP_415251.1	succinate dehydrogenase, flavoprotein subunit	peripheral	Cytoplasmic Membrane	peripheral membrane
	sdhB	157	13	440.546	445.766	1.01185	756912	757628	717	b0724	16128699	NP_415252.1	succinate dehydrogenase, FeS subunit	peripheral	Cytoplasmic Membrane	peripheral membrane
	secA	297	40	220.82	363.425	1.6458	108279	110984	2706	b0098	16128091	NP_414640.1	preprotein translocase subunit, ATPase	peripheral	Cytoplasmic Membrane	peripheral membrane
CPR	secB	118	8	507.279	420.269	0.828477	3781684	3782151	468	b3609	16131480	NP_418066.1	protein export chaperone	none	Cytoplasmic	cytoplasmic minus
MPR	secD	111	8	120.846	106.432	0.880724	426871	428718	1848	b0408	16128393	NP_414942.1	SecYEG protein translocase auxillary subunit	multipass	Cytoplasmic Membrane	multipass membrane
MPR	secE	180	16	943.087	1024.41	1.08623	4175381	4175764	384	b3981	16131811	NP_418408.1	preprotein translocase membrane subunit	multipass	Cytoplasmic Membrane	multipass membrane
MPR	secF	127	12	262.874	303.528	1.15465	428729	429700	972	b0409	16128394	NP_414943.1	SecYEG protein translocase auxillary subunit	multipass	Cytoplasmic Membrane	multipass membrane
MPR	secG	584	50	3528.41	3691.55	1.04624	3320195	3320527	333	b3175	16131065	NP_417642.1	preprotein translocase membrane subunit	multipass	Cytoplasmic Membrane	multipass membrane
CPR	secM	102	1	400.031	47.9254	0.119804	107705	108217	513	b0097	90111085	NP_414639.2	regulator of secA translation	none	Cytoplasmic	cytoplasmic minus
MPR	secY	2668	222	4029.88	4097.62	1.01681	3440788	3442119	1332	b3300	16131179	NP_417759.1	preprotein translocase membrane subunit	multipass	Cytoplasmic Membrane	multipass membrane
CPR	selA	306	25	442.275	441.554	0.998369	3757881	3759272	1392	b3591	16131462	NP_418048.1	selenocysteine synthase	protein biosynthesis	Cytoplasmic	cytoplasmic minus
CPR	selB	375	27	408.927	359.791	0.879843	3756040	3757884	1845	b3590	16131461	NP_418047.1	selenocysteinyl-tRNA-specific translation	protein biosynthesis	Cytoplasmic	cytoplasmic minus
CPR	selD	244	14	470.219	329.694	0.70115	1844989	1846032	1044	b1764	16129718	NP_416278.1	selenophosphate synthase	none	Cytoplasmic	cytoplasmic minus
CPR	seqA	64	3	235.829	135.086	0.572814	712210	712755	546	b0687	16128663	NP_415213.1	regulatory protein for replication initiation	none	Cytoplasmic	cytoplasmic minus
CPR	serA	98	13	159.909	259.217	1.62103	3055200	3056432	1233	b2913	16130814	NP_417388.1	D-3-phosphoglycerate dehydrogenase	none	Cytoplasmic	cytoplasmic minus
CPR	serC	66	7	121.934	158.035	1.29607	956876	957964	1089	b0907	16128874	NP_415427.1	3-phosphoserine/phosphohydroxythreonine	none	Cytoplasmic	cytoplasmic minus
CPR	serS	767	82	1193.46	1559.19	1.30645	938651	939943	1293	b0893	16128860	NP_415413.1	seryl-tRNA synthetase, also charges	protein biosynthesis	Cytoplasmic	cytoplasmic minus
CPR	sfsA	266	20	759.107	697.468	0.9188	160782	161486	705	b0146	16128139	NP_414688.1	predicted DNA-binding transcriptional	none	Cytoplasmic	cytoplasmic minus
CPR	sgrR	35	6	42.5224	89.0787	2.09486	75644	77299	1656	b0069	16128063	NP_414611.1	DNA-binding transcriptional regulator	none	Cytoplasmic	cytoplasmic minus
	sixA	50	0	206.988	0	0	2454349	2454834	486	b2340	16130273	NP_416842.1	phosphohistidine phosphatase	none	Unknown	none
	slt	81	6	84.0895	76.1168	0.905188	4628756	4630693	1938	b4392	90111747	NP_418809.4	lytic murein transglycosylase, soluble	none	Secreted	none
CPR	slyA	72	7	333.007	395.632	1.18806	1718414	1718848	435	b1642	90111310	NP_416159.2	DNA-binding transcriptional activator	none	Cytoplasmic	cytoplasmic minus
	slyB	703	53	3022.18	2784.28	0.921283	1717900	1718367	468	b1641	49176129	YP_025304.1	outer membrane lipoprotein	lipoprotein	Secreted	lipoproteins group
CPR	slyD	419	29	1426.39	1206.41	0.845779	3475929	3476519	591	b3349	16131228	NP_417808.1	FKBP-type peptidyl prolyl cis-trans isomerase	none	Cytoplasmic	cytoplasmic minus
CPR	smf	79	8	141.281	174.832	1.23747	3430458	3431582	1125	b4473	49176336	YP_026211.1	conserved protein	none	Cytoplasmic	cytoplasmic minus
CPR	smg	406	27	1723.29	1400.45	0.812663	3430013	3430486	474	b3284	16131165	NP_417743.1	conserved protein	none	Cytoplasmic	cytoplasmic minus
	smpB	153	13	637.316	661.728	1.0383	2752918	2753400	483	b2620	16130539	NP_417110.1	trans-translation protein	none	Unknown	none
CPR	smrB	46	4	167.66	178.157	1.06261	2446628	2447179	552	b2331	16130266	NP_416834.1	conserved protein	none	Cytoplasmic	cytoplasmic minus
CPR	smtA	53	4	135.664	125.118	0.922267	972760	973545	786	b0921	16128888	NP_415441.1	predicted S-adenosyl-L-methionine-dependent	none	Cytoplasmic	cytoplasmic minus
	sodA	346	18	1120.97	712.63	0.635725	4098833	4099453	621	b3908	49176442	NP_418344.3	superoxide dismutase, Mn	none	Unknown	none
	sodB	576	39	1991.18	1647.5	0.827399	1733402	1733983	582	b1656	16129614	NP_416173.1	superoxide dismutase, Fe	none	Secreted	none
	sodC	44	3	169.587	141.297	0.833185	1722158	1722679	522	b1646	16129604	NP_416163.1	superoxide dismutase, Cu, Zn	none	Secreted	none
	sohB	181	19	346.816	444.885	1.28277	1327356	1328405	1050	b1272	16129233	NP_415788.1	predicted inner membrane peptidase	single pass	Cytoplasmic Membrane	single pass membrane
	speA	142	18	144.508	223.846	1.54902	3081957	3083933	1977	b2938	16130839	NP_417413.1	biosynthetic arginine decarboxylase,	none	Secreted	none
CPR	speB	121	11	264.324	293.641	1.11091	3080899	3081819	921	b2937	16130838	NP_417412.1	agmatinase	none	Cytoplasmic	cytoplasmic minus
CPR	speC	38	3	35.7926	34.5305	0.96474	3105042	3107177	2136	b2965	90111522	NP_417440.4	ornithine decarboxylase, constitutive	none	Cytoplasmic	cytoplasmic minus
CPR	speD	44	3	111.351	92.7763	0.833185	134788	135582	795	b0120	16128113	NP_414662.1	S-adenosylmethionine decarboxylase	none	Cytoplasmic	cytoplasmic minus
CPR	speG	52	3	186.488	131.474	0.705002	1654208	1654768	561	b1584	16129542	NP_416101.1	spermidine N1-acetyltransferase	none	Cytoplasmic	cytoplasmic minus
CPR	spoT	144	15	137.371	174.863	1.27292	3820423	3822531	2109	b3650	16131521	NP_418107.1	bifunctional (p)ppGpp synthetase II/	none	Cytoplasmic	cytoplasmic minus
	sppA	70	6	75.8397	79.4369	1.04743	1846861	1848717	1857	b1766	16129720	NP_416280.1	protease IV (signal peptide peptidase)	single pass	Cytoplasmic Membrane	single pass membrane
MPR	srlA	258	28	920.346	1220.57	1.32621	2823854	2824417	564	b2702	49176260	YP_026180.1	glucitol/sorbitol-specific enzyme IIC component	multipass	Cytoplasmic Membrane	multipass membrane
CPR	srlB	110	9	594.922	594.816	0.999822	2825384	2825755	372	b2704	16130611	NP_417184.1	glucitol/sorbitol-specific enzyme IIA component	none	Cytoplasmic	cytoplasmic minus
CPR	srlD	542	37	1398.03	1166.25	0.83421	2825759	2826538	780	b2705	16130612	NP_417185.1	sorbitol-6-phosphate dehydrogenase	none	Cytoplasmic	cytoplasmic minus
MPR	srlE	498	43	1043.68	1101.24	1.05514	2824414	2825373	960	b2703	49176261	YP_026181.1	glucitol/sorbitol-specific enzyme IIB component	multipass	Cytoplasmic Membrane	multipass membrane
CPR	srlR	107	7	278.133	222.352	0.799442	2827069	2827842	774	b2707	16130614	NP_417187.1	DNA-bindng transcriptional repressor	none	Cytoplasmic	cytoplasmic minus
CPR	srmB	39	6	58.7752	110.498	1.88001	2710918	2712252	1335	b2576	16130501	NP_417071.1	ATP-dependent RNA helicase	none	Cytoplasmic	cytoplasmic minus
CPR	ssb	224	9	839.236	412.051	0.490984	4272148	4272684	537	b4059	16131885	NP_418483.1	single-stranded DNA-binding protein	none	Cytoplasmic	cytoplasmic minus
	sseA	275	26	653.992	755.59	1.15535	2650516	2651361	846	b2521	90111451	NP_417016.4	3-mercaptopyruvate sulfurtransferase	none	Unknown	none
CPR	sseB	40	3	103.574	94.9256	0.916503	2652179	2652955	777	b2522	90111452	NP_417017.4	rhodanase-like enzyme, sulfur transfer from	none	Cytoplasmic	cytoplasmic minus
CPR	ssnA	149	11	225.565	203.494	0.902151	3017183	3018511	1329	b2879	90111506	NP_417355.4	predicted chlorohydrolase/aminohydrolase	none	Cytoplasmic	cytoplasmic minus
CPR	sspA	211	12	664.342	461.704	0.694979	3374804	3375442	639	b3229	16131119	NP_417696.1	stringent starvation protein A	none	Cytoplasmic	cytoplasmic minus
CPR	sspB	133	13	537.32	641.796	1.19444	3374301	3374798	498	b3228	16131118	NP_417695.1	ClpXP protease specificity-enhancing factor	none	Cytoplasmic	cytoplasmic minus
	ssrS	598	85	6574.47	11419.6	1.73696	3054005	3054187	183	b2911	N/A	N/A	s; cytoplasm	sRNA	Unknown	none
MPR	sstT	76	7	122.816	138.233	1.12553	3237966	3239210	1245	b3089	16130984	NP_417560.1	sodium:serine/threonine symporter	multipass	Cytoplasmic Membrane	multipass membrane
CPR	sthA	187	10	268.543	175.487	0.653478	4157413	4158813	1401	b3962	90111670	NP_418397.2	pyridine nucleotide transhydrogenase, soluble	none	Cytoplasmic	cytoplasmic minus
CPR	sucA	907	79	651.253	693.174	1.06437	757929	760730	2802	b0726	16128701	NP_415254.1	2-oxoglutarate decarboxylase,	none	Cytoplasmic	cytoplasmic minus
CPR	sucB	1137	79	1878.12	1594.64	0.849062	760745	761962	1218	b0727	16128702	NP_415255.1	dihydrolipoyltranssuccinase	none	Cytoplasmic	cytoplasmic minus
CPR	sucC	1277	97	2201.56	2043.54	0.928226	762237	763403	1167	b0728	16128703	NP_415256.1	succinyl-CoA synthetase, beta subunit	none	Cytoplasmic	cytoplasmic minus
CPR	sucD	695	62	1607.22	1752.09	1.09013	763403	764272	870	b0729	16128704	NP_415257.1	succinyl-CoA synthetase, NAD(P)-binding, alpha	none	Cytoplasmic	cytoplasmic minus
	sufB	55	3	74.3653	49.568	0.666548	1760546	1762033	1488	b1683	90111315	NP_416198.2	component of SufBCD complex	none	Unknown	none
CPR	sufD	39	2	61.6862	38.6568	0.626669	1758544	1759815	1272	b1681	16129637	NP_416196.1	component of SufBCD complex	none	Cytoplasmic	cytoplasmic minus
CPR	sufS	35	4	57.6717	80.5429	1.39658	1757327	1758547	1221	b1680	16129636	NP_416195.1	selenocysteine lyase, PLP-dependent	none	Cytoplasmic	cytoplasmic minus
MPR	sugE	43	2	272.052	154.627	0.568374	4374898	4375215	318	b4148	90111693	NP_418572.4	multidrug efflux system protein	multipass	Cytoplasmic Membrane	multipass membrane
	surA	144	18	225.11	343.856	1.52751	53416	54702	1287	b0053	16128047	NP_414595.1	peptidyl-prolyl cis-trans isomerase (PPIase)	none	Secreted	none
CPR	tabA	1243	80	5520.56	4341.85	0.786487	4472885	4473337	453	b4252	90111713	NP_418673.4	conserved protein	none	Cytoplasmic	cytoplasmic minus
CPR	talB	1120	85	2362	2190.55	0.927414	8238	9191	954	b0008	16128002	NP_414549.1	s; cytoplasm	none	Cytoplasmic	cytoplasmic minus
	tamA	45	7	52.2124	99.2504	1.9009	4440405	4442138	1734	b4220	16132042	NP_418641.1	predicted outer membrane protein and surface	none	Secreted	none
	tamB	158	18	84.0961	117.075	1.39216	4442135	4445914	3780	b4221	16132043	NP_418642.1	conserved protein	single pass	Unknown	single pass membrane
CPR	tas	49	1	94.7013	23.6174	0.249389	2969619	2970659	1041	b2834	16130738	NP_417311.1	predicted oxidoreductase, NADP(H)-dependent	none	Cytoplasmic	cytoplasmic minus
	tatA	71	5	529.06	455.291	0.860566	4019968	4020237	270	b3836	90111653	NP_418280.4	TatABCE protein translocation system subunit	single pass	Cytoplasmic Membrane	single pass membrane
	tatB	78	14	304.127	667.055	2.19334	4020241	4020756	516	b3838	49176428	YP_026270.1	s; inner membrane	single pass	Cytoplasmic Membrane	single pass membrane
MPR	tatC	82	5	212.326	158.209	0.745125	4020759	4021535	777	b3839	16131687	NP_418282.1	TatABCE protein translocation system subunit	multipass	Cytoplasmic Membrane	multipass membrane
	tatE	36	4	355.044	482.073	1.35778	658170	658373	204	b0627	16128610	NP_415160.1	TatABCE protein translocation system subunit	single pass	Cytoplasmic Membrane	single pass membrane
CPR	tdcA	1119	76	2397.59	1989.9	0.829958	3264149	3265087	939	b3118	16131011	NP_417588.1	DNA-binding transcriptional activator	none	Cytoplasmic	cytoplasmic minus
CPR	tdcB	3271	276	6647.46	6854.2	1.0311	3263061	3264050	990	b3117	16131010	NP_417587.1	catabolic threonine dehydratase, PLP-dependent	none	Cytoplasmic	cytoplasmic minus
MPR	tdcC	2984	228	4507.18	4208.37	0.933703	3261708	3263039	1332	b3116	16131009	NP_417586.1	L-threonine/L-serine transporter	multipass	Cytoplasmic Membrane	multipass membrane
CPR	tdcD	1620	143	2695.87	2907.99	1.07868	3260474	3261682	1209	b3115	145698313	NP_417585.2	propionate kinase/acetate kinase C, anaerobic	none	Cytoplasmic	cytoplasmic minus
CPR	tdcE	2711	192	2376.61	2056.85	0.865455	3258146	3260440	2295	b3114	49176316	YP_026205.1	pyruvate formate-lyase 4/2-ketobutyrate	none	Cytoplasmic	cytoplasmic minus
CPR	tdcF	470	29	2424.62	1828.17	0.754003	3257743	3258132	390	b3113	90111542	NP_417583.4	predicted L-PSP (mRNA) endoribonuclease	none	Cytoplasmic	cytoplasmic minus
CPR	tdcG	1065	108	1569.74	1945.24	1.23922	3256307	3257671	1365	b4471	49176314	YP_026204.1	L-serine dehydratase 3	none	Cytoplasmic	cytoplasmic minus
CPR	tdh	782	61	1533.45	1461.72	0.953226	3788343	3789368	1026	b3616	16131487	NP_418073.1	threonine 3-dehydrogenase, NAD(P)-binding	none	Cytoplasmic	cytoplasmic minus
	tff	79	1	1168.69	180.777	0.154684	189712	189847	136	b4414	N/A	N/A	Novel sRNA, function unknown	sRNA	Unknown	none
CPR	tgt	81	8	144.473	174.367	1.20692	425361	426488	1128	b0406	16128391	NP_414940.1	tRNA-guanine transglycosylase	none	Cytoplasmic	cytoplasmic minus
CPR	thiI	59	4	81.9208	67.8695	0.828477	440773	442221	1449	b0423	16128408	NP_414957.1	sulfurtransferase required for thiamine and	none	Cytoplasmic	cytoplasmic minus
	thiK	40	1	97.5476	29.8009	0.305501	1162483	1163307	825	b1106	16129069	NP_415624.1	thiamin kinase	none	Unknown	none
CPR	thiL	41	4	84.3442	100.555	1.1922	434858	435835	978	b0417	16128402	NP_414951.1	thiamin-monophosphate kinase	none	Cytoplasmic	cytoplasmic minus
CPR	thrA	46	4	37.5754	39.9281	1.06261	337	2799	2463	b0002	16127996	NP_414543.1	s; cytoplasm	none	Cytoplasmic	cytoplasmic minus
CPR	thrB	85	9	183.294	237.161	1.29389	2801	3733	933	b0003	16127997	NP_414544.1	s; cytoplasm	none	Cytoplasmic	cytoplasmic minus
CPR	thrC	93	6	145.383	114.619	0.78839	3734	5020	1287	b0004	16127998	NP_414545.1	s; cytoplasm	none	Cytoplasmic	cytoplasmic minus
CPR	thrS	1401	114	1461.22	1452.97	0.99435	1798666	1800594	1929	b1719	16129675	NP_416234.1	threonyl-tRNA synthetase	translation regulation	Cytoplasmic	cytoplasmic minus
CPR	thyA	37	1	93.6365	30.9254	0.330271	2962383	2963177	795	b2827	16130731	NP_417304.1	thymidylate synthetase	translation regulation	Cytoplasmic	cytoplasmic minus
CPR	tig	491	34	760.471	643.506	0.846194	454357	455655	1299	b0436	16128421	NP_414970.1	peptidyl-prolyl cis/trans isomerase (trigger	cell cycle	Cytoplasmic	cytoplasmic minus
CPR	tktA	796	61	803.959	752.876	0.936461	3077666	3079657	1992	b2935	49176286	YP_026188.1	transketolase 1, thiamin-binding	none	Cytoplasmic	cytoplasmic minus
CPR	tktB	69	2	69.2726	24.5367	0.354204	2577658	2579661	2004	b2465	16130390	NP_416960.1	transketolase 2, thiamin-binding	none	Cytoplasmic	cytoplasmic minus
CPR	tldD	173	23	240.707	391.059	1.62463	3388605	3390050	1446	b3244	16131134	NP_417711.1	predicted peptidase	none	Cytoplasmic	cytoplasmic minus
	tmcA	72	3	71.8542	36.5859	0.509168	2591866	2593881	2016	b2474	16130399	NP_416969.1	Elongator methionine tRNA (ac4C34)	none	Cytoplasmic Membrane	none
CPR	tmk	39	4	122.219	153.182	1.25334	1154347	1154988	642	b1098	16129061	NP_415616.1	thymidylate kinase	none	Cytoplasmic	cytoplasmic minus
CPR	tnaA	10743	587	15264.2	10192	0.667706	3886753	3888168	1416	b3708	90111643	NP_418164.4	tryptophanase/L-cysteine desulfhydrase,	none	Cytoplasmic	cytoplasmic minus
MPR	tnaB	1745	133	2813.14	2620.11	0.931384	3888259	3889506	1248	b3709	16131577	NP_418165.1	tryptophan transporter of low affinity	multipass	Unknown	multipass membrane
	tnaC	331	19	8879.27	6228.39	0.701453	3886458	3886532	75	b3707	16131575	NP_418163.1	tryptophanase leader peptide	none	Unknown	none
CPR	tolA	92	6	146.206	116.52	0.796959	775565	776830	1266	b0739	16128714	NP_415267.1	membrane anchored protein in TolA-TolQ-TolR	single pass type II	Cytoplasmic	cytoplasmic minus
	tolB	298	31	463.69	589.449	1.27121	776963	778255	1293	b0740	16128715	NP_415268.1	periplasmic protein	none	Secreted	none
	tolC	148	16	200.92	265.433	1.32109	3176137	3177618	1482	b3035	90111528	NP_417507.2	transport channel	secreted	Secreted	none
MPR	tolQ	40	7	116.128	248.341	2.13851	774376	775068	693	b0737	16128712	NP_415265.1	membrane spanning protein in TolA-TolQ-TolR	multipass	Cytoplasmic Membrane	multipass membrane
	tolR	35	3	164.143	171.928	1.04743	775072	775500	429	b0738	16128713	NP_415266.1	membrane spanning protein in TolA-TolQ-TolR	single pass type II	Cytoplasmic Membrane	single pass membrane
CPR	topA	112	13	86.734	123.023	1.4184	1329072	1331669	2598	b1274	16129235	NP_415790.1	DNA topoisomerase I, omega subunit	none	Cytoplasmic	cytoplasmic minus
CPR	topB	121	11	124.079	137.84	1.11091	1843023	1844984	1962	b1763	16129717	NP_416277.1	DNA topoisomerase III	none	Cytoplasmic	cytoplasmic minus
CPR	tpiA	619	52	1621.59	1664.66	1.02656	4108763	4109530	768	b3919	16131757	NP_418354.1	triosephosphate isomerase	none	Cytoplasmic	cytoplasmic minus
	tppB	43	5	57.5599	81.7889	1.42094	1710793	1712295	1503	b1634	16129592	NP_416151.1	predicted transporter	none	Cytoplasmic Membrane	none
	tpx	167	17	662.703	824.374	1.24396	1386329	1386835	507	b1324	16129285	NP_415840.1	lipid hydroperoxide peroxidase	none	Secreted	none
MPR	tqsA	39	7	75.8114	166.28	2.19334	1671937	1672971	1035	b1601	16129559	NP_416118.1	predicted inner membrane protein	multipass	Cytoplasmic Membrane	multipass membrane
MPR	treB	2133	187	3017.88	3233.14	1.07133	4462782	4464203	1422	b4240	16132062	NP_418661.1	fused trehalose(maltose)-specific PTS enzyme:	multipass	Cytoplasmic Membrane	multipass membrane
CPR	treC	1458	127	1771.36	1885.5	1.06443	4461077	4462732	1656	b4239	16132061	NP_418660.1	trehalose-6-P hydrolase	none	Cytoplasmic	cytoplasmic minus
	trkA	50	4	73.0544	71.4182	0.977603	3434540	3435916	1377	b3290	16131169	NP_417748.1	NAD-binding component of TrK potassium	peripheral	Cytoplasmic Membrane	peripheral membrane
MPR	trkH	74	5	102.536	84.6616	0.825679	4031168	4032619	1452	b3849	49176432	YP_026273.1	potassium transporter	multipass	Cytoplasmic Membrane	multipass membrane
CPR	trmA	118	16	215.628	357.286	1.65695	4160193	4161293	1101	b3965	16131803	NP_418400.1	tRNA m(5)U54 methyltransferase, SAM-dependen	none	Cytoplasmic	cytoplasmic minus
CPR	trmD	1276	106	3342.72	3393.34	1.01514	2742594	2743361	768	b2607	16130528	NP_417098.1	tRNA m(1)G37 methyltransferase, SAM-dependent	none	Cytoplasmic	cytoplasmic minus
CPR	trmI	35	0	97.8016	0	0	3100155	3100874	720	b2960	16130861	NP_417435.1	tRNA m(7)G46 methyltransferase, SAM-dependent	none	Cytoplasmic	cytoplasmic minus
CPR	trmJ	239	22	648.918	729.941	1.12486	2660605	2661345	741	b2532	16130457	NP_417027.1	tRNA mC32/mU32 methyltransferase,	none	Cytoplasmic	cytoplasmic minus
CPR	trpS	74	6	148.141	146.78	0.990814	3510656	3511660	1005	b3384	16131262	NP_417843.1	tryptophanyl-tRNA synthetase	protein biosynthesis	Cytoplasmic	cytoplasmic minus
	truA	39	7	96.5127	211.685	2.19334	2432846	2433658	813	b2318	16130253	NP_416821.1	pseudouridylate synthase I	none	Unknown	none
CPR	truB	113	3	240.579	78.0499	0.324426	3309855	3310799	945	b3166	16131058	NP_417635.1	tRNA U55 pseudouridine synthase	none	Cytoplasmic	cytoplasmic minus
CPR	truD	51	4	97.7218	93.6599	0.958435	2868277	2869326	1050	b2745	16130652	NP_417225.1	tRNA(Glu) U13 pseudouridine synthase	none	Cytoplasmic	cytoplasmic minus
CPR	trxA	118	9	719.413	670.52	0.932037	3963784	3964113	330	b3781	67005950	NP_418228.2	thioredoxin 1	none	Cytoplasmic	cytoplasmic minus
CPR	trxB	40	3	83.3093	76.3532	0.916503	930308	931273	966	b0888	16128855	NP_415408.1	thioredoxin reductase, FAD/NAD(P)-binding	none	Cytoplasmic	cytoplasmic minus
	tsaC	92	9	323.031	386.163	1.19544	3428865	3429437	573	b3282	16131163	NP_417741.1	predicted ribosome maturation factor	none	Unknown	none
	tsaD	45	4	89.2863	96.9851	1.08623	3207552	3208565	1014	b3064	16130960	NP_417536.1	predicted peptidase	none	Secreted	none
CPR	tsf	538	37	1270.44	1067.69	0.840412	190857	191708	852	b0170	16128163	NP_414712.1	protein chain elongation factor EF-Ts	protein biosynthesis	Cytoplasmic	cytoplasmic minus
	tsx	52	6	118.214	166.683	1.41	430353	431237	885	b0411	16128396	NP_414945.1	nucleoside channel, receptor of phage T6 and	secreted	Secreted	none
CPR	ttdR	41	6	88.4123	158.108	1.7883	3203346	3204278	933	b3060	16130956	NP_417532.1	predicted DNA-binding transcriptional	none	Cytoplasmic	cytoplasmic minus
CPR	tufA	1062	76	1803.09	1576.81	0.874504	3468167	3469351	1185	b3339	16131218	NP_417798.1	protein chain elongation factor EF-Tu	protein biosynthesis	Cytoplasmic	cytoplasmic minus
CPR	tufB	461	41	782.696	850.646	1.08682	4173967	4175151	1185	b3980	16131810	NP_418407.1	protein chain elongation factor EF-Tu	protein biosynthesis	Cytoplasmic	cytoplasmic minus
	typA	171	15	188.617	202.185	1.07193	4056430	4058253	1824	b3871	49176434	YP_026274.1	GTP-binding protein	none	Cytoplasmic Membrane	none
CPR	tyrR	285	24	371.853	382.657	1.02906	1384744	1386285	1542	b1323	16129284	NP_415839.1	DNA-binding transcriptional dual regulator,	none	Cytoplasmic	cytoplasmic minus
CPR	tyrS	159	14	250.898	269.961	1.07598	1713972	1715246	1275	b1637	16129595	NP_416154.1	tyrosyl-tRNA synthetase	protein biosynthesis	Cytoplasmic	cytoplasmic minus
MPR	uacT	47	3	65.2589	50.9021	0.780003	3029389	3030837	1449	b2888	90111510	NP_417364.2	predicted transporter	multipass	Unknown	multipass membrane
MPR	ubiA	46	5	106.012	140.812	1.32827	4251039	4251911	873	b4040	16131866	NP_418464.1	p-hydroxybenzoate octaprenyltransferase	multipass	Cytoplasmic Membrane	multipass membrane
MPR	ubiB	110	6	134.864	89.893	0.666548	4018249	4019889	1641	b3835	16131684	NP_418279.1	2-octaprenylphenol hydroxylase	multipass	Cytoplasmic Membrane	multipass membrane
CPR	ubiD	375	28	505	460.777	0.91243	4023011	4024504	1494	b3843	16131689	NP_418285.1	3-octaprenyl-4-hydroxybenzoate decarboxylase	peripheral	Cytoplasmic	cytoplasmic minus
CPR	ubiE	144	20	383.223	650.416	1.69723	4016878	4017633	756	b3833	49176426	YP_026269.1	bifunctional	none	Cytoplasmic	cytoplasmic minus
CPR	ubiF	166	18	283.995	376.312	1.32506	694324	695499	1176	b0662	16128645	NP_415195.1	2-octaprenyl-3-methyl-6-methoxy-1,4-benzoquinol	none	Cytoplasmic	cytoplasmic minus
	ubiH	173	17	295.218	354.502	1.20081	3050362	3051540	1179	b2907	16130809	NP_417383.1	2-octaprenyl-6-methoxyphenol hydroxylase,	none	Unknown	none
CPR	ubiI	111	6	185.638	122.622	0.660543	3049137	3050339	1203	b2906	16130808	NP_417382.1	predicted oxidoreductase with	none	Cytoplasmic	cytoplasmic minus
CPR	ucpA	1007	90	2558.08	2793.83	1.09216	2541854	2542645	792	b2426	90111431	NP_416921.4	predicted oxidoredutase, sulfate metabolism	none	Cytoplasmic	cytoplasmic minus
CPR	udp	130	8	343.241	258.118	0.752003	4014454	4015215	762	b3831	16131680	NP_418275.1	uridine phosphorylase	none	Cytoplasmic	cytoplasmic minus
	uidR	71	4	241.703	166.401	0.688453	1694486	1695076	591	b1618	16129576	NP_416135.1	DNA-binding transcriptional repressor	none	Unknown	none
	umpG	74	4	195.383	129.059	0.660543	2867535	2868296	762	b2744	16130651	NP_417224.1	broad specificity 5'(3')-nucleotidase and	none	Unknown	none
CPR	umpH	72	10	192.375	326.504	1.69723	698797	699549	753	b0675	16128651	NP_415201.1	UMP phosphatase	none	Cytoplasmic	cytoplasmic minus
CPR	ung	52	3	151.623	106.894	0.705002	2714776	2715465	690	b2580	16130505	NP_417075.1	uracil-DNA-glycosylase	none	Cytoplasmic	cytoplasmic minus
CPR	upp	45	6	144.396	235.27	1.62934	2618268	2618894	627	b2498	90111448	NP_416993.2	uracil phosphoribosyltransferase	none	Cytoplasmic	cytoplasmic minus
CPR	usg	46	9	91.2705	218.217	2.39088	2433658	2434671	1014	b2319	16130254	NP_416822.1	predicted semialdehyde dehydrogenase	none	Cytoplasmic	cytoplasmic minus
	ushA	175	14	212.998	208.228	0.977603	504138	505790	1653	b0480	16128464	NP_415013.1	bifunctional UDP-sugar	none	Secreted	none
CPR	uspA	613	49	2835.19	2769.43	0.976806	3638134	3638568	435	b3495	16131367	NP_417952.1	universal stress global response regulator	none	Cytoplasmic	cytoplasmic minus
MPR	uspB	54	2	323.344	146.344	0.452594	3637408	3637743	336	b3494	16131366	NP_417951.1	predicted universal stress (ethanol tolerance)	multipass	Cytoplasmic Membrane	multipass membrane
CPR	uspD	38	0	178.212	0	0	4111316	4111744	429	b3923	16131761	NP_418358.1	stress-induced protein	none	Cytoplasmic	cytoplasmic minus
CPR	uspE	884	59	1870.17	1525.3	0.815591	1395696	1396646	951	b1333	16129294	NP_415849.1	stress-induced protein	none	Cytoplasmic	cytoplasmic minus
CPR	uspF	50	2	231.255	113.038	0.488802	1433209	1433643	435	b1376	90111262	NP_415894.4	stress-induced protein, ATP-binding protein	none	Cytoplasmic	cytoplasmic minus
CPR	uspG	123	9	576.844	515.785	0.894149	640662	641090	429	b0607	16128590	NP_415140.1	universal stress protein UP12	none	Cytoplasmic	cytoplasmic minus
CPR	uup	53	1	55.8866	12.8856	0.230567	1009187	1011094	1908	b0949	16128916	NP_415469.1	fused predicted transporter subunits of ABC	none	Cytoplasmic	cytoplasmic minus
CPR	uvrA	228	29	162.493	252.563	1.5543	4269072	4271894	2823	b4058	16131884	NP_418482.1	ATPase and DNA damage recognition protein of	none	Cytoplasmic	cytoplasmic minus
CPR	uvrB	176	17	175.122	206.705	1.18034	812749	814770	2022	b0779	16128747	NP_415300.1	excinulease of nucleotide excision repair, DNA	none	Cytoplasmic	cytoplasmic minus
CPR	uvrC	147	15	161.349	201.193	1.24694	1990898	1992730	1833	b1913	90111354	NP_416423.4	excinuclease UvrABC, endonuclease subunit	none	Cytoplasmic	cytoplasmic minus
CPR	uvrD	120	12	111.618	136.398	1.222	3996006	3998168	2163	b3813	16131665	NP_418258.1	DNA-dependent ATPase I and helicase II	none	Cytoplasmic	cytoplasmic minus
CPR	uvrY	112	7	342.975	261.948	0.763753	1992727	1993383	657	b1914	16129861	NP_416424.1	DNA-binding response regulator in two-component	cytosolic two component	Cytoplasmic	cytoplasmic minus
CPR	uxaA	289	20	390.756	330.453	0.845678	3239849	3241336	1488	b3091	16130986	NP_417562.1	altronate hydrolase	none	Cytoplasmic	cytoplasmic minus
CPR	uxaB	106	5	146.876	84.6616	0.576417	1607253	1608704	1452	b1521	49176119	YP_025302.1	altronate oxidoreductase, NAD-dependent	none	Cytoplasmic	cytoplasmic minus
CPR	uxaC	234	14	333.184	243.595	0.731114	3241351	3242763	1413	b3092	16130987	NP_417563.1	uronate isomerase	none	Cytoplasmic	cytoplasmic minus
CPR	uxuA	50	1	84.8911	20.7475	0.244401	4549659	4550843	1185	b4322	16132143	NP_418742.1	mannonate hydrolase	none	Cytoplasmic	cytoplasmic minus
CPR	uxuB	70	7	96.3958	117.796	1.222	4550924	4552384	1461	b4323	16132144	NP_418743.1	D-mannonate oxidoreductase, NAD-binding	none	Cytoplasmic	cytoplasmic minus
CPR	uxuR	39	4	101.376	127.058	1.25334	4552599	4553372	774	b4324	16132145	NP_418744.1	DNA-binding transcriptional repressor	none	Cytoplasmic	cytoplasmic minus
CPR	valS	158	26	111.304	223.82	2.01089	4479005	4481860	2856	b4258	16132080	NP_418679.1	valyl-tRNA synthetase	protein biosynthesis	Cytoplasmic	cytoplasmic minus
CPR	viaA	266	24	368.575	406.376	1.10256	3926175	3927626	1452	b3745	49176398	YP_026243.1	predicted von Willibrand factor containing	none	Cytoplasmic	cytoplasmic minus
	waaA	43	2	67.6937	38.4753	0.568374	3806563	3807840	1278	b3633	16131504	NP_418090.1	3-deoxy-D-manno-octulosonic-acid transferase	single pass	Unknown	single pass membrane
CPR	waaB	36	1	67.064	22.7646	0.339446	3801081	3802160	1080	b3628	226524757	NP_418085.2	UDP-D-galactose:(glucosyl)lipopolysaccharide-1,	none	Cytoplasmic	cytoplasmic minus
CPR	waaC	48	3	100.596	76.8304	0.763753	3794002	3794961	960	b3621	16131492	NP_418078.1	ADP-heptose:LPS heptosyl transferase I	none	Cytoplasmic	cytoplasmic minus
CPR	waaF	106	7	203.69	164.375	0.806984	3792952	3793998	1047	b3620	16131491	NP_418077.1	ADP-heptose:LPS heptosyltransferase II	none	Cytoplasmic	cytoplasmic minus
CPR	waaG	38	0	67.9581	0	0	3803966	3805090	1125	b3631	16131502	NP_418088.1	glucosyltransferase I	none	Cytoplasmic	cytoplasmic minus
	wbbH	69	1	118.957	21.0675	0.177102	2104084	2105250	1167	b2035	16129975	NP_416539.1	O-antigen polymerase	none	Cytoplasmic Membrane	none
CPR	wbbI	61	4	123.592	99.0362	0.801314	2103089	2104081	993	b2034	16129974	NP_416538.1	conserved protein	none	Cytoplasmic	cytoplasmic minus
	wbbJ	95	4	323.405	166.401	0.514528	2102518	2103108	591	b2033	16129973	NP_416537.1	predicted acyl transferase	none	Unknown	none
	wbbK	59	5	106.08	109.856	1.0356	2101415	2102533	1119	b2032	16129972	NP_416536.1	lipopolysaccharide biosynthesis protein	peripheral	Unknown	peripheral membrane
	wrbA	553	35	1863.64	1441.37	0.77342	1066335	1066931	597	b1004	16128970	NP_415524.1	NAD(P)H:quinone oxidoreductase	none	Unknown	none
MPR	wzxE	44	3	70.7629	58.9586	0.833185	3974301	3975551	1251	b3792	16131648	NP_418239.1	O-antigen translocase	multipass	Cytoplasmic Membrane	multipass membrane
MPR	wzzB	88	9	180.478	225.557	1.24978	2095345	2096325	981	b2027	90111375	NP_416531.4	regulator of length of O-antigen component of	multipass	Cytoplasmic Membrane	multipass membrane
MPR	wzzE	92	13	176.787	305.267	1.72675	3967054	3968100	1047	b3785	90111649	NP_418232.2	Entobacterial Common Antigen (ECA)	multipass	Cytoplasmic Membrane	multipass membrane
CPR	xdhA	154	18	137.156	195.902	1.42832	2998367	3000625	2259	b2866	16130768	NP_417342.1	xanthine dehydrogenase, molybdenum binding	none	Cytoplasmic	cytoplasmic minus
CPR	xdhB	36	3	82.3994	83.9103	1.01834	3000636	3001514	879	b2867	16130769	NP_417343.1	xanthine dehydrogenase, FAD-binding subunit	none	Cytoplasmic	cytoplasmic minus
CPR	xdhC	41	4	171.851	204.881	1.1922	3001511	3001990	480	b2868	16130770	NP_417344.1	xanthine dehydrogenase, Fe-S binding subunit	none	Cytoplasmic	cytoplasmic minus
	xdhD	131	7	91.8012	59.9443	0.652979	3019338	3022208	2871	b2881	16130783	NP_417357.1	fused predicted xanthine/hypoxanthine oxidase:	none	Cytoplasmic Membrane	none
CPR	xerC	168	11	376.814	301.497	0.800122	3994310	3995206	897	b3811	16131663	NP_418256.1	site-specific tyrosine recombinase	cell cycle	Cytoplasmic	cytoplasmic minus
CPR	xerD	81	4	181.678	109.635	0.603459	3036869	3037765	897	b2894	16130796	NP_417370.1	site-specific tyrosine recombinase	cell cycle	Cytoplasmic	cytoplasmic minus
CPR	xseA	73	3	107.126	53.7981	0.502194	2632254	2633624	1371	b2509	16130434	NP_417004.1	exonuclease VII, large subunit	none	Cytoplasmic	cytoplasmic minus
CPR	xseB	39	4	322.901	404.703	1.25334	440325	440567	243	b0422	16128407	NP_414956.1	exonuclease VII small subunit	none	Cytoplasmic	cytoplasmic minus
CPR	xylA	184	15	279.813	278.75	0.996199	3727466	3728788	1323	b3565	16131436	NP_418022.1	D-xylose isomerase	none	Cytoplasmic	cytoplasmic minus
CPR	xylB	123	13	170.08	219.666	1.29155	3725940	3727394	1455	b3564	16131435	NP_418021.1	xylulokinase	none	Cytoplasmic	cytoplasmic minus
MPR	xylE	35	6	47.7081	99.942	2.09486	4238802	4240277	1476	b4031	16131857	NP_418455.1	D-xylose transporter	multipass	Cytoplasmic Membrane	multipass membrane
	xylF	54	5	109.409	123.795	1.13149	3729154	3730146	993	b3566	16131437	NP_418023.1	D-xylose transporter subunit	none	Secreted	none
	xylG	37	7	48.2756	111.608	2.3119	3730224	3731765	1542	b3567	16131438	NP_418024.1	fused D-xylose transporter subunits of ABC	peripheral	Cytoplasmic Membrane	peripheral membrane
MPR	yaaJ	118	25	165.902	429.52	2.58899	6529	7959	1431	b0007	16128001	NP_414548.1	predicted transporter	multipass	Cytoplasmic Membrane	multipass membrane
MPR	yabI	104	9	273.516	289.244	1.0575	71351	72115	765	b0065	16128059	NP_414607.1	conserved inner membrane protein	multipass	Cytoplasmic Membrane	multipass membrane
	yacL	159	11	881.254	745.022	0.845412	134388	134750	363	b0119	90111086	NP_414661.2	conserved protein	none	Unknown	none
	yadE	47	5	76.8782	99.942	1.3	145081	146310	1230	b0130	16128123	NP_414672.1	predicted polysaccharide deacetylase	none	Unknown	none
MPR	yadH	52	4	135.694	127.552	0.940003	143702	144472	771	b0128	16128121	NP_414670.1	predicted transporter subunit: membrane	multipass	Cytoplasmic Membrane	multipass membrane
CPR	yadI	118	8	538.336	446	0.828477	144577	145017	441	b0129	16128122	NP_414671.1	predicted PTS Enzyme IIA	none	Cytoplasmic	cytoplasmic minus
CPR	yaeH	72	5	374.31	317.645	0.848614	183709	184095	387	b0163	16128156	NP_414705.1	conserved protein	none	Cytoplasmic	cytoplasmic minus
	yaeP	72	9	720.687	1100.85	1.52751	213925	214125	201	b4406	49176004	YP_026160.1	conserved protein	none	Unknown	none
CPR	yafC	35	5	76.9586	134.348	1.74572	229967	230881	915	b0208	16128195	NP_414744.1	predicted DNA-binding transcriptional	none	Cytoplasmic	cytoplasmic minus
	yafD	82	7	205.964	214.857	1.04317	231122	231922	801	b0209	16128196	NP_414745.1	conserved protein	none	Unknown	none
	yafK	44	5	119.466	165.896	1.38864	245065	245805	741	b0224	16128210	NP_414759.1	conserved protein	none	Unknown	none
CPR	yafV	71	12	185.274	382.657	2.06536	239419	240189	771	b0219	16128205	NP_414754.1	predicted C-N hydrolase family amidase,	none	Cytoplasmic	cytoplasmic minus
CPR	yagF	65	5	66.4506	62.4637	0.940003	282425	284392	1968	b0269	16128254	NP_414803.1	CP4-6 prophage; predicted dehydratase	none	Cytoplasmic	cytoplasmic minus
	yagJ	48	2	131.929	67.1741	0.509168	290724	291455	732	b0276	16128261	NP_414810.1	CP4-6 prophage; predicted protein	none	Unknown	none
MPR	yahN	65	8	194.605	292.687	1.50401	344890	345561	672	b0328	16128313	NP_414862.1	neutral amino-acid efflux system	multipass	Cytoplasmic Membrane	multipass membrane
	yahO	42	5	306.162	445.394	1.45477	345708	345983	276	b0329	16128314	NP_414863.1	predicted protein	none	Unknown	none
	yaiE	88	7	621.224	603.86	0.972049	407401	407685	285	b0391	16128376	NP_414925.1	conserved protein	none	Unknown	none
CPR	yaiI	55	5	241.08	267.818	1.11091	404988	405446	459	b0387	90111127	NP_414921.2	conserved protein	none	Cytoplasmic	cytoplasmic minus
CPR	yaiL	42	3	156.483	136.587	0.87286	375996	376535	540	b0354	90111118	NP_414888.4	nucleoprotein/polynucleotide-associated enzyme	none	Cytoplasmic	cytoplasmic minus
	yajC	87	10	525.636	738.31	1.4046	426511	426843	333	b0407	16128392	NP_414941.1	SecYEG protein translocase auxillary subunit	single pass	Cytoplasmic Membrane	single pass membrane
	yajG	38	3	132.043	127.387	0.96474	452813	453391	579	b0434	90111134	NP_414968.4	predicted lipoprotein	lipoprotein	Unknown	lipoproteins group
CPR	yajO	159	10	328.097	252.161	0.768556	436385	437359	975	b0419	90111130	NP_414953.2	2-carboxybenzaldehyde reductase, function	none	Cytoplasmic	cytoplasmic minus
CPR	yajQ	134	9	547.962	449.739	0.820749	443907	444398	492	b0426	90111132	NP_414960.2	predicted nucleotide binding protein	none	Cytoplasmic	cytoplasmic minus
	ybaB	72	6	438.964	447.013	1.01834	493300	493629	330	b0471	16128455	NP_415004.1	conserved protein	none	Unknown	none
	ybaE	77	12	91.0745	173.444	1.90442	464836	466536	1701	b0445	16128430	NP_414979.1	predicted transporter subunit:	none	Unknown	none
MPR	ybaL	80	7	95.977	102.624	1.06925	500786	502462	1677	b0478	16128462	NP_415011.1	predicted transporter with NAD(P)-binding	multipass	Cytoplasmic Membrane	multipass membrane
	ybaY	37	2	129.914	85.8141	0.660543	474603	475175	573	b0453	49176025	NP_414987.3	predicted outer membrane lipoprotein	lipoprotein	Secreted	lipoproteins group
CPR	ybbB	45	3	82.6816	67.3582	0.814669	529356	530450	1095	b0503	16128487	NP_415036.1	tRNA 2-selenouridine synthase,	none	Cytoplasmic	cytoplasmic minus
MPR	ybbJ	40	7	175.331	374.946	2.13851	513625	514083	459	b0488	145698226	NP_415021.2	conserved inner membrane protein	multipass	Cytoplasmic Membrane	multipass membrane
CPR	ybbN	47	5	110.597	143.776	1.3	516649	517503	855	b0492	90111142	NP_415025.4	predicted thioredoxin domain-containing	none	Cytoplasmic	cytoplasmic minus
	ybdH	36	3	66.5097	67.7293	1.01834	631612	632700	1089	b0599	16128582	NP_415132.1	predicted oxidoreductase	none	Unknown	none
CPR	ybeL	396	41	1649.52	2086.99	1.26521	674241	674723	483	b0643	16128626	NP_415176.1	conserved protein	none	Cytoplasmic	cytoplasmic minus
	ybeX	114	13	260.931	363.611	1.39351	690129	691007	879	b0658	16128641	NP_415191.1	predicteed ion transport	none	Cytoplasmic Membrane	none
	ybeY	70	9	300.928	472.803	1.57115	691097	691564	468	b0659	16128642	NP_415192.1	conserved protein	none	Unknown	none
CPR	ybeZ	122	7	235.787	165.322	0.70115	691561	692601	1041	b0660	145698230	NP_415193.2	predicted protein with nucleoside triphosphate	none	Cytoplasmic	cytoplasmic minus
	ybfA	61	4	592.884	475.087	0.801314	728357	728563	207	b0699	16128675	NP_415228.1	predicted protein	none	Cytoplasmic Membrane	none
	ybgE	102	8	698.013	668.999	0.958435	773532	773825	294	b0735	16128710	NP_415263.1	conserved inner membrane protein	none	Cytoplasmic Membrane	none
	ybgF	124	10	314.997	310.426	0.985487	778821	779612	792	b0742	16128717	NP_415270.1	predicted protein	none	Secreted	none
CPR	ybgI	107	9	289.349	297.408	1.02785	742050	742793	744	b0710	16128685	NP_415238.1	conserved metal-binding protein	none	Cytoplasmic	cytoplasmic minus
CPR	ybgJ	81	7	248.045	261.948	1.05605	742816	743472	657	b0711	16128686	NP_415239.1	predicted enzyme subunit	none	Cytoplasmic	cytoplasmic minus
CPR	ybgK	102	14	219.953	368.918	1.67726	743466	744398	933	b0712	16128687	NP_415240.1	predicted enzyme subunit	none	Cytoplasmic	cytoplasmic minus
CPR	ybgL	44	3	120.441	100.35	0.833185	744388	745122	735	b0713	16128688	NP_415241.1	predicted lactam utilization protein	none	Cytoplasmic	cytoplasmic minus
	ybhF	102	12	118.144	169.85	1.43765	826468	828204	1737	b0794	90111168	NP_415315.4	fused predicted transporter subunits of ABC	none	Cytoplasmic Membrane	none
	ybhG	102	10	205.421	246.103	1.19804	828197	829195	999	b0795	16128763	NP_415316.1	predicted membrane fusion protein (MFP)	none	Cytoplasmic Membrane	none
MPR	ybhL	121	11	345.308	383.607	1.11091	819107	819811	705	b0786	16128754	NP_415307.1	predicted inner membrane protein	multipass	Cytoplasmic Membrane	multipass membrane
MPR	ybhQ	163	14	797.914	837.47	1.04957	823853	824263	411	b0791	16128759	NP_415312.1	predicted inner membrane protein	multipass	Cytoplasmic Membrane	multipass membrane
MPR	ybhR	44	2	79.9679	44.4187	0.555456	824225	825331	1107	b0792	16128760	NP_415313.1	predicted transporter subunit: membrane	multipass	Cytoplasmic Membrane	multipass membrane
MPR	ybhS	37	4	65.6446	86.7222	1.32109	825342	826475	1134	b0793	16128761	NP_415314.1	predicted transporter subunit: membrane	multipass	Cytoplasmic Membrane	multipass membrane
CPR	ybiB	103	8	215.19	204.243	0.949129	834471	835433	963	b0800	16128768	NP_415321.1	predicted transferase/phosphorylase	none	Cytoplasmic	cytoplasmic minus
CPR	ybiC	63	7	116.714	158.472	1.35778	835574	836659	1086	b0801	16128769	NP_415322.1	predicted dehydrogenase	none	Cytoplasmic	cytoplasmic minus
MPR	ybiR	39	2	70.1205	43.9423	0.626669	852870	853988	1119	b0818	16128786	NP_415339.1	predicted transporter	multipass	Cytoplasmic Membrane	multipass membrane
CPR	ybiT	45	2	56.8339	30.8672	0.543113	855186	856778	1593	b0820	16128788	NP_415341.1	fused predicted transporter subunits of ABC	none	Cytoplasmic	cytoplasmic minus
CPR	ybjD	108	13	130.975	192.655	1.47093	915696	917354	1659	b0876	16128844	NP_415397.1	conserved protein with nucleoside triphosphate	none	Cytoplasmic	cytoplasmic minus
MPR	ybjL	79	5	94.2714	72.9114	0.77342	887357	889042	1686	b0847	16128815	NP_415368.1	predicted transporter	multipass	Cytoplasmic Membrane	multipass membrane
	ybjN	68	8	286.814	412.339	1.43765	892180	892656	477	b0853	16128821	NP_415374.1	predicted oxidoreductase	none	Cytoplasmic Membrane	none
	ybjQ	59	4	366.368	303.528	0.828477	903816	904139	324	b0866	16128834	NP_415387.1	conserved protein	none	Unknown	none
CPR	ybjS	40	4	79.3656	96.9851	1.222	904963	905976	1014	b0868	90111178	NP_415389.2	predicted NAD(P)H-binding oxidoreductase with	none	Cytoplasmic	cytoplasmic minus
	ycaC	57	3	182.902	117.635	0.64316	944154	944780	627	b0897	16128864	NP_415417.1	predicted hydrolase	none	Unknown	none
MPR	ycaD	51	3	89.3019	64.1925	0.718826	945094	946242	1149	b0898	16128865	NP_415418.1	predicted transporter	multipass	Cytoplasmic Membrane	multipass membrane
	ycbB	163	19	177.458	252.775	1.42442	980270	982117	1848	b0925	16128892	NP_415445.1	murein L,D-transpeptidase	single pass	Secreted	single pass membrane
	ycbC	61	10	157.342	315.202	2.00329	971845	972624	780	b0920	16128887	NP_415440.1	conserved inner membrane protein	none	Cytoplasmic Membrane	none
CPR	ycbJ	787	48	1771.12	1320.04	0.745314	970975	971868	894	b0919	16128886	NP_415439.1	conserved protein	none	Cytoplasmic	cytoplasmic minus
	ycbK	45	5	164.911	223.914	1.35778	982298	982846	549	b0926	16128893	NP_415446.1	conserved protein	none	Unknown	none
CPR	ycbL	107	15	332.215	569.114	1.71309	982873	983520	648	b0927	16128894	NP_415447.1	predicted metal-binding enzyme	none	Cytoplasmic	cytoplasmic minus
CPR	ycbZ	52	8	59.4093	111.69	1.88001	1015762	1017522	1761	b0955	16128922	NP_415475.1	predicted peptidase	none	Cytoplasmic	cytoplasmic minus
MPR	yccA	149	11	454.206	409.762	0.902151	1029982	1030641	660	b0970	16128937	NP_415490.1	inner membrane protein	multipass	Cytoplasmic Membrane	multipass membrane
	yccJ	218	25	1923.68	2695.8	1.40138	1066087	1066314	228	b1003	16128969	NP_415523.1	predicted protein	none	Unknown	none
MPR	yccM	89	4	166.723	91.567	0.549215	1051512	1052585	1074	b0992	16128958	NP_415512.1	predicted 4Fe-4S membrane protein	multipass	Cytoplasmic Membrane	multipass membrane
	yccU	68	5	330.46	296.929	0.898533	1027169	1027582	414	b0965	90111196	NP_415485.4	predicted CoA-binding protein with	none	Unknown	none
CPR	ycdX	43	2	117.226	66.628	0.568374	1098102	1098839	738	b1034	16128997	NP_415552.1	predicted zinc-binding hydrolase	none	Cytoplasmic	cytoplasmic minus
	ycdY	55	5	199.379	221.493	1.11091	1098863	1099417	555	b1035	16128998	NP_415553.1	conserved protein	none	Cytoplasmic Membrane	none
MPR	ycdZ	45	8	184.017	399.768	2.17245	1099519	1100010	492	b1036	90111206	NP_415554.4	predicted inner membrane protein	multipass	Cytoplasmic Membrane	multipass membrane
CPR	yceD	366	20	1410.66	941.982	0.667762	1146017	1146538	522	b1088	16129051	NP_415606.1	conserved protein	none	Cytoplasmic	cytoplasmic minus
	yceH	89	10	276.328	379.409	1.37304	1125380	1126027	648	b1067	16129030	NP_415585.1	conserved protein	none	Unknown	none
	yceM	157	10	341.852	266.079	0.778347	1126029	1126952	924	b1068	16129031	NP_415586.1	predicted oxidoreductase with NAD(P)-binding	none	Unknown	none
CPR	ycfD	151	12	270.766	262.949	0.971129	1186342	1187463	1122	b1128	90111217	NP_415646.4	conserved protein	none	Cytoplasmic	cytoplasmic minus
CPR	ycfH	47	2	118.496	61.6184	0.520002	1156000	1156797	798	b1100	16129063	NP_415618.1	predicted metallodependent hydrolase	none	Cytoplasmic	cytoplasmic minus
	ycfL	68	4	361.932	260.166	0.718826	1161470	1161847	378	b1104	16129067	NP_415622.1	predicted protein	none	Unknown	none
CPR	ycfP	206	16	763.269	724.441	0.949129	1164366	1164908	543	b1108	90111213	NP_415626.4	conserved protein	none	Cytoplasmic	cytoplasmic minus
CPR	ycgB	103	18	135.178	288.678	2.13554	1234932	1236464	1533	b1188	16129151	NP_415706.1	conserved protein	none	Cytoplasmic	cytoplasmic minus
CPR	ychA	74	4	183.805	121.411	0.660543	1266543	1267352	810	b1214	16129177	NP_415732.1	predicted transcriptional regulator	none	Cytoplasmic	cytoplasmic minus
	ychF	65	3	119.757	67.5432	0.564002	1255944	1257035	1092	b1203	16129166	NP_415721.1	predicted GTP-binding protein	none	Unknown	none
	ychH	393	24	2833.99	2114.9	0.746262	1258014	1258292	279	b1205	16129168	NP_415723.1	predicted inner membrane protein	none	Cytoplasmic Membrane	none
	ychJ	35	3	153.414	160.691	1.04743	1287897	1288355	459	b1233	16129194	NP_415749.1	conserved protein	none	Unknown	none
	ychN	142	13	807.041	902.866	1.11874	1272469	1272822	354	b1219	16129182	NP_415737.1	conserved protein	none	Unknown	none
MPR	yciC	44	7	118.984	231.317	1.9441	1310944	1311687	744	b1255	16129216	NP_415771.1	predicted inner membrane protein	multipass	Cytoplasmic Membrane	multipass membrane
CPR	yciM	61	5	104.895	105.067	1.00164	1338582	1339751	1170	b1280	16129241	NP_415796.1	conserved protein	single pass	Cytoplasmic	cytoplasmic minus
CPR	yciO	54	1	174.949	39.5905	0.226297	1322122	1322742	621	b1267	162135901	NP_415783.6	conserved protein	none	Cytoplasmic	cytoplasmic minus
MPR	yciS	47	6	306.02	477.393	1.56001	1338267	1338575	309	b1279	16129240	NP_415795.1	conserved inner membrane protein	multipass	Cytoplasmic Membrane	multipass membrane
CPR	yciV	46	6	104.93	167.25	1.59392	1321244	1322125	882	b1266	16129227	NP_415782.1	conserved protein	none	Cytoplasmic	cytoplasmic minus
CPR	ycjG	69	5	143.708	127.255	0.88551	1386954	1387919	966	b1325	90111249	NP_415841.4	L-Ala-D/L-Glu epimerase	none	Cytoplasmic	cytoplasmic minus
	ydaN	90	11	184.017	274.84	1.49356	1406074	1407057	984	b1342	16129303	NP_415858.1	predicted Zn(II) transporter	none	Cytoplasmic Membrane	none
CPR	ydbC	161	15	376.212	428.323	1.13851	1472245	1473105	861	b1406	16129367	NP_415924.1	predicted oxidoreductase, NAD(P)-binding	none	Cytoplasmic	cytoplasmic minus
	ydbH	39	2	29.7215	18.6256	0.626669	1441075	1443714	2640	b1381	16129342	NP_415899.1	predicted protein	none	Cytoplasmic Membrane	none
	ydbJ	171	22	1288.53	2025.79	1.57217	1439082	1439348	267	b4529	94541111	YP_588453.1	predicted protein	none	Unknown	none
	ydbK	319	30	182.071	209.24	1.14922	1435284	1438808	3525	b1378	16129339	NP_415896.1	fused predicted pyruvate-flavodoxin	none	Cytoplasmic Membrane	none
	ydcH	117	17	1046.2	1857.59	1.77556	1496675	1496899	225	b1426	90111271	NP_415943.4	predicted protein	none	Unknown	none
CPR	ydcJ	46	4	68.8603	73.1718	1.06261	1493312	1494655	1344	b1423	16129382	NP_415940.1	conserved protein	none	Cytoplasmic	cytoplasmic minus
	ydcS	44	7	77.2464	150.175	1.9441	1509678	1510823	1146	b1440	16129399	NP_415957.1	predicted spermidine/putrescine transporter	none	Secreted	none
	ydcT	48	7	95.2388	169.724	1.78209	1510841	1511854	1014	b1441	16129400	NP_415958.1	predicted spermidine/putrescine transporter	none	Cytoplasmic Membrane	none
	ydcY	37	1	318.124	105.067	0.330271	1515672	1515905	234	b1446	16129405	NP_415963.1	predicted protein	none	Unknown	none
CPR	ydfG	154	9	414.773	296.214	0.714158	1625541	1626287	747	b1539	16129498	NP_416057.1	L-allo-threonine dehydrogenase, NAD(P)-binding	none	Cytoplasmic	cytoplasmic minus
CPR	ydfH	49	0	143.499	0	0	1626376	1627062	687	b1540	16129499	NP_416058.1	predicted DNA-binding transcriptional	none	Cytoplasmic	cytoplasmic minus
	ydgA	142	9	189.326	146.635	0.77451	1687876	1689384	1509	b1614	16129572	NP_416131.1	conserved protein	peripheral	Cytoplasmic Membrane	peripheral membrane
	ydgD	52	4	127.275	119.639	0.940003	1669984	1670805	822	b1598	16129556	NP_416115.1	predicted peptidase	none	Unknown	none
	ydgH	55	5	117.096	130.083	1.11091	1676451	1677395	945	b1604	16129562	NP_416121.1	predicted protein	none	Unknown	none
CPR	ydgJ	38	3	73.4418	70.8522	0.96474	1701292	1702332	1041	b1624	90111307	NP_416141.4	predicted oxidoreductase	none	Cytoplasmic	cytoplasmic minus
CPR	ydhF	196	19	439.617	520.768	1.1846	1722760	1723656	897	b1647	49176131	YP_025305.1	predicted oxidoreductase	none	Cytoplasmic	cytoplasmic minus
	ydhQ	168	12	268.896	234.709	0.87286	1742895	1744151	1257	b1664	16129622	NP_416181.1	conserved protein	none	Unknown	none
CPR	ydiJ	89	7	58.574	56.2971	0.961127	1763653	1766709	3057	b1687	16129643	NP_416202.1	predicted FAD-linked oxidoreductase	none	Cytoplasmic	cytoplasmic minus
MPR	ydiK	42	3	75.9215	66.2688	0.87286	1767098	1768210	1113	b1688	16129644	NP_416203.1	predicted inner membrane protein	multipass	Cytoplasmic Membrane	multipass membrane
	ydiU	52	4	72.8043	68.4363	0.940003	1787832	1789268	1437	b1706	16129662	NP_416221.1	conserved protein	none	Unknown	none
	ydjA	77	7	280.648	311.776	1.11091	1846149	1846700	552	b1765	16129719	NP_416279.1	predicted oxidoreductase	none	Unknown	none
MPR	ydjN	35	3	50.587	52.9865	1.04743	1808958	1810349	1392	b1729	16129683	NP_416243.1	predicted transporter	multipass	Cytoplasmic Membrane	multipass membrane
CPR	yeaD	64	6	145.495	166.683	1.14563	1861874	1862758	885	b1780	90111330	NP_416294.4	conserved protein	none	Cytoplasmic	cytoplasmic minus
CPR	yeaG	199	21	206.91	266.822	1.28955	1864932	1866866	1935	b1783	16129737	NP_416297.1	conserved protein with nucleoside triphosphate	none	Cytoplasmic	cytoplasmic minus
CPR	yeaH	64	10	100.283	191.478	1.90938	1866979	1868262	1284	b1784	16129738	NP_416298.1	conserved protein	none	Cytoplasmic	cytoplasmic minus
MPR	yeaQ	55	2	444.4	197.476	0.444365	1877031	1877279	249	b1795	16129749	NP_416309.1	conserved inner membrane protein	multipass	Cytoplasmic Membrane	multipass membrane
	yeaY	67	10	231.613	422.435	1.82389	1887975	1888556	582	b1806	16129760	NP_416320.1	predicted lipoprotein	lipoprotein	Secreted	lipoproteins group
CPR	yebC	182	9	494.155	298.612	0.604288	1945435	1946175	741	b1864	16129817	NP_416378.1	conserved protein	none	Cytoplasmic	cytoplasmic minus
	yebF	47	3	264.874	206.603	0.780003	1928058	1928414	357	b1847	145698278	NP_416361.2	predicted protein	none	Secreted	none
	yebG	101	10	698.295	844.87	1.20991	1928481	1928771	291	b1848	16129801	NP_416362.1	conserved protein regulated by LexA	none	Unknown	none
CPR	yebK	35	3	80.9393	84.7784	1.04743	1934676	1935545	870	b1853	16129806	NP_416367.1	predicted DNA-binding transcriptional	none	Cytoplasmic	cytoplasmic minus
	yebO	79	8	551.88	682.937	1.23747	1906285	1906572	288	b1825	16129779	NP_416339.1	predicted protein	single pass	Unknown	single pass membrane
	yebT	42	3	32.0807	28.002	0.87286	1915534	1918167	2634	b1834	90111340	NP_416348.2	conserved protein	single pass	Unknown	single pass membrane
	yebY	68	0	400.031	0	0	1921389	1921730	342	b1839	16129792	NP_416353.1	predicted protein	none	Unknown	none
MPR	yebZ	85	7	195.891	197.136	1.00636	1921743	1922615	873	b1840	16129793	NP_416354.1	predicted inner membrane protein	multipass	Cytoplasmic Membrane	multipass membrane
CPR	yecA	232	20	700.849	738.31	1.05345	1988978	1989643	666	b1908	16129858	NP_416421.1	conserved metal-binding protein	none	Cytoplasmic	cytoplasmic minus
	yecN	87	5	442.012	310.426	0.702301	1950290	1950685	396	b1869	90111349	NP_416383.4	predicted inner membrane protein	single pass	Cytoplasmic Membrane	single pass membrane
	yedD	49	3	238.126	178.157	0.748166	2005701	2006114	414	b1928	16129875	NP_416438.1	predicted protein	lipoprotein	Unknown	lipoproteins group
MPR	yedE	97	8	161.821	163.089	1.00784	2006301	2007506	1206	b1929	16129876	NP_416439.1	predicted inner membrane protein	multipass	Cytoplasmic Membrane	multipass membrane
MPR	yedI	45	7	98.6235	187.473	1.9009	2026473	2027390	918	b1958	16129904	NP_416467.1	conserved inner membrane protein	multipass	Cytoplasmic Membrane	multipass membrane
CPR	yedQ	48	4	56.9747	58.0194	1.01834	2024347	2026041	1695	b1956	90111360	NP_416465.2	predicted diguanylate cyclase	multipass	Cytoplasmic	cytoplasmic minus
CPR	yeeX	69	7	420.674	521.515	1.23971	2077056	2077385	330	b2007	145698283	NP_416511.4	conserved protein	none	Cytoplasmic	cytoplasmic minus
CPR	yeeY	42	2	90.8608	52.8725	0.581907	2085353	2086282	930	b2015	90111371	NP_416519.4	predicted DNA-binding transcriptional	none	Cytoplasmic	cytoplasmic minus
CPR	yeeZ	214	23	521.879	685.42	1.31337	2086328	2087152	825	b2016	16129957	NP_416520.1	predicted epimerase, with NAD(P)-binding	none	Cytoplasmic	cytoplasmic minus
	yegE	72	4	43.6583	29.6392	0.678891	2141290	2144607	3318	b2067	16130007	NP_416571.1	predicted diguanylate cyclase, GGDEF domain	none	Cytoplasmic Membrane	none
MPR	yegH	53	3	67.318	46.5639	0.691701	2135926	2137509	1584	b2063	90111378	NP_416567.4	fused predicted membrane protein/predicted	multipass	Cytoplasmic Membrane	multipass membrane
CPR	yehS	58	6	247.752	313.194	1.26414	2209748	2210218	471	b2124	16130062	NP_416628.1	conserved protein	none	Cytoplasmic	cytoplasmic minus
CPR	yehT	79	8	220.752	273.175	1.23747	2210265	2210984	720	b2125	90111392	NP_416629.4	predicted response regulator in two-component	none	Cytoplasmic	cytoplasmic minus
MPR	yehU	86	6	102.625	87.4937	0.852561	2210981	2212666	1686	b2126	16130064	NP_416630.1	predicted sensory kinase in two-component	multipass	Cytoplasmic Membrane	multipass membrane
	yeiE	104	3	237.233	83.6249	0.352501	2246759	2247640	882	b2157	16130095	NP_416662.1	predicted DNA-binding transcriptional	none	Unknown	none
	yeiG	69	3	165.857	88.1209	0.531306	2241932	2242768	837	b2154	16130092	NP_416659.1	predicted esterase	none	Unknown	none
CPR	yeiQ	148	7	202.975	117.314	0.577975	2264267	2265733	1467	b2172	16130110	NP_416677.1	predicted dehydrogenase, NAD-dependent	none	Cytoplasmic	cytoplasmic minus
	yejA	35	6	38.7973	81.2751	2.09486	2270386	2272200	1815	b2177	90111401	NP_416682.4	predicted oligopeptide transporter subunit	none	Secreted	none
	yejF	83	11	105.025	170.09	1.61952	2274322	2275911	1590	b2180	16130118	NP_416685.1	fused predicted oligopeptide transporter	none	Cytoplasmic Membrane	none
	yejG	123	10	717.293	712.63	0.993499	2275915	2276259	345	b2181	16130119	NP_416686.1	predicted protein	none	Unknown	none
CPR	yejK	71	3	141.713	73.1718	0.51634	2280962	2281969	1008	b2186	16130124	NP_416691.1	nucleotide associated protein	none	Cytoplasmic	cytoplasmic minus
MPR	yejM	57	4	65.1217	55.8449	0.857547	2282398	2284158	1761	b2188	16130126	NP_416693.1	predicted hydrolase, inner membrane	multipass	Cytoplasmic Membrane	multipass membrane
	yejO	65	10	51.792	97.3692	1.88001	2284412	2286936	2525	b2190	N/A	N/A	predicted	peripheral	Unknown	peripheral membrane
	yfaL	47	5	25.1959	32.7548	1.3	2338439	2342191	3753	b2233	16130168	NP_416736.1	adhesin	none	Secreted	none
	yfaY	73	4	122.086	81.7481	0.669591	2360453	2361655	1203	b2249	16130184	NP_416752.1	conserved protein	none	Unknown	none
CPR	yfbR	41	3	137.481	122.929	0.894149	2406884	2407483	600	b2291	16130226	NP_416794.1	deoxyribonucleoside 5'-monophosphatase	none	Cytoplasmic	cytoplasmic minus
MPR	yfbS	332	48	364.406	643.816	1.76675	2407542	2409374	1833	b2292	16130227	NP_416795.1	predicted transporter	multipass	Cytoplasmic Membrane	multipass membrane
CPR	yfbT	154	12	475.938	453.193	0.952211	2409461	2410111	651	b2293	90111414	NP_416796.2	predicted hydrolase or phosphatase	none	Cytoplasmic	cytoplasmic minus
CPR	yfbU	53	2	215.418	99.3363	0.461134	2410122	2410616	495	b2294	90111415	NP_416797.2	conserved protein	none	Cytoplasmic	cytoplasmic minus
MPR	yfbV	35	0	154.424	0	0	2410699	2411154	456	b2295	16130230	NP_416798.1	conserved inner membrane protein	multipass	Cytoplasmic Membrane	multipass membrane
	yfcE	45	3	163.129	132.896	0.814669	2417256	2417810	555	b2300	49176208	NP_416803.3	predicted phosphatase	none	Unknown	none
CPR	yfcH	185	20	416.337	550.016	1.32109	2419730	2420623	894	b2304	16130239	NP_416807.1	conserved protein with NAD(P)-binding	none	Cytoplasmic	cytoplasmic minus
	yfcZ	446	27	3148.48	2329.17	0.739778	2458672	2458956	285	b2343	90111421	NP_416845.2	conserved protein	none	Unknown	none
MPR	yfdY	90	5	745.155	505.879	0.678891	2493072	2493314	243	b2377	16130309	NP_416878.1	predicted inner membrane protein	multipass	Cytoplasmic Membrane	multipass membrane
	yfeC	82	16	478.195	1140.21	2.3844	2516489	2516833	345	b2398	90111429	NP_416897.2	predicted DNA-binding transcriptional	none	Unknown	none
CPR	yfeD	62	2	317.402	125.118	0.394195	2516835	2517227	393	b2399	226524736	NP_416898.3	predicted DNA-binding transcriptional	none	Cytoplasmic	cytoplasmic minus
CPR	yfeX	307	32	686.288	874.159	1.27375	2547668	2548567	900	b2431	90111433	NP_416926.4	conserved protein	none	Cytoplasmic	cytoplasmic minus
	yfgC	73	6	100.321	100.761	1.00439	2614116	2615579	1464	b2494	16130419	NP_416989.1	predicted peptidase	none	Unknown	none
	yfgM	132	13	427.654	514.677	1.20349	2636685	2637305	621	b2513	16130438	NP_417008.1	conserved protein	single pass	Secreted	single pass membrane
	yfhM	509	56	206.382	277.469	1.34444	2645348	2650309	4962	b2520	16130445	NP_417015.1	conserved protein	lipoprotein	Unknown	lipoproteins group
CPR	yfiF	119	10	230.653	236.857	1.02689	2715513	2716550	1038	b2581	16130506	NP_417076.1	predicted methyltransferase	none	Cytoplasmic	cytoplasmic minus
	yfiR	39	3	151.185	142.114	0.940003	2739897	2740415	519	b2603	16130524	NP_417094.1	predicted protein	none	Unknown	none
MPR	yfjD	38	1	59.404	19.1031	0.32158	2746796	2748082	1287	b4461	145698304	YP_026171.3	predicted inner membrane protein	multipass	Cytoplasmic Membrane	multipass membrane
CPR	yfjK	105	9	96.4619	101.037	1.04743	2759373	2761562	2190	b2627	16130545	NP_417116.1	CP4-57 prophage; conserved protein	none	Cytoplasmic	cytoplasmic minus
CPR	yfjL	119	9	148.063	136.841	0.924205	2761559	2763175	1617	b2628	16130546	NP_417117.1	CP4-57 prophage; predicted protein	none	Cytoplasmic	cytoplasmic minus
	ygaM	43	2	252.961	143.776	0.568374	2798156	2798497	342	b2672	49176257	NP_417158.3	predicted protein	single pass	Unknown	single pass membrane
	ygaU	113	11	505.215	600.985	1.18956	2794359	2794808	450	b2665	16130579	NP_417151.1	predicted protein	none	Unknown	none
MPR	ygaZ	56	7	152.666	233.198	1.52751	2807639	2808376	738	b2682	16130594	NP_417167.1	predicted transporter	multipass	Cytoplasmic Membrane	multipass membrane
CPR	ygbI	66	7	172.899	224.089	1.29607	2858489	2859256	768	b2735	226524741	NP_417215.2	predicted DNA-binding transcriptional	none	Cytoplasmic	cytoplasmic minus
CPR	ygcN	119	4	188.222	77.3136	0.410758	2890679	2891950	1272	b2766	90111484	NP_417246.4	predicted oxidoreductase with	none	Cytoplasmic	cytoplasmic minus
CPR	ygdH	700	64	1031.75	1152.74	1.11726	2924330	2925694	1365	b2795	16130702	NP_417275.1	conserved protein	none	Cytoplasmic	cytoplasmic minus
	ygdR	35	2	321.54	224.527	0.698288	2969293	2969511	219	b2833	16130737	NP_417310.1	predicted protein	lipoprotein	Unknown	lipoproteins group
CPR	ygeA	1358	107	3942.55	3796.07	0.962846	2977965	2978657	693	b2840	16130744	NP_417317.1	predicted racemase	none	Cytoplasmic	cytoplasmic minus
	ygeR	57	7	151.692	227.646	1.50071	2997158	2997913	756	b2865	90111503	NP_417341.4	tetratricopeptide repeat transcriptional	lipoprotein	Secreted	lipoproteins group
CPR	ygeV	463	39	523.619	538.979	1.02933	3002030	3003808	1779	b2869	16130771	NP_417345.1	predicted DNA-binding transcriptional	none	Cytoplasmic	cytoplasmic minus
CPR	ygeW	218	16	368.261	330.287	0.896884	3004284	3005474	1191	b2870	49176276	YP_026185.1	conserved protein	none	Cytoplasmic	cytoplasmic minus
CPR	ygeX	218	12	366.415	246.473	0.672663	3005532	3006728	1197	b2871	16130773	NP_417347.1	2,3-diaminopropionate ammonia-lyase	none	Cytoplasmic	cytoplasmic minus
CPR	ygeY	196	15	325.36	304.279	0.935207	3006786	3007997	1212	b2872	16130774	NP_417348.1	predicted peptidase	none	Cytoplasmic	cytoplasmic minus
CPR	ygfB	141	14	489.949	594.474	1.21334	3052888	3053466	579	b2909	90111511	NP_417385.4	predicted protein	none	Cytoplasmic	cytoplasmic minus
CPR	ygfK	390	41	253.194	325.271	1.28467	3014082	3017180	3099	b2878	16130780	NP_417354.1	predicted oxidoreductase, Fe-S subunit	none	Cytoplasmic	cytoplasmic minus
CPR	ygfM	74	2	190.874	63.0403	0.330271	3018562	3019341	780	b2880	16130782	NP_417356.1	predicted oxidoreductase	none	Cytoplasmic	cytoplasmic minus
CPR	ygfT	51	5	53.4416	64.0253	1.19804	3027034	3028953	1920	b2887	90111509	NP_417363.2	fused predicted oxidoreductase: Fe-S	none	Cytoplasmic	cytoplasmic minus
	ygfZ	242	22	496.314	551.362	1.11091	3039335	3040315	981	b2898	16130800	NP_417374.1	predicted folate-dependent regulatory protein	none	Unknown	none
	yggE	102	9	276.944	298.612	1.07824	3065362	3066102	741	b2922	16130823	NP_417397.1	conserved protein	none	Secreted	none
CPR	yggL	73	7	449.144	526.3	1.17178	3099829	3100155	327	b2959	90111519	NP_417434.4	predicted protein	none	Cytoplasmic	cytoplasmic minus
	yggN	46	4	128.539	136.587	1.06261	3098926	3099645	720	b2958	16130859	NP_417433.1	predicted protein	none	Unknown	none
CPR	yggW	35	0	61.9324	0	0	3095289	3096425	1137	b2955	16130856	NP_417430.1	predicted oxidoreductase	none	Cytoplasmic	cytoplasmic minus
MPR	yghB	125	10	381.045	372.511	0.977603	3151585	3152244	660	b3009	16130907	NP_417482.1	synthetic lethal with yqjA at high temperature	multipass	Cytoplasmic Membrane	multipass membrane
	yghJ	35	3	15.4322	16.1642	1.04743	3112572	3117134	4563	b4466	49176293	YP_026189.1	predicted inner membrane lipoprotein	lipoprotein	Unknown	lipoproteins group
CPR	yghU	65	9	150.836	255.215	1.69201	3136749	3137615	867	b2989	90111524	NP_417463.4	predicted S-transferase	none	Cytoplasmic	cytoplasmic minus
CPR	yghZ	386	19	746.014	448.731	0.601505	3145919	3146959	1041	b3001	16130899	NP_417474.1	aldo-keto reductase	none	Cytoplasmic	cytoplasmic minus
	ygiB	143	11	428.131	402.445	0.940003	3177766	3178437	672	b3037	145698308	NP_417509.3	conserved outer membrane protein	none	Unknown	none
CPR	ygiC	224	13	388.174	275.292	0.709199	3178443	3179603	1161	b3038	16130934	NP_417510.1	predicted enzyme	none	Cytoplasmic	cytoplasmic minus
CPR	ygiF	90	9	139.073	169.947	1.222	3197686	3198987	1302	b3054	16130950	NP_417526.1	predicted adenylate cyclase	none	Cytoplasmic	cytoplasmic minus
	ygiM	35	6	113.393	237.543	2.09486	3199229	3199849	621	b3055	16130951	NP_417527.1	predicted signal transduction protein (SH3	single pass	Unknown	single pass membrane
CPR	ygiN	70	2	447.093	156.1	0.349144	3171164	3171478	315	b3029	16130925	NP_417501.1	quinol monooxygenase	none	Cytoplasmic	cytoplasmic minus
CPR	ygiQ	38	7	34.4382	77.5226	2.25106	3156949	3159168	2220	b4469	49176302	YP_026196.1	conserved protein	none	Cytoplasmic	cytoplasmic minus
	ygiS	59	6	73.8204	91.7378	1.24272	3164133	3165740	1608	b3020	16130916	NP_417492.1	predicted transporter subunit:	none	Secreted	none
	ygiW	92	4	470.983	250.236	0.531306	3167306	3167698	393	b3024	16130920	NP_417496.1	conserved protein	none	Unknown	none
CPR	ygjR	338	22	688.985	548.01	0.795387	3235333	3236319	987	b3087	145698311	NP_417558.2	predicted NAD(P)-binding dehydrogenase	single pass	Cytoplasmic	cytoplasmic minus
MPR	yhaH	90	6	494.734	403.045	0.814669	3250326	3250691	366	b3103	16130998	NP_417574.1	predicted inner membrane protein	multipass	Cytoplasmic Membrane	multipass membrane
CPR	yhaJ	36	2	80.7459	54.8177	0.678891	3251340	3252236	897	b3105	16131000	NP_417576.1	predicted DNA-binding transcriptional	none	Cytoplasmic	cytoplasmic minus
	yhaV	72	2	311.523	105.745	0.339446	3275359	3275823	465	b3130	16131022	NP_417599.1	conserved protein	none	Unknown	none
MPR	yhbE	58	3	120.798	76.3532	0.632071	3329792	3330757	966	b3184	16131074	NP_417651.1	conserved inner membrane protein	multipass	Cytoplasmic Membrane	multipass membrane
	yhbP	41	3	185.785	166.12	0.894149	3297494	3297937	444	b3154	16131046	NP_417623.1	conserved protein	none	Unknown	none
	yhbQ	72	7	478.08	567.987	1.18806	3297988	3298290	303	b3155	16131047	NP_417624.1	predicted endonuclease	none	Unknown	none
CPR	yhbS	571	46	2279.38	2243.94	0.984452	3298277	3298780	504	b3156	16131048	NP_417625.1	predicted acyltransferase with acyl-CoA	none	Cytoplasmic	cytoplasmic minus
	yhbT	766	73	2935.49	3418.59	1.16457	3298774	3299298	525	b3157	16131049	NP_417626.1	predicted lipid carrier protein	none	Unknown	none
CPR	yhbU	46	5	92.9199	123.422	1.32827	3299507	3300502	996	b3158	16131050	NP_417627.1	predicted peptidase (collagenase-like)	none	Cytoplasmic	cytoplasmic minus
CPR	yhbV	36	3	82.3994	83.9103	1.01834	3300511	3301389	879	b3159	90111549	NP_417628.2	predicted protease	none	Cytoplasmic	cytoplasmic minus
CPR	yhbY	47	4	321.633	334.5	1.04	3325812	3326105	294	b3180	16131070	NP_417647.1	predicted RNA-binding protein	none	Cytoplasmic	cytoplasmic minus
	yhcB	187	26	942.929	1602.08	1.69904	3378213	3378611	399	b3233	90111560	NP_417700.2	conserved protein	single pass	Cytoplasmic Membrane	single pass membrane
CPR	yhdE	70	3	237.095	124.17	0.523716	3395807	3396400	594	b3248	16131136	NP_417714.1	conserved protein	none	Cytoplasmic	cytoplasmic minus
	yhdH	176	13	363.177	327.81	0.902617	3401506	3402480	975	b3253	16131141	NP_417719.1	predicted oxidoreductase, Zn-dependent and	none	Unknown	none
	yhdP	111	11	58.7537	71.1505	1.211	3390480	3394280	3801	b4472	49176330	YP_026208.1	conserved membrane protein, predicted	none	Cytoplasmic Membrane	none
CPR	yheO	51	6	141.92	204.031	1.43765	3473740	3474462	723	b3346	90111573	NP_417805.4	predicted DNA-binding transcriptional	none	Cytoplasmic	cytoplasmic minus
	yheV	38	3	380.363	366.951	0.96474	3476614	3476814	201	b4551	94541125	YP_588468.1	predicted protein	none	Unknown	none
CPR	yhfA	118	6	586.189	364.233	0.621358	3483436	3483840	405	b3356	16131235	NP_417815.1	conserved protein	none	Cytoplasmic	cytoplasmic minus
MPR	yhfK	87	13	83.232	151.98	1.82598	3484813	3486915	2103	b3358	90111574	NP_417817.2	conserved inner membrane protein	multipass	Cytoplasmic Membrane	multipass membrane
CPR	yhgF	59	2	51.1211	21.1763	0.414239	3535407	3537728	2322	b3407	90111588	NP_417866.4	predicted transcriptional accessory protein	none	Cytoplasmic	cytoplasmic minus
	yhhA	39	4	177.925	223	1.25334	3584966	3585406	441	b3448	16131320	NP_417905.1	conserved protein	none	Unknown	none
MPR	yhhJ	107	8	191.356	174.832	0.913648	3623702	3624826	1125	b3485	226524752	NP_417942.6	predicted transporter subunit: membrane	multipass	Cytoplasmic Membrane	multipass membrane
MPR	yhhN	58	10	186.11	392.117	2.1069	3603774	3604400	627	b3468	16131340	NP_417925.1	conserved inner membrane protein	multipass	Cytoplasmic Membrane	multipass membrane
MPR	yhhS	44	5	72.6801	100.927	1.38864	3608539	3609756	1218	b3473	90111596	NP_417930.2	predicted transporter	multipass	Cytoplasmic Membrane	multipass membrane
CPR	yhhW	48	7	138.753	247.27	1.78209	3576973	3577668	696	b3439	16131311	NP_417896.1	predicted protein	none	Cytoplasmic	cytoplasmic minus
CPR	yhhX	94	6	182.197	142.114	0.780003	3577791	3578828	1038	b3440	16131312	NP_417897.1	predicted oxidoreductase with NAD(P)-binding	none	Cytoplasmic	cytoplasmic minus
	yhiI	111	23	209.104	529.468	2.53208	3627558	3628625	1068	b3487	16131359	NP_417944.1	predicted HlyD family secretion protein	none	Cytoplasmic Membrane	none
	yhiN	47	5	78.6036	102.185	1.3	3634231	3635433	1203	b3492	16131364	NP_417949.1	predicted oxidoreductase with	none	Unknown	none
	yhjA	83	6	119.449	105.518	0.883377	3665814	3667211	1398	b3518	16131390	NP_417975.1	predicted cytochrome C peroxidase	none	Secreted	none
	yhjJ	92	8	123.645	131.387	1.06261	3678467	3679963	1497	b3527	16131399	NP_417984.1	predicted zinc-dependent peptidase	none	Unknown	none
MPR	yhjK	49	5	49.5646	61.8042	1.24694	3681653	3683641	1989	b3529	226524755	NP_417986.4	predicted diguanylate cyclase	multipass	Cytoplasmic Membrane	multipass membrane
	yiaF	271	22	766.849	760.74	0.992033	3716357	3717067	711	b3554	90111615	NP_418010.2	conserved protein	none	Unknown	none
	yibN	36	3	167.66	170.734	1.01834	3782607	3783038	432	b3611	16131482	NP_418068.1	predicted rhodanese-related sulfurtransferase	none	Unknown	none
	yibT	93	9	890.993	1053.67	1.18258	3774194	3774403	210	b4554	94541127	YP_588470.1	predicted protein	none	Unknown	none
CPR	yicC	73	9	169.988	256.101	1.50658	3814699	3815562	864	b3644	16131515	NP_418101.1	conserved protein	none	Cytoplasmic	cytoplasmic minus
	yicH	39	2	45.8859	28.7552	0.626669	3828480	3830189	1710	b3655	16131526	NP_418112.1	conserved protein	none	Unknown	none
CPR	yicR	80	10	240.588	367.5	1.52751	3809914	3810582	669	b3638	162135914	NP_418095.4	protein associated with replication fork,	none	Cytoplasmic	cytoplasmic minus
CPR	yidA	62	6	153.43	181.445	1.18258	3874163	3874975	813	b3697	16131565	NP_418152.1	predicted hydrolase	none	Cytoplasmic	cytoplasmic minus
MPR	yidC	84	11	102.612	164.203	1.60024	3883099	3884745	1647	b3705	16131573	NP_418161.1	cytoplasmic insertase into membrane protein,	multipass	Cytoplasmic Membrane	multipass membrane
	yidD	35	3	272.935	285.881	1.04743	3882839	3883096	258	b4557	94541129	YP_588472.1	predicted protein	peripheral	Unknown	peripheral membrane
MPR	yidE	222	25	268.74	369.821	1.37613	3862635	3864296	1662	b3685	90111636	NP_418140.4	predicted transporter	multipass	Cytoplasmic Membrane	multipass membrane
CPR	yidF	72	7	290.88	345.583	1.18806	3853137	3853634	498	b3674	16131544	NP_418130.1	predicted DNA-binding transcriptional	none	Cytoplasmic	cytoplasmic minus
	yidQ	42	6	253.755	442.986	1.74572	3865751	3866083	333	b3688	90111638	NP_418143.2	conserved outer membrane protein	none	Unknown	none
	yidR	35	2	57.9565	40.4703	0.698288	3866085	3867299	1215	b3689	90111639	NP_418144.2	conserved protein	none	Unknown	none
	yieE	129	7	346.05	229.467	0.663103	3891904	3892653	750	b3712	226524759	NP_418168.2	predicted phosphopantetheinyl transferase	none	Unknown	none
CPR	yieF	77	3	273.224	130.083	0.476106	3892675	3893241	567	b3713	16131581	NP_418169.1	chromate reductase, Class I, flavoprotein	none	Cytoplasmic	cytoplasmic minus
CPR	yieP	210	23	609.672	815.977	1.33839	3938658	3939350	693	b3755	49176401	YP_026245.1	predicted transcriptional regulator	none	Cytoplasmic	cytoplasmic minus
	yifE	77	8	456.984	580.194	1.26961	3946109	3946447	339	b3764	16131624	NP_418213.1	conserved protein	none	Unknown	none
	yifL	44	0	433.943	0	0	3992545	3992748	204	b4558	94541130	YP_588473.1	predicted lipoprotein	lipoprotein	Unknown	lipoproteins group
CPR	yigA	222	28	630.856	972.317	1.54127	3993606	3994313	708	b3810	16131662	NP_418255.1	conserved protein	none	Cytoplasmic	cytoplasmic minus
CPR	yigB	54	5	151.525	171.449	1.13149	3995206	3995922	717	b3812	16131664	NP_418257.1	predicted hydrolase	none	Cytoplasmic	cytoplasmic minus
CPR	yigP	144	12	478.08	486.846	1.01834	4017647	4018252	606	b3834	16131683	NP_418278.1	conserved protein	none	Cytoplasmic	cytoplasmic minus
CPR	yigZ	105	13	343.498	519.698	1.51296	4030515	4031129	615	b3848	90111654	NP_418290.4	predicted elongation factor	none	Cytoplasmic	cytoplasmic minus
	yihA	94	3	298.768	116.52	0.390001	4048156	4048788	633	b3865	145698334	NP_418301.3	GTP-binding protein	none	Unknown	none
	yihI	58	2	228.806	96.4146	0.421381	4049370	4049879	510	b3866	16131706	NP_418302.1	conserved protein	none	Unknown	none
CPR	yihW	37	3	94.7086	93.8387	0.990814	4072692	4073477	786	b3884	90111660	NP_418320.2	predicted DNA-binding transcriptional	none	Cytoplasmic	cytoplasmic minus
CPR	yihX	125	8	419.15	327.81	0.782083	4073576	4074175	600	b3885	90111661	NP_418321.4	predicted hydrolase	none	Cytoplasmic	cytoplasmic minus
MPR	yihY	51	6	117.535	168.974	1.43765	4074169	4075041	873	b3886	16131726	NP_418322.1	predicted inner membrane protein	multipass	Cytoplasmic Membrane	multipass membrane
CPR	yiiD	84	1	170.708	24.8341	0.145477	4075472	4076461	990	b3888	16131728	NP_418324.1	predicted acetyltransferase	none	Cytoplasmic	cytoplasmic minus
	yiiM	75	7	223.547	254.963	1.14054	4100845	4101519	675	b3910	90111666	NP_418346.2	conserved protein	none	Unknown	none
	yiiS	44	3	295.081	245.857	0.833185	4110990	4111289	300	b3922	16131760	NP_418357.1	conserved protein	none	Unknown	none
MPR	yijD	89	2	497.391	136.587	0.274608	4159794	4160153	360	b3964	16131802	NP_418399.1	conserved inner membrane protein	multipass	Cytoplasmic Membrane	multipass membrane
CPR	yjaG	40	2	136.17	83.2004	0.611002	4197527	4198117	591	b3999	16131829	NP_418427.1	conserved protein	none	Cytoplasmic	cytoplasmic minus
MPR	yjbB	45	3	55.4757	45.1944	0.814669	4225754	4227385	1632	b4020	16131846	NP_418444.1	predicted transporter	multipass	Cytoplasmic Membrane	multipass membrane
	yjbQ	53	1	255.711	58.9586	0.230567	4268261	4268677	417	b4056	16131882	NP_418480.1	conserved protein	none	Unknown	none
	yjbR	62	6	349.409	413.206	1.18258	4268681	4269037	357	b4057	16131883	NP_418481.1	conserved protein	none	Unknown	none
MPR	yjcE	135	11	164.612	163.905	0.995707	4278003	4279652	1650	b4065	16131891	NP_418489.1	predicted cation/proton antiporter	multipass	Cytoplasmic Membrane	multipass membrane
	yjcO	36	2	104.97	71.263	0.678891	4294459	4295148	690	b4078	16131904	NP_418502.1	conserved protein	none	Unknown	none
CPR	yjeF	69	8	89.6785	127.058	1.41682	4392089	4393636	1548	b4167	16131989	NP_418588.1	predicted carbohydrate kinase	none	Cytoplasmic	cytoplasmic minus
	yjeI	101	9	574.022	625.061	1.08891	4370832	4371185	354	b4144	90111692	NP_418568.2	conserved protein	none	Unknown	none
	yjfN	180	10	1312.12	890.787	0.678891	4414040	4414315	276	b4188	90111700	NP_418609.4	predicted protein	none	Unknown	none
CPR	yjgA	46	5	167.66	222.697	1.32827	4455337	4455888	552	b4234	16132056	NP_418655.1	conserved protein	none	Cytoplasmic	cytoplasmic minus
CPR	yjgL	154	8	170.708	108.367	0.634807	4473460	4475274	1815	b4253	90111714	NP_418674.2	predicted protein	none	Cytoplasmic	cytoplasmic minus
	yjhU	126	13	256.841	323.824	1.2608	4517361	4518347	987	b4295	90111724	NP_418715.2	KpLE2 phage-like element; predicted DNA-binding	none	Unknown	none
CPR	yjiA	50	3	105.116	77.0713	0.733203	4585932	4586888	957	b4352	90111738	NP_418772.4	predicted GTPase	none	Cytoplasmic	cytoplasmic minus
	yjiL	45	3	117.886	96.038	0.814669	4561945	4562712	768	b4334	90111734	NP_418754.2	predicted ATPase, activator of	none	Unknown	none
CPR	yjiM	111	7	193.857	149.392	0.770633	4562722	4563873	1152	b4335	90111735	NP_418755.4	predicted 2-hydroxyglutaryl-CoA dehydratase	none	Cytoplasmic	cytoplasmic minus
	yjiT	50	4	66.9301	65.4311	0.977603	4570437	4571939	1503	b4342	N/A	N/A	conserved	none	Unknown	none
MPR	yjiY	74	4	69.2152	45.7196	0.660543	4587152	4589302	2151	b4354	90111739	NP_418774.2	predicted inner membrane protein	multipass	Cytoplasmic Membrane	multipass membrane
CPR	yjjI	320	27	415.096	427.991	1.03107	4613538	4615088	1551	b4380	16132197	NP_418797.1	conserved protein	none	Cytoplasmic	cytoplasmic minus
CPR	yjjK	141	11	170.072	162.136	0.953337	4626878	4628545	1668	b4391	16132208	NP_418808.1	fused predicted transporter subunits of ABC	none	Cytoplasmic	cytoplasmic minus
CPR	yjjM	50	2	109.941	53.7393	0.488802	4592960	4593874	915	b4357	49176497	YP_026290.1	predicted DNA-binding transcriptional	none	Cytoplasmic	cytoplasmic minus
CPR	yjjW	180	14	419.15	398.38	0.950448	4612703	4613566	864	b4379	16132196	NP_418796.1	predicted pyruvate formate lyase activating	none	Cytoplasmic	cytoplasmic minus
	yjjY	88	2	1255.67	348.734	0.277728	4638425	4638565	141	b4402	16132219	NP_418819.1	predicted protein	none	Unknown	none
	ykgE	210	14	586.81	478.056	0.814669	320832	321551	720	b0306	16128291	NP_414840.1	predicted oxidoreductase	none	Cytoplasmic Membrane	none
CPR	ykgF	245	32	345.182	550.941	1.59609	321562	322989	1428	b0307	16128292	NP_414841.1	predicted amino acid dehydrogenase with	none	Cytoplasmic	cytoplasmic minus
	ykgG	133	16	384.461	565.189	1.47008	322982	323677	696	b0308	90111113	NP_414842.4	predicted transporter	none	Unknown	none
	ynfE	175	16	145.07	162.081	1.11726	1656093	1658519	2427	b1587	16129545	NP_416104.1	oxidoreductase subunit	peripheral	Cytoplasmic Membrane	peripheral membrane
	ynfF	124	8	102.92	81.141	0.78839	1658580	1661003	2424	b1588	171701681	NP_416105.4	oxidoreductase subunit	peripheral	Cytoplasmic Membrane	peripheral membrane
MPR	ynfH	51	8	120.009	230.042	1.91687	1661633	1662487	855	b1590	16129548	NP_416107.1	oxidoreductase, membrane subunit	multipass	Cytoplasmic Membrane	multipass membrane
CPR	ynfK	116	14	335.32	494.541	1.47483	1664548	1665243	696	b1593	90111304	NP_416110.4	predicted dethiobiotin synthetase	none	Cytoplasmic	cytoplasmic minus
	ynhG	86	2	172.164	48.9268	0.284187	1755745	1756749	1005	b1678	16129634	NP_416193.1	murein L,D-transpeptidase	none	Secreted	none
	yniA	416	40	972.077	1142.19	1.175	1805820	1806680	861	b1725	16129679	NP_416239.1	predicted phosphotransferase/kinase	none	Unknown	none
	ynjE	83	7	127.668	131.575	1.03061	1837491	1838798	1308	b1757	90111324	NP_416271.4	predicted thiosulfate sulfur transferase	none	Secreted	none
CPR	yoaA	42	2	44.218	25.7307	0.581907	1889349	1891259	1911	b1808	16129762	NP_416322.1	conserved protein with nucleoside triphosphate	none	Cytoplasmic	cytoplasmic minus
MPR	yoaE	71	10	91.7445	157.904	1.72113	1898053	1899609	1557	b1816	16129770	NP_416330.1	fused predicted membrane protein/conserved	multipass	Cytoplasmic Membrane	multipass membrane
	yobF	418	30	5840.15	5122.03	0.877037	1905472	1905615	144	b1824	16129778	NP_416338.1	predicted protein	none	Unknown	none
	yodD	36	0	317.671	0	0	2023010	2023237	228	b1953	90111359	NP_416463.4	predicted protein	none	Unknown	none
MPR	yohD	45	3	156.367	127.387	0.814669	2223823	2224401	579	b2136	90111395	NP_416640.2	conserved inner membrane protein	multipass	Cytoplasmic Membrane	multipass membrane
MPR	yohK	53	3	153.206	105.973	0.691701	2229041	2229736	696	b2142	16130080	NP_416647.1	predicted inner membrane protein	multipass	Cytoplasmic Membrane	multipass membrane
MPR	ypdA	38	6	45.0253	86.8754	1.92948	2496693	2498390	1698	b2380	16130312	NP_416881.1	predicted sensory kinase in two-component	multipass	Cytoplasmic Membrane	multipass membrane
	ypfH	55	6	158.305	211.036	1.3331	2591094	2591792	699	b2473	90111441	NP_416968.2	predicted hydrolase	none	Unknown	none
	ypfJ	86	3	200.26	85.3671	0.426281	2593896	2594759	864	b2475	16130400	NP_416970.1	conserved protein	single pass	Unknown	single pass membrane
	ypfM	184	8	6169.88	3278.1	0.531306	2588829	2588888	60	b4606	145698299	YP_001165325.1	hypothetical protein	cytosolic stress response	Unknown	none
MPR	yqaA	35	6	164.143	343.856	2.09486	2814534	2814962	429	b2689	16130601	NP_417174.1	conserved inner membrane protein	multipass	Cytoplasmic Membrane	multipass membrane
CPR	yqaB	51	5	180.966	216.805	1.19804	2814959	2815525	567	b2690	16130602	NP_417175.1	predicted hydrolase	none	Cytoplasmic	cytoplasmic minus
	yqcA	100	3	447.093	163.905	0.366601	2920557	2921006	450	b2790	16130697	NP_417270.1	predicted flavoprotein	none	Unknown	none
CPR	yqeA	52	3	112.133	79.0538	0.705002	3009483	3010415	933	b2874	16130776	NP_417350.1	predicted amino acid kinase	none	Cytoplasmic	cytoplasmic minus
CPR	yqeB	531	42	657.029	635.056	0.966557	3010636	3012261	1626	b2875	16130777	NP_417351.1	conserved protein with NAD(P)-binding Rossman	none	Cytoplasmic	cytoplasmic minus
	yqeC	197	16	514.07	510.21	0.992491	3012309	3013079	771	b2876	90111505	NP_417352.2	conserved protein	none	Unknown	none
CPR	yqeF	79	10	134.468	208.001	1.54684	2982433	2983614	1182	b2844	90111494	NP_417321.2	predicted acyltransferase	none	Cytoplasmic	cytoplasmic minus
MPR	yqfA	617	67	1880.84	2495.82	1.32697	3040511	3041170	660	b2899	16130801	NP_417375.1	predicted oxidoreductase, inner membrane	multipass	Cytoplasmic Membrane	multipass membrane
MPR	yqgA	84	13	238.702	451.433	1.8912	3107575	3108282	708	b2966	16130867	NP_417441.1	predicted inner membrane protein	multipass	Cytoplasmic Membrane	multipass membrane
	yqgE	41	2	146.256	87.1834	0.5961	3090959	3091522	564	b2948	90111516	NP_417423.4	predicted protein	none	Unknown	none
MPR	yqhA	73	4	296.707	198.673	0.669591	3146999	3147493	495	b3002	16130900	NP_417475.1	conserved inner membrane protein	multipass	Cytoplasmic Membrane	multipass membrane
CPR	yqhD	176	10	304.208	211.218	0.694321	3153377	3154540	1164	b3011	16130909	NP_417484.1	alcohol dehydrogenase, NAD(P)-dependent	none	Cytoplasmic	cytoplasmic minus
CPR	yqiA	130	14	449.398	591.409	1.316	3173447	3174028	582	b3031	16130927	NP_417503.1	predicted esterase	none	Cytoplasmic	cytoplasmic minus
	yqiB	60	6	285.379	348.734	1.222	3174880	3175302	423	b3033	16130929	NP_417505.1	predicted dehydrogenase	none	Unknown	none
CPR	yqiC	51	3	352.604	253.461	0.718826	3182862	3183152	291	b3042	90111530	NP_417514.4	conserved protein	none	Cytoplasmic	cytoplasmic minus
MPR	yqjA	58	9	176.005	333.743	1.89621	3245795	3246457	663	b3095	16130990	NP_417566.1	synthetic lethal with yghB at high temperature	multipass	Cytoplasmic Membrane	multipass membrane
	yqjC	64	7	348.951	466.396	1.33657	3246991	3247359	369	b3097	90111538	NP_417568.2	conserved protein	none	Unknown	none
	yqjD	115	10	756.113	803.455	1.06261	3247397	3247702	306	b3098	16130993	NP_417569.1	conserved protein	single pass	Unknown	single pass membrane
MPR	yqjE	114	11	566.318	667.761	1.17913	3247705	3248109	405	b3099	16130994	NP_417570.1	conserved inner membrane protein	multipass	Cytoplasmic Membrane	multipass membrane
	yqjK	51	3	342.026	245.857	0.718826	3248099	3248398	300	b3100	16130995	NP_417571.1	conserved protein	none	Unknown	none
	yraP	46	3	160.674	128.051	0.796959	3294431	3295006	576	b3150	16131042	NP_417619.1	predicted protein	none	Secreted	none
MPR	yraQ	49	4	94.7013	94.4697	0.997554	3295120	3296160	1041	b3151	16131043	NP_417620.1	predicted permease	multipass	Cytoplasmic Membrane	multipass membrane
MPR	yrbG	61	7	125.488	175.971	1.4023	3338297	3339274	978	b3196	16131086	NP_417663.1	predicted calcium/sodium:proton antiporter	multipass	Cytoplasmic Membrane	multipass membrane
CPR	yrbL	56	4	177.99	155.36	0.87286	3346474	3347106	633	b3207	16131097	NP_417674.1	predicted protein	none	Cytoplasmic	cytoplasmic minus
CPR	yrdA	90	6	326.257	265.792	0.814669	3427258	3427812	555	b3279	90111568	NP_417738.4	conserved protein	none	Cytoplasmic	cytoplasmic minus
CPR	yrdD	205	21	759.564	950.829	1.25181	3429442	3429984	543	b3283	49176335	YP_026210.1	predicted DNA topoisomerase	none	Cytoplasmic	cytoplasmic minus
MPR	yrfF	39	6	36.7345	69.061	1.88001	3524491	3526626	2136	b3398	16131275	NP_417857.1	predicted inner membrane protein	multipass	Cytoplasmic Membrane	multipass membrane
CPR	ysaA	157	12	666.395	622.424	0.934016	3739132	3739605	474	b3573	16131444	NP_418030.1	predicted hydrogenase, 4Fe-4S ferredoxin-type	none	Cytoplasmic	cytoplasmic minus
	ytfB	42	10	132.239	384.753	2.90953	4426102	4426740	639	b4206	162135916	NP_418627.4	predicted cell envelope opacity-associated	single pass	Unknown	single pass membrane
	ytfK	115	13	1117.73	1544.03	1.3814	4437610	4437816	207	b4217	90111707	NP_418638.2	conserved protein	none	Unknown	none
MPR	ytfL	43	2	64.3694	36.5859	0.568374	4437895	4439238	1344	b4218	16132040	NP_418639.1	predicted inner membrane protein	multipass	Cytoplasmic Membrane	multipass membrane
	ytfQ	65	4	136.651	102.762	0.752003	4447985	4448941	957	b4227	16132049	NP_418648.1	predicted sugar transporter subunit:	none	Secreted	none
CPR	ytjC	45	4	139.717	151.764	1.08623	4631820	4632467	648	b4395	16132212	NP_418812.1	phosphoglyceromutase 2, co-factor independent	none	Cytoplasmic	cytoplasmic minus
	zapA	138	6	841.348	447.013	0.531306	3053634	3053963	330	b2910	16130812	NP_417386.1	protein that localizes to the cytokinetic ring	cell cycle	Unknown	none
	zapB	191	6	1562.1	599.652	0.383876	4116538	4116783	246	b3928	16131766	NP_418363.1	conserved protein	cell cycle	Unknown	none
	zapC	37	2	137.092	90.5552	0.660543	1005175	1005717	543	b0946	90111193	NP_415466.4	predicted protein	cell cycle	Unknown	none
	zipA	289	29	589.103	722.377	1.22623	2528269	2529255	987	b2412	16130338	NP_416907.1	cell division protein involved in Z ring	single pass type I	Cytoplasmic Membrane	single pass membrane
MPR	zntA	172	20	157.367	223.608	1.42094	3604474	3606672	2199	b3469	16131341	NP_417926.1	zinc, cobalt and lead efflux system	multipass	Cytoplasmic Membrane	multipass membrane
	znuA	39	2	84.0995	52.7025	0.626669	1939675	1940607	933	b1857	90111346	NP_416371.4	zinc transporter subunit: periplasmic-binding	none	Secreted	none
MPR	znuB	74	3	189.417	93.8387	0.495407	1941438	1942223	786	b1859	16129812	NP_416373.1	zinc transporter subunit: membrane component of	multipass	Cytoplasmic Membrane	multipass membrane
	znuC	63	3	167.66	97.5624	0.581907	1940686	1941441	756	b1858	16129811	NP_416372.1	zinc transporter subunit: ATP-binding component	peripheral	Cytoplasmic Membrane	peripheral membrane
CPR	zraR	65	9	98.6235	166.871	1.69201	4201343	4202668	1326	b4004	16131834	NP_418432.1	fused DNA-binding response regulator in	cytosolic two component	Cytoplasmic	cytoplasmic minus
MPR	zraS	96	6	138.158	105.518	0.763753	4199949	4201346	1398	b4003	16131833	NP_418431.1	sensory histidine kinase in two-component	multipass	Cytoplasmic Membrane	multipass membrane
MPR	zupT	82	12	213.149	381.174	1.7883	3180572	3181345	774	b3040	16130936	NP_417512.1	zinc transporter	multipass	Cytoplasmic Membrane	multipass membrane
CPR	zur	71	6	276.834	285.881	1.03268	4257511	4258026	516	b4046	90111679	NP_418470.4	DNA-binding transcriptional repressor,	none	Cytoplasmic	cytoplasmic minus
CPR	zwf	106	9	144.487	149.913	1.03755	1932863	1934338	1476	b1852	16129805	NP_416366.1	glucose-6-phosphate dehydrogenase	none	Cytoplasmic	cytoplasmic minus

## Sheet: cytosolic free fractions
MPR / CPR	gene	total extract reads	free reads	total extract RPKM	free RPKM	free / total	from	to	length	bxxx	x_ref	ip_number	description	uniprot_annotation	p_sort_grouped	sub_groups_annotation
	aaeA	7	186	14.3891	39.7924	2.76546	3386216	3387148	933	b3241	16131131	NP_417708.1	p-hydroxybenzoic acid efflux system component	single pass	Cytoplasmic Membrane	single pass membrane
MPR	aaeB	5	217	4.87261	22.0092	4.51692	3384243	3386210	1968	b3240	16131130	NP_417707.1	p-hydroxybenzoic acid efflux system component	multipass	Cytoplasmic Membrane	multipass membrane
CPR	aaeR	46	262	94.8618	56.2325	0.592783	3387542	3388471	930	b3243	16131133	NP_417710.1	predicted DNA-binding transcriptional	none	Cytoplasmic	cytoplasmic minus
MPR	aas	20	325	17.7579	30.033	1.69124	2971877	2974036	2160	b2836	16130740	NP_417313.1	fused 2-acylglycerophospho-ethanolamine acyl	multipass	Cytoplasmic Membrane	multipass membrane
CPR	aat	24	294	65.2888	83.239	1.27494	925951	926655	705	b0885	16128852	NP_415405.1	leucyl/phenylalanyl-tRNA-protein transferase	none	Cytoplasmic	cytoplasmic minus
	abgA	8	43	11.7032	6.54688	0.559411	1401279	1402589	1311	b1338	90111252	NP_415854.4	predicted peptidase, aminobenzoyl-glutamate	none	Unknown	none
	abgB	10	118	13.2632	16.2886	1.2281	1399834	1401279	1446	b1337	16129298	NP_415853.1	predicted peptidase, aminobenzoyl-glutamate	none	Unknown	none
CPR	abgR	10	134	21.0985	29.4245	1.39462	1402765	1403673	909	b1339	16129300	NP_415855.1	predicted DNA-binding transcriptional	none	Cytoplasmic	cytoplasmic minus
MPR	abgT	6	128	7.53579	16.7317	2.2203	1398271	1399797	1527	b1336	90111251	NP_415852.2	predicted cryptic aminobenzoyl-glutamate	multipass	Cytoplasmic Membrane	multipass membrane
MPR	abrB	101	712	185.008	135.738	0.733687	745946	746992	1047	b0715	90111163	NP_415243.4	predicted regulator	multipass	Cytoplasmic Membrane	multipass membrane
CPR	accA	94	895	187.79	186.089	0.99094	208621	209580	960	b0185	16128178	NP_414727.1	acetyl-CoA carboxylase, carboxytransferase,	none	Cytoplasmic	cytoplasmic minus
CPR	accB	37	475	150.66	201.299	1.33612	3403458	3403928	471	b3255	16131143	NP_417721.1	acetyl CoA carboxylase, BCCP subunit	none	Cytoplasmic	cytoplasmic minus
CPR	accC	59	968	83.8175	143.123	1.70756	3403939	3405288	1350	b3256	16131144	NP_417722.1	acetyl-CoA carboxylase, biotin carboxylase	none	Cytoplasmic	cytoplasmic minus
CPR	accD	167	2073	350.035	452.217	1.29192	2431034	2431948	915	b2316	16130251	NP_416819.1	acetyl-CoA carboxylase, beta	translation regulation	Cytoplasmic	cytoplasmic minus
CPR	aceA	269	965	395.329	147.6	0.37336	4215132	4216436	1305	b4015	16131841	NP_418439.1	isocitrate lyase	none	Cytoplasmic	cytoplasmic minus
CPR	aceB	87	904	104.153	112.635	1.08144	4213501	4215102	1602	b4014	16131840	NP_418438.1	malate synthase A	none	Cytoplasmic	cytoplasmic minus
CPR	aceE	476	3844	342.68	288.017	0.840483	123017	125680	2664	b0114	16128107	NP_414656.1	pyruvate dehydrogenase, decarboxylase component	none	Cytoplasmic	cytoplasmic minus
CPR	aceF	691	7736	700.074	815.708	1.16517	125695	127587	1893	b0115	16128108	NP_414657.1	pyruvate dehydrogenase,	none	Cytoplasmic	cytoplasmic minus
CPR	aceK	42	382	46.3731	43.8968	0.9466	4216619	4218355	1737	b4016	16131842	NP_418440.1	isocitrate dehydrogenase kinase/phosphatase	none	Cytoplasmic	cytoplasmic minus
CPR	ackA	249	1873	396.963	310.771	0.782872	2411492	2412694	1203	b2296	16130231	NP_416799.1	acetate kinase A and propionate kinase 2	none	Cytoplasmic	cytoplasmic minus
CPR	acnA	158	980	113.237	73.0986	0.645537	1333855	1336530	2676	b1276	16129237	NP_415792.1	aconitate hydratase 1	none	Cytoplasmic	cytoplasmic minus
CPR	acnB	1565	13093	1155.29	1005.93	0.870717	131615	134212	2598	b0118	16128111	NP_414660.1	bifunctional aconitate hydratase	none	Cytoplasmic	cytoplasmic minus
CPR	acpH	15	135	49.4293	46.2999	0.936688	423561	424142	582	b0404	16128389	NP_414938.1	conserved protein	none	Cytoplasmic	cytoplasmic minus
CPR	acpP	871	5617	7048.33	4730.69	0.671179	1150838	1151074	237	b1094	16129057	NP_415612.1	acyl carrier protein (ACP)	none	Cytoplasmic	cytoplasmic minus
CPR	acpS	18	109	90.6075	57.1045	0.630241	2698640	2699020	381	b2563	16130488	NP_417058.1	holo-[acyl-carrier-protein] synthase 1	none	Cytoplasmic	cytoplasmic minus
	acpT	14	407	45.6633	138.161	3.02565	3610992	3611579	588	b3475	16131347	NP_417932.1	holo-(acyl carrier protein) synthase 2	none	Unknown	none
	acrA	82	459	131.712	76.7321	0.582574	483650	484843	1194	b0463	16128447	NP_414996.1	multidrug efflux system	lipoprotein	Cytoplasmic Membrane	lipoproteins group
MPR	acrB	246	3070	149.776	194.535	1.29884	480478	483627	3150	b0462	16128446	NP_414995.1	multidrug efflux system protein	multipass	Cytoplasmic Membrane	multipass membrane
MPR	acrD	43	394	26.4829	25.2549	0.953631	2585617	2588730	3114	b2470	16130395	NP_416965.1	aminoglycoside/multidrug efflux system	multipass	Cytoplasmic Membrane	multipass membrane
MPR	acrF	9	381	5.55901	24.4925	4.4059	3413055	3416159	3105	b3266	16131154	NP_417732.1	multidrug efflux system protein	multipass	Cytoplasmic Membrane	multipass membrane
CPR	acrR	16	151	47.3545	46.5126	0.982221	484985	485632	648	b0464	16128448	NP_414997.1	DNA-binding transcriptional repressor	none	Cytoplasmic	cytoplasmic minus
	acrZ	17	59	217.357	78.5108	0.361206	793996	794145	150	b0762	16128730	NP_415283.1	predicted protein	single pass	Cytoplasmic Membrane	single pass membrane
CPR	acs	14	169	13.706	17.2195	1.25635	4283436	4285394	1959	b4069	16131895	NP_418493.1	acetyl-CoA synthetase	none	Cytoplasmic	cytoplasmic minus
MPR	actP	9	198	10.461	23.9525	2.28968	4281276	4282925	1650	b4067	16131893	NP_418491.1	s; inner membrane	multipass	Cytoplasmic Membrane	multipass membrane
CPR	ada	26	204	46.8209	38.234	0.8166	2307363	2308427	1065	b2213	16130150	NP_416717.1	fused DNA-binding transcriptional dual	none	Cytoplasmic	cytoplasmic minus
CPR	add	64	496	122.498	98.8059	0.806592	1700257	1701258	1002	b1623	16129581	NP_416140.1	adenosine deaminase	none	Cytoplasmic	cytoplasmic minus
CPR	ade	55	468	59.6956	52.8662	0.885596	3841987	3843753	1767	b3665	16131535	NP_418121.1	cryptic adenine deaminase	none	Cytoplasmic	cytoplasmic minus
CPR	adhE	1334	13205	956.062	984.966	1.03023	1294669	1297344	2676	b1241	16129202	NP_415757.1	fused acetaldehyde-CoA	none	Cytoplasmic	cytoplasmic minus
CPR	adhP	24	135	45.5278	26.6533	0.58543	1550852	1551862	1011	b1478	90111280	NP_415995.4	ethanol-active	none	Cytoplasmic	cytoplasmic minus
CPR	adiA	28	270	23.6773	23.7624	1.00359	4336277	4338544	2268	b4117	221800782	NP_418541.2	biodegradative arginine decarboxylase	none	Cytoplasmic	cytoplasmic minus
MPR	adiC	18	129	25.8008	19.2443	0.745881	4333717	4335054	1338	b4115	16131941	NP_418539.1	arginine:agmatin	multipass	Cytoplasmic Membrane	multipass membrane
CPR	adiY	22	139	55.3712	36.4107	0.657574	4335191	4335952	762	b4116	16131942	NP_418540.1	DNA-binding transcriptional activator	none	Cytoplasmic	cytoplasmic minus
CPR	adk	139	2029	413.306	627.901	1.51922	496399	497043	645	b0474	16128458	NP_415007.1	adenylate kinase	none	Cytoplasmic	cytoplasmic minus
CPR	aegA	85	495	82.3323	49.901	0.606092	2581568	2583547	1980	b2468	16130393	NP_416963.1	fused predicted oxidoreductase: FeS binding	none	Cytoplasmic	cytoplasmic minus
MPR	aer	13	152	16.3919	19.9473	1.21689	3215578	3217098	1521	b3072	16130967	NP_417543.1	s; inner membrane	multipass	Cytoplasmic Membrane	multipass membrane
CPR	aes	32	229	63.9286	47.6138	0.744797	498238	499197	960	b0476	16128460	NP_415009.1	acetyl esterase	none	Cytoplasmic	cytoplasmic minus
	afuC	7	100	12.8224	19.0644	1.48681	276980	278026	1047	b0262	90111106	NP_414796.2	CP4-6 prophage; predicted ferric transporter	none	Cytoplasmic Membrane	none
	agaA	10	88	34.556	31.6489	0.915873	3279093	3279647	555	b3135	N/A	N/A	pseudogene	none	Unknown	none
CPR	agaR	75	820	177.579	202.068	1.1379	3275878	3276687	810	b3131	16131023	NP_417600.1	DNA-binding transcriptional dual regulator	none	Cytoplasmic	cytoplasmic minus
	agaS	8	83	13.2839	14.3438	1.07979	3279998	3281152	1155	b3136	16131028	NP_417605.1	tagatose-6-phosphate ketose/aldose isomerase	none	Cytoplasmic Membrane	none
MPR	agaW	5	37	25.5714	19.6942	0.770166	3278723	3279097	375	b3134	N/A	N/A	N-acetylga	multipass	Unknown	multipass membrane
	agp	414	1587	639.286	255.049	0.39896	1064808	1066049	1242	b1002	16128968	NP_415522.1	glucose-1-phosphatase/inositol phosphatase	none	Secreted	none
CPR	ahpC	181	722	615.483	255.521	0.415156	638168	638731	564	b0605	16128588	NP_415138.1	alkyl hydroperoxide reductase, C22 subunit	none	Cytoplasmic	cytoplasmic minus
	ahpF	180	1428	220.443	182.014	0.825673	638976	640541	1566	b0606	90111152	NP_415139.2	alkyl hydroperoxide reductase, F52a subunit,	none	Cytoplasmic Membrane	none
CPR	ahr	30	215	56.4076	42.0734	0.745881	4493213	4494232	1020	b4269	90111716	NP_418690.4	predicted alcohol dehydrogenase, Zn-dependent	none	Cytoplasmic	cytoplasmic minus
CPR	aidB	64	323	75.4877	39.6507	0.525261	4412298	4413923	1626	b4187	162135915	NP_418608.6	isovaleryl CoA dehydrogenase	cytosolic stress response	Cytoplasmic	cytoplasmic minus
CPR	alaA	151	937	237.764	153.554	0.645825	2405583	2406800	1218	b2290	16130225	NP_416793.1	predicted aminotransferase	none	Cytoplasmic	cytoplasmic minus
CPR	alaC	39	505	60.3684	81.3559	1.34766	2495079	2496317	1239	b2379	16130311	NP_416880.1	prediected aminotransferase, PLP-dependent	none	Cytoplasmic	cytoplasmic minus
MPR	alaE	33	418	140.643	185.41	1.3183	2797186	2797635	450	b2670	16130584	NP_417156.1	predicted inner membrane protein	multipass	Cytoplasmic Membrane	multipass membrane
CPR	alaS	546	4213	398.005	319.624	0.803066	2817403	2820033	2631	b2697	16130604	NP_417177.1	alanyl-tRNA synthetase	protein biosynthesis	Cytoplasmic	cytoplasmic minus
CPR	aldA	75	342	99.8884	47.4059	0.474589	1486256	1487695	1440	b1415	16129376	NP_415933.1	aldehyde dehydrogenase A, NAD-linked	none	Cytoplasmic	cytoplasmic minus
CPR	aldB	33	184	41.1237	23.8643	0.580305	3752996	3754534	1539	b3588	90111619	NP_418045.4	aldehyde dehydrogenase B	none	Cytoplasmic	cytoplasmic minus
	alkA	23	162	51.9561	38.0869	0.73306	2144716	2145564	849	b2068	16130008	NP_416572.1	3-methyl-adenine DNA glycosylase II	none	Unknown	none
	alkB	10	64	29.4602	19.6231	0.666089	2306713	2307363	651	b2212	16130149	NP_416716.1	oxidative demethylase of N1-methyladenine or	none	Unknown	none
	allA	8	34	31.7658	14.0508	0.442325	531675	532157	483	b0505	16128489	NP_415038.1	ureidoglycolate hydrolase	none	Unknown	none
CPR	allB	6	116	8.44871	17	2.01214	538371	539732	1362	b0512	16128496	NP_415045.1	allantoinase	none	Cytoplasmic	cytoplasmic minus
CPR	allC	6	85	9.30999	13.7268	1.47442	543281	544516	1236	b0516	16128500	NP_415049.1	allantoate amidohydrolase	none	Cytoplasmic	cytoplasmic minus
CPR	allE	5	44	12.2001	11.1738	0.915873	542485	543270	786	b0515	16128499	NP_415048.1	conserved protein	none	Cytoplasmic	cytoplasmic minus
CPR	allR	114	548	267.936	134.048	0.500297	532235	533050	816	b0506	16128490	NP_415039.1	DNA-binding transcriptional repressor	none	Cytoplasmic	cytoplasmic minus
CPR	allS	6	85	12.4133	18.3024	1.47442	530519	531445	927	b0504	16128488	NP_415037.1	DNA-binding transcriptional activator of the	none	Cytoplasmic	cytoplasmic minus
CPR	alr	78	480	138.512	88.7128	0.64047	4263805	4264884	1080	b4053	16131879	NP_418477.1	alanine racemase 1, PLP-binding, biosynthetic	none	Cytoplasmic	cytoplasmic minus
	alsA	4	82	5.0042	10.6768	2.13357	4307471	4309003	1533	b4087	16131913	NP_418511.1	fused D-allose transporter subunits of ABC	peripheral	Cytoplasmic Membrane	peripheral membrane
	alsB	4	88	8.19597	18.7662	2.28968	4309130	4310065	936	b4088	16131914	NP_418512.1	D-allose transporter subunit	none	Secreted	none
MPR	alsC	8	155	15.64	31.5378	2.01648	4306512	4307492	981	b4086	16131912	NP_418510.1	D-allose transporter subunit	multipass	Cytoplasmic Membrane	multipass membrane
CPR	alsK	7	122	14.4355	26.1846	1.8139	4304893	4305822	930	b4084	16131910	NP_418508.1	D-allose kinase	none	Cytoplasmic	cytoplasmic minus
MPR	alx	10	101	19.8536	20.8696	1.05117	3236602	3237567	966	b3088	49176311	YP_026201.1	predicted inner membrane protein, part of	multipass	Cytoplasmic Membrane	multipass membrane
	amiA	27	446	59.5197	102.326	1.71919	2550374	2551243	870	b2435	16130360	NP_416930.1	N-acetylmuramoyl-l-alanine amidase I	none	Unknown	none
	amiB	66	615	94.6029	91.7462	0.969803	4394088	4395425	1338	b4169	16131991	NP_418590.1	N-acetylmuramoyl-l-alanine amidase II	none	Unknown	none
	amiC	16	234	24.4703	37.2466	1.52212	2945779	2947032	1254	b2817	90111492	NP_417294.4	N-acetylmuramoyl-L-alanine amidase	none	Unknown	none
	amiD	72	474	166.168	113.853	0.68517	904136	904966	831	b0867	16128835	NP_415388.1	predicted amidase and lipoprotein	lipoprotein	Unknown	lipoproteins group
CPR	amn	64	454	84.3594	62.2819	0.738292	2053085	2054539	1455	b1982	16129926	NP_416489.1	AMP nucleosidase	none	Cytoplasmic	cytoplasmic minus
	ampC	50	349	84.5616	61.4301	0.726453	4375834	4376967	1134	b4150	16131975	NP_418574.1	beta-lactamase/D-alanine carboxypeptidase	none	Secreted	none
CPR	ampD	64	290	222.36	104.864	0.471596	118733	119284	552	b0110	16128103	NP_414652.1	N-acetyl-anhydromuranmyl-L-alanine amidase	none	Cytoplasmic	cytoplasmic minus
MPR	ampE	96	718	215.338	167.621	0.778405	119281	120135	855	b0111	16128104	NP_414653.1	predicted inner membrane protein	multipass	Cytoplasmic Membrane	multipass membrane
MPR	ampG	40	358	51.9745	48.4134	0.931484	451294	452769	1476	b0433	16128418	NP_414967.1	muropeptide transporter	multipass	Cytoplasmic Membrane	multipass membrane
	ampH	24	278	39.7484	47.9187	1.20555	394354	395511	1158	b0376	16128361	NP_414910.1	beta-lactamase/D-alanine carboxypeptidase	none	Secreted	none
MPR	amtB	22	237	32.7839	36.7569	1.12119	472190	473476	1287	b0451	16128436	NP_414985.1	ammonium transporter	multipass	Cytoplasmic Membrane	multipass membrane
CPR	amyA	51	520	65.733	69.754	1.06117	2004180	2005667	1488	b1927	16129874	NP_416437.1	cytoplasmic alpha-amylase	none	Cytoplasmic	cytoplasmic minus
	anmK	32	296	55.2896	53.2277	0.962707	1716517	1717626	1110	b1640	16129598	NP_416157.1	conserved protein	none	Cytoplasmic Membrane	none
CPR	ansA	8	168	15.0864	32.9729	2.18561	1848884	1849900	1017	b1767	16129721	NP_416281.1	cytoplasmic L-asparaginase I	none	Cytoplasmic	cytoplasmic minus
	ansB	2121	22925	3885.17	4370.5	1.12492	3097704	3098750	1047	b2957	16130858	NP_417432.1	periplasmic L-asparaginase II	none	Secreted	none
MPR	ansP	6	92	7.67143	12.2424	1.59584	1522505	1524004	1500	b1453	90111277	NP_415970.4	L-asparagine transporter	multipass	Cytoplasmic Membrane	multipass membrane
	apaG	31	212	157.285	111.947	0.711748	51229	51606	378	b0050	16128044	NP_414592.1	protein associated with Co2+ and Mg2+ efflux	none	Unknown	none
CPR	apaH	39	294	88.7265	69.6127	0.784576	50380	51222	843	b0049	16128043	NP_414591.1	diadenosine tetraphosphatase	none	Cytoplasmic	cytoplasmic minus
	apbE	18	89	32.6908	16.8227	0.5146	2308501	2309556	1056	b2214	16130151	NP_416718.1	predicted thiamine biosynthesis lipoprotein	lipoprotein	Unknown	lipoproteins group
	aphA	69	1083	185.339	302.76	1.63355	4267437	4268150	714	b4055	16131881	NP_418479.1	acid phosphatase/phosphotransferase, class B,	none	Unknown	none
	appA	5	170	7.38206	26.1221	3.5386	1039840	1041138	1299	b0980	16128946	NP_415500.1	phosphoanhydride phosphorylase	none	Secreted	none
MPR	appB	9	135	15.1809	23.6997	1.56115	1038519	1039655	1137	b0979	16128945	NP_415498.1	cytochrome bd-II oxidase, subunit II	multipass	Cytoplasmic Membrane	multipass membrane
MPR	appC	5	164	6.20666	21.1877	3.41371	1036963	1038507	1545	b0978	16128944	NP_415497.1	cytochrome bd-II oxidase, subunit I	multipass	Cytoplasmic Membrane	multipass membrane
CPR	appY	25	262	63.9286	69.7283	1.09072	582904	583653	750	b0564	16128547	NP_415096.1	DNA-binding transcriptional activator; DLP12	none	Cytoplasmic	cytoplasmic minus
CPR	apt	18	274	62.5389	99.0787	1.58427	490636	491187	552	b0469	16128453	NP_415002.1	adenine phosphoribosyltransferase	none	Cytoplasmic	cytoplasmic minus
MPR	aqpZ	11	164	30.311	47.0331	1.55168	914575	915270	696	b0875	16128843	NP_415396.1	aquaporin	multipass	Cytoplasmic Membrane	multipass membrane
CPR	araC	153	892	333.825	202.556	0.606772	70387	71265	879	b0064	16128058	NP_414606.1	DNA-binding transcriptional dual regulator	represor	Cytoplasmic	cytoplasmic minus
CPR	araD	151	2444	416.087	700.908	1.68452	65855	66550	696	b0061	16128055	NP_414603.1	L-ribulose-5-phosphate 4-epimerase	none	Cytoplasmic	cytoplasmic minus
MPR	araE	6081	43842	8218.81	6167.04	0.750357	2978786	2980204	1419	b2841	16130745	NP_417318.1	arabinose transporter	multipass	Cytoplasmic Membrane	multipass membrane
	araF	4701	17239	9106.92	3475.73	0.381658	1983163	1984152	990	b1901	16129851	NP_416414.1	L-arabinose transporter subunit	none	Secreted	none
	araG	3677	19872	4654.76	2618.17	0.562471	1981579	1983093	1515	b1900	16129850	NP_416413.1	fused L-arabinose transporter subunits of ABC	peripheral	Cytoplasmic Membrane	peripheral membrane
MPR	araH	3067	22196	5959.54	4488.76	0.753205	1980578	1981564	987	b4460	145698280	YP_026162.2	s; inner membrane	multipass	Cytoplasmic Membrane	multipass membrane
MPR	araJ	393	2920	636.049	491.851	0.773291	410521	411705	1185	b0396	49176018	NP_414930.3	predicted transporter	multipass	Cytoplasmic Membrane	multipass membrane
CPR	arcA	373	6589	997.714	1834.3	1.8385	4637613	4638329	717	b4401	16132218	NP_418818.1	DNA-binding response regulator in two-component	cytosolic two component	Cytoplasmic	cytoplasmic minus
MPR	arcB	269	1380	220.755	117.866	0.533924	3348711	3351047	2337	b3210	49176326	YP_026207.1	hybrid sensory histidine kinase in	multipass	Cytoplasmic Membrane	multipass membrane
	arcZ	21	90	372.917	166.337	0.446042	3348599	3348706	108	b4450	N/A	N/A	Novel sRNA, function unknown	sRNA	Unknown	none
	arfA	8	30	70.0587	27.343	0.390287	3436453	3436671	219	b4550	94541124	YP_588467.1	conserved protein	none	Unknown	none
	arfB	17	62	77.077	29.2564	0.379573	214833	215255	423	b0191	16128184	NP_414733.1	conserved protein	translation regulation	Unknown	none
CPR	argA	13	208	18.7178	31.1694	1.66522	2947264	2948595	1332	b2818	16130722	NP_417295.1	fused acetylglutamate kinase homolog	none	Cytoplasmic	cytoplasmic minus
CPR	argB	7	60	17.278	15.4134	0.892084	4154036	4154812	777	b3959	145698337	NP_418394.3	acetylglutamate kinase	none	Cytoplasmic	cytoplasmic minus
CPR	argC	9	102	17.1748	20.2583	1.17953	4153024	4154028	1005	b3958	16131796	NP_418393.1	N-acetyl-gamma-glutamylphosphate reductase,	none	Cytoplasmic	cytoplasmic minus
CPR	argD	15	240	23.5609	39.2342	1.66522	3486982	3488202	1221	b3359	16131238	NP_417818.1	bifunctional acetylornithine aminotransferase/	none	Cytoplasmic	cytoplasmic minus
CPR	argE	21	186	34.961	32.2277	0.92182	4151719	4152870	1152	b3957	16131795	NP_418392.1	acetylornithine deacetylase	none	Cytoplasmic	cytoplasmic minus
CPR	argF	16	65	30.5331	12.9097	0.42281	288525	289529	1005	b0273	16128258	NP_414807.1	CP4-6 prophage; ornithine carbamoyltransferase	none	Cytoplasmic	cytoplasmic minus
CPR	argG	53	556	75.6298	82.5742	1.09182	3316659	3318002	1344	b3172	16131063	NP_417640.1	argininosuccinate synthetase	none	Cytoplasmic	cytoplasmic minus
CPR	argH	23	164	32.1039	23.8246	0.74211	4154873	4156246	1374	b3960	16131798	NP_418395.1	argininosuccinate lyase	none	Cytoplasmic	cytoplasmic minus
CPR	argI	6	73	11.4499	14.4986	1.26626	4475330	4476334	1005	b4254	16132076	NP_418675.1	ornithine carbamoyltransferase 1	none	Cytoplasmic	cytoplasmic minus
	argK	4	49	7.70224	9.81987	1.27494	3061009	3062004	996	b2918	16130819	NP_417393.1	membrane ATPase/protein kinase	none	Cytoplasmic Membrane	none
MPR	argO	26	191	78.403	59.9439	0.764561	3066195	3066830	636	b2923	16130824	NP_417398.1	arginine transporter	multipass	Cytoplasmic Membrane	multipass membrane
CPR	argP	49	640	105.118	142.893	1.35937	3057775	3058668	894	b2916	16130817	NP_417391.1	DNA-binding transcriptional activator,	none	Cytoplasmic	cytoplasmic minus
CPR	argR	19	289	77.3658	122.475	1.58306	3382725	3383195	471	b3237	16131127	NP_417704.1	DNA-binding transcriptional dual regulator,	represor	Cytoplasmic	cytoplasmic minus
CPR	argS	47	442	51.9835	50.8794	0.978761	1958086	1959819	1734	b1876	16129828	NP_416390.1	arginyl-tRNA synthetase	protein biosynthesis	Cytoplasmic	cytoplasmic minus
	argT	7	68	17.1456	17.3347	1.01103	2425031	2425813	783	b2310	16130245	NP_416813.1	lysine/arginine/ornithine transporter subunit	none	Secreted	none
CPR	arnA	12	222	11.6058	22.346	1.92541	2366061	2368043	1983	b2255	16130190	NP_416758.1	fused UDP-L-Ara4N formyltransferase/UDP-GlcA	none	Cytoplasmic	cytoplasmic minus
MPR	arnE	8	65	45.6633	38.6138	0.845621	2370579	2370914	336	b4544	94541119	YP_588462.1	conserved protein	multipass	Cytoplasmic Membrane	multipass membrane
MPR	arnF	43	742	213.095	382.703	1.79592	2370914	2371300	387	b2258	90111409	NP_416761.4	predicted inner membrane protein	multipass	Cytoplasmic Membrane	multipass membrane
MPR	arnT	10	171	11.6023	20.6487	1.77971	2368930	2370582	1653	b2257	16130192	NP_416760.1	4-amino-4-deoxy-L-arabinose transferase	multipass	Cytoplasmic Membrane	multipass membrane
CPR	aroA	22	206	32.8605	32.0237	0.974534	958035	959318	1284	b0908	16128875	NP_415428.1	5-enolpyruvylshikimate-3-phosphate synthetase	none	Cytoplasmic	cytoplasmic minus
CPR	aroB	292	2354	514.247	431.467	0.839027	3515420	3516508	1089	b3389	16131267	NP_417848.1	3-dehydroquinate synthase	none	Cytoplasmic	cytoplasmic minus
CPR	aroC	66	358	116.555	65.7994	0.564536	2444410	2445495	1086	b2329	16130264	NP_416832.1	chorismate synthase	none	Cytoplasmic	cytoplasmic minus
CPR	aroD	12	106	30.3219	27.8762	0.919342	1772710	1773468	759	b1693	16129649	NP_416208.1	3-dehydroquinate dehydratase	none	Cytoplasmic	cytoplasmic minus
CPR	aroE	164	554	384.04	135.019	0.351575	3428042	3428860	819	b3281	16131162	NP_417740.1	dehydroshikimate reductase, NAD(P)-binding	none	Cytoplasmic	cytoplasmic minus
CPR	aroF	22	149	39.3958	27.7693	0.704881	2738102	2739172	1071	b2601	16130522	NP_417092.1	3-deoxy-D-arabino-heptulosonate-7-phosphate	none	Cytoplasmic	cytoplasmic minus
CPR	aroG	209	918	380.658	174.014	0.45714	784856	785908	1053	b0754	16128722	NP_415275.1	3-deoxy-D-arabino-heptulosonate-7-phosphate	none	Cytoplasmic	cytoplasmic minus
CPR	aroH	12	167	21.9812	31.8375	1.4484	1786459	1787505	1047	b1704	16129660	NP_416219.1	3-deoxy-D-arabino-heptulosonate-7-phosphate	none	Cytoplasmic	cytoplasmic minus
CPR	aroK	200	2581	734.812	986.93	1.34311	3516565	3517086	522	b3390	90111581	YP_026215.2	shikimate kinase I	none	Cytoplasmic	cytoplasmic minus
CPR	aroL	44	295	160.735	112.158	0.697785	405629	406153	525	b0388	16128373	NP_414922.1	shikimate kinase II	none	Cytoplasmic	cytoplasmic minus
CPR	aroM	8	84	22.6296	24.7297	1.0928	406652	407329	678	b0390	16128375	NP_414924.1	conserved protein	none	Cytoplasmic	cytoplasmic minus
MPR	aroP	29	388	40.4788	56.3656	1.39247	120178	121551	1374	b0112	16128105	NP_414654.1	aromatic amino acid transporter	multipass	Cytoplasmic Membrane	multipass membrane
MPR	arsB	5	114	7.43356	17.6394	2.37294	3646958	3648247	1290	b3502	90111602	NP_417959.4	arsenite/antimonite transporter	multipass	Cytoplasmic Membrane	multipass membrane
	artI	50	486	131.001	132.524	1.01162	901480	902211	732	b0863	16128831	NP_415384.1	arginine transporter subunit	none	Secreted	none
	artJ	6	50	15.7201	13.6341	0.867304	899067	899798	732	b0860	16128828	NP_415381.1	arginine transporter subunit	none	Secreted	none
MPR	artM	45	407	129.004	121.433	0.941313	900089	900757	669	b0861	16128829	NP_415382.1	arginine transporter subunit	multipass	Cytoplasmic Membrane	multipass membrane
	artP	25	246	65.7702	67.356	1.02411	902229	902957	729	b0864	16128832	NP_415385.1	arginine transporter subunit	peripheral	Cytoplasmic Membrane	peripheral membrane
MPR	artQ	59	312	157.815	86.8569	0.55037	900757	901473	717	b0862	16128830	NP_415383.1	arginine transporter subunit	multipass	Cytoplasmic Membrane	multipass membrane
CPR	ascB	16	160	21.5338	22.4117	1.04076	2839012	2840436	1425	b2716	16130623	NP_417196.1	cryptic 6-phospho-beta-glucosidase	none	Cytoplasmic	cytoplasmic minus
MPR	ascF	11	205	14.4694	28.065	1.93961	2837546	2839003	1458	b2715	49176263	YP_026182.1	fused cellobiose/arbutin/salicin-specific PTS	multipass	Cytoplasmic Membrane	multipass membrane
	ascG	27	219	51.0672	43.1097	0.844175	2836276	2837289	1014	b2714	16130621	NP_417194.1	DNA-binding transcriptional repressor	none	Unknown	none
CPR	asd	345	2048	599.331	370.28	0.617822	3571798	3572901	1104	b3433	16131307	NP_417891.1	aspartate-semialdehyde dehydrogenase,	none	Cytoplasmic	cytoplasmic minus
	aslA	4	139	4.63251	16.7542	3.61666	3982375	3984030	1656	b3801	16131653	NP_418245.1	acrylsulfatase-like enzyme	none	Unknown	none
CPR	aslB	9	113	13.965	18.2486	1.30674	3980981	3982216	1236	b3800	49176415	YP_026259.1	predicted regulator of arylsulfatase activity	none	Cytoplasmic	cytoplasmic minus
	asmA	102	881	105.513	94.8495	0.898935	2137783	2139636	1854	b2064	16130004	NP_416568.1	predicted assembly protein	none	Unknown	none
CPR	asnA	808	4922	1560.55	989.376	0.63399	3925178	3926170	993	b3744	16131612	NP_418200.1	asparagine synthetase A	none	Cytoplasmic	cytoplasmic minus
CPR	asnB	123	817	141.68	97.9437	0.691304	696736	698400	1665	b0674	16128650	NP_415200.1	asparagine synthetase B	none	Cytoplasmic	cytoplasmic minus
CPR	asnC	5	84	20.8917	36.5288	1.74848	3924568	3925026	459	b3743	16131611	NP_418199.1	DNA-binding transcriptional dual regulator	none	Cytoplasmic	cytoplasmic minus
CPR	asnS	149	2321	203.969	330.678	1.62122	986808	988208	1401	b0930	16128897	NP_415450.1	asparaginyl tRNA synthetase	protein biosynthesis	Cytoplasmic	cytoplasmic minus
CPR	aspA	3277	33965	4373.57	4717.85	1.07872	4364914	4366350	1437	b4139	90111690	NP_418562.4	aspartate ammonia-lyase	none	Cytoplasmic	cytoplasmic minus
CPR	aspC	183	1537	294.683	257.591	0.874128	983742	984932	1191	b0928	16128895	NP_415448.1	aspartate aminotransferase, PLP-dependent	none	Cytoplasmic	cytoplasmic minus
CPR	aspS	353	2163	381.841	243.51	0.637726	1946774	1948546	1773	b1866	16129819	NP_416380.1	aspartyl-tRNA synthetase	protein biosynthesis	Cytoplasmic	cytoplasmic minus
CPR	astB	4	96	5.70791	14.2574	2.49783	1824940	1826283	1344	b1745	16129699	NP_416259.1	succinylarginine dihydrolase	none	Cytoplasmic	cytoplasmic minus
CPR	astD	5	94	6.48363	12.6861	1.95664	1826280	1827758	1479	b1746	16129700	NP_416260.1	succinylglutamic semialdehyde dehydrogenase	none	Cytoplasmic	cytoplasmic minus
	atl	18	184	88.5165	94.1721	1.06389	475206	475595	390	b0454	16128439	NP_414988.1	predicted methyltransferase	none	Unknown	none
CPR	atoC	83	432	114.85	62.2142	0.541699	2319888	2321273	1386	b2220	16130157	NP_416724.1	fused response regulator of ato operon, in	cytosolic two component	Cytoplasmic	cytoplasmic minus
MPR	atoS	62	547	65.0833	59.761	0.918223	2318065	2319891	1827	b2219	16130156	NP_416723.1	sensory histidine kinase in two-component	multipass	Cytoplasmic Membrane	multipass membrane
CPR	atpA	900	9296	1119.37	1203.32	1.07499	3916339	3917880	1542	b3734	16131602	NP_418190.1	F1 sector of membrane-bound ATP synthase, alpha	peripheral	Cytoplasmic	cytoplasmic minus
MPR	atpB	181	2134	425.407	522.003	1.22707	3919259	3920074	816	b3738	16131606	NP_418194.1	F0 sector of membrane-bound ATP synthase,	multipass	Cytoplasmic Membrane	multipass membrane
	atpC	395	8458	1803.7	4019.64	2.22855	3913576	3913995	420	b3731	16131599	NP_418187.1	F1 sector of membrane-bound ATP synthase,	peripheral	Cytoplasmic Membrane	peripheral membrane
	atpD	1305	11814	1809.69	1705.08	0.942191	3914016	3915398	1383	b3732	16131600	NP_418188.1	F1 sector of membrane-bound ATP synthase, beta	peripheral	Cytoplasmic Membrane	peripheral membrane
MPR	atpE	246	1934	1965.8	1608.47	0.818227	3918973	3919212	240	b3737	16131605	NP_418193.1	F0 sector of membrane-bound ATP synthase,	multipass	Cytoplasmic Membrane	multipass membrane
	atpF	362	3812	1474.02	1615.48	1.09597	3918441	3918911	471	b3736	16131604	NP_418192.1	F0 sector of membrane-bound ATP synthase,	single pass	Cytoplasmic Membrane	single pass membrane
	atpG	505	5762	1120.97	1331.15	1.1875	3915425	3916288	864	b3733	16131601	NP_418189.1	F1 sector of membrane-bound ATP synthase, gamma	peripheral	Cytoplasmic Membrane	peripheral membrane
CPR	atpH	324	3901	1163.64	1458.15	1.25309	3917893	3918426	534	b3735	16131603	NP_418191.1	F1 sector of membrane-bound ATP synthase, delta	peripheral	Cytoplasmic	cytoplasmic minus
MPR	atpI	132	1317	664.455	689.969	1.0384	3920083	3920463	381	b3739	90111645	NP_418195.2	ATP synthase, membrane-bound accesory subunit	multipass	Cytoplasmic Membrane	multipass membrane
CPR	avtA	52	476	79.5284	75.7667	0.9527	3737728	3738981	1254	b3572	49176374	YP_026231.1	valine-pyruvate aminotransferase	none	Cytoplasmic	cytoplasmic minus
CPR	azoR	8	74	25.3183	24.3741	0.962707	1480279	1480884	606	b1412	16129373	NP_415930.1	NADH-azoreductase, FMN-dependent	none	Cytoplasmic	cytoplasmic minus
	bacA	47	477	109.659	115.828	1.05627	3201332	3202153	822	b3057	16130953	NP_417529.1	undecaprenyl pyrophosphate phosphatase	none	Cytoplasmic Membrane	none
CPR	baeR	27	394	71.6213	108.774	1.51874	2162300	2163022	723	b2079	16130019	NP_416583.1	DNA-binding response regulator in two-component	cytosolic two component	Cytoplasmic	cytoplasmic minus
MPR	baeS	7	70	9.56197	9.95176	1.04076	2160900	2162303	1404	b2078	16130018	NP_416582.1	sensory histidine kinase in two-component	multipass	Cytoplasmic Membrane	multipass membrane
	bamA	478	4672	376.793	383.292	1.01725	197928	200360	2433	b0177	16128170	NP_414719.1	conserved protein	none	Secreted	none
	bamB	188	1612	305.816	272.91	0.8924	2635496	2636674	1179	b2512	16130437	NP_417007.1	protein assembly complex, lipoprotein	lipoprotein	Secreted	lipoproteins group
	bamC	251	2871	465.104	553.684	1.19045	2595853	2596887	1035	b2477	90111442	NP_416972.4	lipoprotein	lipoprotein	Secreted	lipoproteins group
	bamD	107	1324	278.063	358.097	1.28782	2734168	2734905	738	b2595	16130516	NP_417086.1	predicted lipoprotein	lipoprotein	Secreted	lipoproteins group
	bamE	61	947	342.074	552.704	1.61574	2751627	2751968	342	b2617	90111468	NP_417107.2	small membrane lipoprotein	lipoprotein	Secreted	lipoproteins group
MPR	barA	52	671	36.1729	48.5797	1.34299	2913079	2915835	2757	b2786	16130693	NP_417266.1	hybrid sensory histidine kinase, in	multipass	Cytoplasmic Membrane	multipass membrane
CPR	basR	44	253	126.137	75.4855	0.598439	4331305	4331973	669	b4113	16131939	NP_418537.1	DNA-binding response regulator in two-component	cytosolic two component	Cytoplasmic	cytoplasmic minus
MPR	basS	50	278	87.814	50.8149	0.578665	4330204	4331295	1092	b4112	16131938	NP_418536.1	sensory histidine kinase in two-component	multipass	Unknown	multipass membrane
	bax	19	561	44.1689	135.731	3.07299	3734376	3735200	825	b3570	49176373	YP_026230.1	conserved protein	none	Unknown	none
CPR	bcp	48	905	195.451	383.528	1.96227	2598500	2598970	471	b2480	16130405	NP_416975.1	thiol peroxidase, thioredoxin-dependent	none	Cytoplasmic	cytoplasmic minus
MPR	bcr	73	535	117.551	89.6625	0.762752	2276592	2277782	1191	b2182	16130120	NP_416687.1	bicyclomycin/multidrug efflux system	multipass	Cytoplasmic Membrane	multipass membrane
MPR	bcsA	8	192	5.85829	14.633	2.49783	3690641	3693259	2619	b3533	90111609	NP_417990.4	cellulose synthase, catalytic subunit	multipass	Cytoplasmic Membrane	multipass membrane
	bcsB	5	175	4.09799	14.9276	3.64268	3688291	3690630	2340	b3532	16131404	NP_417989.1	regulator of cellulose synthase, cyclic di-GMP	single pass type I	Cytoplasmic Membrane	single pass membrane
	bcsC	37	607	20.4262	34.8761	1.70742	3683723	3687196	3474	b3530	226524756	YP_026226.4	cellulose synthase subunit	none	Unknown	none
	bcsE	186	1589	226.922	201.762	0.889126	3694481	3696052	1572	b3536	16131408	NP_417993.1	conserved protein	none	Unknown	none
	bcsF	17	68	169.81	70.693	0.416306	3696049	3696240	192	b3537	90111610	NP_417994.2	predicted protein	single pass	Unknown	single pass membrane
MPR	bcsG	72	703	82.1939	83.5247	1.01619	3696237	3697916	1680	b3538	16131410	NP_417995.1	predicted inner membrane protein	multipass	Cytoplasmic Membrane	multipass membrane
	bcsQ	24	160	61.127	42.4125	0.693843	3693256	3694008	753	b3534	N/A	N/A	cell divis	none	Unknown	none
	bcsZ	6	95	10.3949	17.1295	1.64788	3687178	3688284	1107	b3531	16131403	NP_417988.1	endo-1,4-D-glucanase	none	Secreted	none
	bdcA	8	81	21.4886	22.6441	1.05377	4471363	4472076	714	b4249	16132071	NP_418670.1	predicted oxidoreductase with NAD(P)-binding	none	Unknown	none
	bdcR	4	40	12.9149	13.4413	1.04076	4472147	4472740	594	b4251	90111712	NP_418672.4	predicted transcriptional regulator	none	Unknown	none
	betA	8	134	9.18185	16.0065	1.74328	324801	326471	1671	b0311	16128296	NP_414845.1	choline dehydrogenase, a flavoprotein	peripheral	Cytoplasmic Membrane	peripheral membrane
CPR	betB	10	118	13.0201	15.99	1.2281	326485	327957	1473	b0312	16128297	NP_414846.1	betaine aldehyde dehydrogenase, NAD-dependent	none	Cytoplasmic	cytoplasmic minus
	betI	5	62	16.3083	21.0467	1.29055	327971	328558	588	b0313	49176011	NP_414847.3	DNA-binding transcriptional repressor	none	Unknown	none
MPR	betT	16	281	15.0864	27.5756	1.82784	328687	330720	2034	b0314	16128299	NP_414848.1	choline transporter of high affinity	multipass	Cytoplasmic Membrane	multipass membrane
CPR	bfd	4	14	39.3407	14.3305	0.364268	3464819	3465013	195	b3337	16131216	NP_417796.1	bacterioferritin-associated ferredoxin	none	Cytoplasmic	cytoplasmic minus
CPR	bfr	69	453	277.426	189.561	0.683284	3464271	3464747	477	b3336	16131215	NP_417795.1	bacterioferritin, iron storage and	none	Cytoplasmic	cytoplasmic minus
CPR	bglA	91	565	121.198	78.3168	0.646189	3041684	3043123	1440	b2901	16130803	NP_417377.1	6-phospho-beta-glucosidase A	none	Cytoplasmic	cytoplasmic minus
MPR	bglF	13	235	13.2759	24.977	1.88138	3901743	3903620	1878	b3722	16131590	NP_418178.1	fused beta-glucoside-specific PTS enzymes: IIA	multipass	Cytoplasmic Membrane	multipass membrane
	bglX	65	535	54.2475	46.47	0.856629	2217714	2220011	2298	b2132	16130070	NP_416636.1	beta-D-glucoside glucohydrolase, periplasmic	none	Secreted	none
	bhsA	7	10	52.0349	7.73658	0.148681	1168296	1168553	258	b1112	16129075	NP_415630.1	predicted protein	none	Unknown	none
CPR	bioA	10	100	14.8671	15.4732	1.04076	807191	808480	1290	b0774	16128742	NP_415295.1	7,8-diaminopelargonic acid synthase,	none	Cytoplasmic	cytoplasmic minus
CPR	bioH	25	205	62.1874	53.0724	0.853427	3542096	3542866	771	b3412	16131288	NP_417871.1	carboxylesterase of pimeloyl-CoA synthesis	none	Cytoplasmic	cytoplasmic minus
CPR	birA	41	300	81.3998	61.9888	0.761535	4171105	4172070	966	b3973	16131807	NP_418404.1	bifunctional biotin-[acetylCoA carboxylase]	none	Cytoplasmic	cytoplasmic minus
	bisC	60	391	49.3023	33.4383	0.678231	3712084	3714417	2334	b3551	145698325	NP_418007.3	biotin sulfoxide reductase	none	Secreted	none
	blc	34	342	122.111	127.836	1.04689	4375212	4375745	534	b4149	16131974	NP_418573.1	outer membrane lipoprotein (lipocalin)	lipoprotein	Secreted	lipoproteins group
	blr	11	116	167.432	183.762	1.09753	1702575	1702700	126	b4409	49176127	YP_025303.1	beta-lactam resistance membrane protein	single pass	Cytoplasmic Membrane	single pass membrane
	bluF	10	84	15.8239	13.8339	0.874242	1213487	1214698	1212	b1163	16129126	NP_415681.1	predicted FAD-binding phosphodiesterase	none	Cytoplasmic Membrane	none
CPR	bluR	54	486	141.481	132.524	0.936688	1212551	1213282	732	b1162	16129125	NP_415680.1	predicted DNA-binding transcriptional	none	Cytoplasmic	cytoplasmic minus
	bolA	143	2161	862.433	1356.43	1.57279	453696	454013	318	b0435	90111135	NP_414969.4	regulator of penicillin binding proteins and	none	Unknown	none
MPR	brnQ	36	397	52.3052	60.0324	1.14773	418815	420134	1320	b0401	16128386	NP_414935.1	predicted branched chain amino acid transporter	multipass	Cytoplasmic Membrane	multipass membrane
	bsmA	359	7459	2086.4	4511.65	2.16241	4414464	4414793	330	b4189	90111701	NP_418610.4	conserved protein	lipoprotein	Unknown	lipoproteins group
	bssR	316	3120	1578.24	1621.78	1.02759	877471	877854	384	b0836	16128804	NP_415357.1	conserved protein	none	Unknown	none
	bssS	173	5702	1301.14	4463.3	3.43031	1119924	1120178	255	b1060	49176074	NP_415578.3	predicted protein	none	Unknown	none
	btuB	188	1233	195.424	133.394	0.682586	4161662	4163506	1845	b3966	16131804	NP_418401.1	vitamin B12/cobalamin outer membrane	secreted	Secreted	none
MPR	btuC	37	291	72.3351	59.2097	0.818547	1792196	1793176	981	b1711	16129667	NP_416226.1	vitamin B12 transporter subunit: membrane	multipass	Cytoplasmic Membrane	multipass membrane
	btuD	34	236	86.9429	62.8087	0.722413	1790833	1791582	750	b1709	16129665	NP_416224.1	vitamin B12 transporter subunit : ATP-binding	peripheral	Cytoplasmic Membrane	peripheral membrane
	btuE	40	263	138.975	95.1011	0.684303	1791582	1792133	552	b1710	16129666	NP_416225.1	predicted glutathione peroxidase	none	Secreted	none
	btuF	11	143	26.3376	35.6346	1.35299	177662	178462	801	b0158	16128151	NP_414700.1	vitamin B12 transporter subunit:	none	Secreted	none
CPR	btuR	10	180	32.4511	60.793	1.87338	1325791	1326381	591	b1270	16129231	NP_415786.1	cob(I)alamin adenolsyltransferase/cobinamide	none	Cytoplasmic	cytoplasmic minus
CPR	cadA	75	675	66.9643	62.7247	0.936688	4354493	4356640	2148	b4131	16131957	NP_418555.1	lysine decarboxylase 1	none	Cytoplasmic	cytoplasmic minus
MPR	cadB	52	405	74.7031	60.554	0.810595	4356720	4358054	1335	b4132	16131958	NP_418556.1	predicted lysine/cadaverine transporter	multipass	Cytoplasmic Membrane	multipass membrane
	cadC	9	78	11.2155	10.1164	0.901996	4358419	4359957	1539	b4133	16131959	NP_418557.1	DNA-binding transcriptional activator	single pass	Cytoplasmic Membrane	single pass membrane
CPR	caiA	19	165	31.8804	28.8142	0.903822	39244	40386	1143	b0039	16128033	NP_414581.1	crotonobetaine reductase subunit II,	none	Cytoplasmic	cytoplasmic minus
CPR	caiB	5	106	7.87298	17.3711	2.20642	37898	39115	1218	b0038	16128032	NP_414580.1	crotonobetainyl CoA:carnitine CoA transferase	none	Cytoplasmic	cytoplasmic minus
CPR	caiC	9	136	11.1073	17.4685	1.57271	36271	37824	1554	b0037	221800780	NP_414579.4	predicted crotonobetaine CoA ligase:carnitine	none	Cytoplasmic	cytoplasmic minus
CPR	caiE	11	70	35.6962	23.6417	0.662305	34781	35371	591	b0035	90111080	NP_414577.2	predicted acyl transferase	none	Cytoplasmic	cytoplasmic minus
CPR	caiF	45	209	217.938	105.346	0.483377	34300	34695	396	b0034	90111079	NP_414576.4	DNA-binding transcriptional activator	none	Cytoplasmic	cytoplasmic minus
MPR	caiT	5	57	6.32956	7.50985	1.18647	40417	41931	1515	b0040	16128034	NP_414582.1	predicted transporter	multipass	Cytoplasmic Membrane	multipass membrane
CPR	can	42	674	121.493	202.916	1.67018	142008	142670	663	b0126	16128119	NP_414668.1	carbonic anhydrase	none	Cytoplasmic	cytoplasmic minus
CPR	carA	9	91	15.0224	15.8085	1.05233	29651	30799	1149	b0032	16128026	NP_414573.1	carbamoyl phosphate synthetase small subunit,	none	Cytoplasmic	cytoplasmic minus
	carB	25	442	14.881	27.382	1.84007	30817	34038	3222	b0033	16128027	NP_414574.1	carbamoyl-phosphate synthase large subunit	none	Unknown	none
CPR	cas1	4	84	8.35668	18.2644	2.18561	2876877	2877794	918	b2755	16130662	NP_417235.1	conserved protein	none	Cytoplasmic	cytoplasmic minus
	cas2	6	37	40.376	25.9135	0.641805	2876591	2876875	285	b2754	90111482	NP_417234.2	predicted protein	none	Unknown	none
	cas3	61	367	43.8655	27.467	0.626165	2882575	2885241	2667	b2761	16130668	NP_417241.1	conserved protein, member of DEAD box family	none	Unknown	none
CPR	casA	5	54	6.35473	7.14288	1.12403	2880652	2882160	1509	b2760	16130667	NP_417240.1	predicted protein	none	Cytoplasmic	cytoplasmic minus
	casD	5	50	14.2064	14.7855	1.04076	2878396	2879070	675	b2757	90111483	NP_417237.2	predicted protein	none	Unknown	none
CPR	cbl	6	69	12.1001	14.4823	1.19688	2057988	2058938	951	b1987	16129929	NP_416492.1	DNA-binding transcriptional activator of	none	Cytoplasmic	cytoplasmic minus
CPR	cbpA	99	554	206.154	120.066	0.582407	1062078	1062998	921	b1000	16128966	NP_415520.1	curved DNA-binding protein, DnaJ homologue that	none	Cytoplasmic	cytoplasmic minus
	cbpM	37	175	231.898	114.153	0.492253	1061773	1062078	306	b0999	16128965	NP_415519.1	modulator of CbpA co-chaperone	none	Unknown	none
	cbrA	4	79	7.20322	14.8063	2.05551	3867400	3868464	1065	b3690	90111640	NP_418145.2	predicted oxidoreductase with	none	Unknown	none
CPR	cbrC	7	99	22.8316	33.6068	1.47194	3896045	3896632	588	b3717	16131585	NP_418173.1	conserved protein	none	Cytoplasmic	cytoplasmic minus
CPR	cca	179	1876	277.076	302.225	1.09077	3199913	3201151	1239	b3056	16130952	NP_417528.1	fused tRNA nucleotidyl transferase/2'3'-cyclic	none	Cytoplasmic	cytoplasmic minus
	ccmA	160	1507	491.758	482.056	0.98027	2295043	2295666	624	b2201	90111402	NP_416705.2	heme exporter subunit	peripheral	Cytoplasmic Membrane	peripheral membrane
MPR	ccmB	65	453	188.025	136.381	0.725333	2294384	2295046	663	b2200	16130137	NP_416704.1	heme exporter subunit	multipass	Cytoplasmic Membrane	multipass membrane
MPR	ccmC	117	611	304.051	165.255	0.54351	2293605	2294342	738	b2199	16130136	NP_416703.1	heme exporter subunit	multipass	Cytoplasmic Membrane	multipass membrane
	ccmD	31	142	283.112	134.97	0.476737	2293399	2293608	210	b2198	16130135	NP_416702.1	cytochrome c biogenesis protein	single pass	Cytoplasmic Membrane	single pass membrane
CPR	ccmE	94	386	375.581	160.515	0.427378	2292923	2293402	480	b2197	16130134	NP_416701.1	periplasmic heme chaperone	single pass type II	Cytoplasmic	cytoplasmic minus
MPR	ccmF	114	828	112.467	85.0164	0.755924	2290983	2292926	1944	b2196	16130133	NP_416700.1	heme lyase, CcmF subunit	multipass	Cytoplasmic Membrane	multipass membrane
	ccmG	17	158	58.4294	56.5186	0.967299	2290429	2290986	558	b2195	16130132	NP_416699.1	periplasmic thioredoxin of cytochrome c-type	none	Cytoplasmic Membrane	none
MPR	ccmH	37	435	67.3891	82.4574	1.2236	2289380	2290432	1053	b2194	16130131	NP_416698.1	heme lyase, CcmH subunit	multipass	Cytoplasmic Membrane	multipass membrane
CPR	cdaR	224	1753	370.985	302.164	0.814491	182463	183620	1158	b0162	90111093	NP_414704.4	DNA-binding transcriptional activator	none	Cytoplasmic	cytoplasmic minus
	cdd	64	543	138.693	122.469	0.883023	2229866	2230750	885	b2143	16130081	NP_416648.1	cytidine/deoxycytidine deaminase	none	Unknown	none
	cdh	4	98	10.1474	25.8746	2.54987	4107953	4108708	756	b3918	16131756	NP_418353.1	CDP-diacylglycerol phosphotidylhydrolase	single pass	Cytoplasmic Membrane	single pass membrane
MPR	cdsA	117	1533	261.526	356.635	1.36367	195677	196534	858	b0175	90111095	NP_414717.2	CDP-diglyceride synthase	multipass	Cytoplasmic Membrane	multipass membrane
CPR	cfa	201	2596	335.5	450.976	1.34419	1739437	1740585	1149	b1661	16129619	NP_416178.1	cyclopropane fatty acyl phospholipid synthase	none	Cytoplasmic	cytoplasmic minus
MPR	chaA	9	157	15.6773	28.463	1.81556	1269972	1271072	1101	b1216	16129179	NP_415734.1	calcium/sodium:proton antiporter	multipass	Cytoplasmic Membrane	multipass membrane
	chaC	23	205	63.3775	58.7914	0.927638	1271730	1272425	696	b1218	145698247	NP_415736.2	regulatory protein for cation transport	none	Unknown	none
CPR	chbA	6	40	32.7839	22.7469	0.693843	1817479	1817829	351	b1736	16129690	NP_416250.1	N,N'-diacetylchitobiose-specific enzyme IIA	none	Cytoplasmic	cytoplasmic minus
CPR	chbB	19	250	113.518	155.455	1.36943	1819323	1819643	321	b1738	16129692	NP_416252.1	N,N'-diacetylchitobiose-specific enzyme IIB	none	Cytoplasmic	cytoplasmic minus
MPR	chbC	7	75	9.87859	11.0157	1.1151	1817880	1819238	1359	b1737	16129691	NP_416251.1	N,N'-diacetylchitobiose-specific enzyme IIC	multipass	Cytoplasmic Membrane	multipass membrane
CPR	chbF	7	42	9.9224	6.19613	0.624459	1815172	1816524	1353	b1734	16129688	NP_416248.1	cryptic phospho-beta-glucosidase,	none	Cytoplasmic	cytoplasmic minus
CPR	chbG	14	143	35.8	38.0578	1.06307	1814410	1815159	750	b1733	16129687	NP_416247.1	conserved protein	none	Cytoplasmic	cytoplasmic minus
	chbR	6	110	13.6502	26.0456	1.90807	1816629	1817471	843	b1735	16129689	NP_416249.1	DNA-binding transcriptional dual regulator	none	Unknown	none
CPR	cheA	5	79	4.88005	8.02478	1.64441	1971384	1973348	1965	b1888	16129840	NP_416402.1	fused chemotactic sensory histidine kinase in	cytosolic two component	Cytoplasmic	cytoplasmic minus
CPR	cheB	4	48	7.30613	9.12475	1.24892	1965476	1966525	1050	b1883	16129835	NP_416397.1	fused chemotaxis regulator: protein-glutamate	none	Cytoplasmic	cytoplasmic minus
CPR	cheZ	4	39	11.8937	12.0691	1.01475	1964417	1965061	645	b1881	16129833	NP_416395.1	chemotaxis regulator, protein phosphatase for	none	Cytoplasmic	cytoplasmic minus
	chiA	36	807	25.6284	59.7922	2.33305	3465182	3467875	2694	b3338	16131217	NP_417797.1	periplasmic endochitinase	none	Secreted	none
	chiP	11	138	14.9939	19.5773	1.30569	707557	708963	1407	b0681	16128657	NP_415207.1	predicted outer membrane porin	secreted	Secreted	none
CPR	cho	30	260	64.7925	58.4426	0.901996	1821539	1822426	888	b1741	16129695	NP_416255.1	endonuclease of nucleotide excision repair	none	Cytoplasmic	cytoplasmic minus
	chpB	17	59	92.8877	33.5516	0.361206	4446715	4447065	351	b4225	16132047	NP_418646.1	toxin of the ChpB-ChpS toxin-antitoxin system	none	Unknown	none
	chpS	18	31	136.99	24.5544	0.179243	4446470	4446721	252	b4224	90111708	NP_418645.2	antitoxin of the ChpB-ChpS toxin-antitoxin	none	Unknown	none
	cirA	7	277	6.73946	27.7562	4.11845	2242800	2244791	1992	b2155	16130093	NP_416660.1	cirA	none	Secreted	none
CPR	citC	5	64	9.05504	12.0629	1.33218	650021	651079	1059	b0618	90111154	NP_415151.4	citrate lyase synthetase	none	Cytoplasmic	cytoplasmic minus
CPR	citE	14	105	29.538	23.0565	0.780573	648805	649713	909	b0616	90111153	NP_415149.4	citrate lyase, citryl-ACP lyase (beta) subunit	none	Cytoplasmic	cytoplasmic minus
CPR	citF	8	106	10.0084	13.8017	1.37901	647262	648794	1533	b0615	16128598	NP_415148.1	citrate lyase, citrate-ACP transferase (alpha)	none	Cytoplasmic	cytoplasmic minus
CPR	citX	4	33	13.8975	11.9328	0.858631	646707	647258	552	b0614	16128597	NP_415147.1	apo-citrate lyase phosphoribosyl-dephospho-CoA	none	Cytoplasmic	cytoplasmic minus
MPR	clcA	83	503	111.942	70.6053	0.630728	175107	176528	1422	b0155	16128148	NP_414697.1	chloride channel, voltage-gated	multipass	Cytoplasmic Membrane	multipass membrane
MPR	clcB	13	99	19.8347	15.7206	0.792582	1663339	1664595	1257	b1592	90111303	NP_416109.2	predicted voltage-gated chloride channel	multipass	Cytoplasmic Membrane	multipass membrane
CPR	clpA	2085	20645	1756.14	1809.76	1.03053	922487	924763	2277	b0882	16128850	NP_415403.1	ATPase and specificity subunit of ClpA-ClpP	none	Cytoplasmic	cytoplasmic minus
CPR	clpB	429	2599	319.643	201.542	0.630524	2729622	2732195	2574	b2592	16130513	NP_417083.1	protein disaggregation chaperone	cytosolic stress response	Cytoplasmic	cytoplasmic minus
CPR	clpP	268	1610	823.695	515.003	0.625235	455901	456524	624	b0437	16128422	NP_414971.1	proteolytic subunit of ClpA-ClpP and ClpX-ClpP	cytosolic stress response	Cytoplasmic	cytoplasmic minus
CPR	clpS	84	466	501.869	289.768	0.577376	922136	922456	321	b0881	16128849	NP_415402.1	regulatory protein for ClpA substrate	none	Cytoplasmic	cytoplasmic minus
CPR	clpX	596	6726	896.505	1052.97	1.17453	456650	457924	1275	b0438	16128423	NP_414972.1	ATPase and specificity subunit of ClpX-ClpP	none	Cytoplasmic	cytoplasmic minus
MPR	clsA	64	559	84.013	76.3713	0.909043	1305209	1306669	1461	b1249	16129210	NP_415765.1	cardiolipin synthase 1	multipass	Cytoplasmic Membrane	multipass membrane
	clsB	10	114	15.4417	18.3211	1.18647	821721	822962	1242	b0789	16128757	NP_415310.1	cardiolipin synthase 2	peripheral	Cytoplasmic Membrane	peripheral membrane
	clsC	48	336	64.7378	47.1638	0.728535	1105578	1106999	1422	b1046	90111207	NP_415564.2	predicted hydrolase	none	Cytoplasmic Membrane	none
CPR	cmk	46	502	128.979	146.493	1.13579	960424	961107	684	b0910	16128877	NP_415430.1	cytidylate kinase	none	Cytoplasmic	cytoplasmic minus
CPR	cmoA	18	202	46.3998	54.1935	1.16797	1950726	1951469	744	b1870	16129823	NP_416384.1	tRNA cmo(5)U34 methyltransferase,	none	Cytoplasmic	cytoplasmic minus
CPR	cmoB	36	530	71.0318	108.837	1.53224	1951466	1952437	972	b1871	16129824	NP_416385.1	tRNA mo(5)U34 methyltransferase, SAM-dependent	none	Cytoplasmic	cytoplasmic minus
CPR	coaA	11	207	22.1834	43.4469	1.95853	4172099	4173049	951	b3974	16131808	NP_418405.1	pantothenate kinase	none	Cytoplasmic	cytoplasmic minus
CPR	coaD	13	154	51.942	64.0396	1.23291	3807848	3808327	480	b3634	16131505	NP_418091.1	pantetheine-phosphate adenylyltransferase	none	Cytoplasmic	cytoplasmic minus
CPR	coaE	29	214	89.5618	68.7846	0.768012	112599	113219	621	b0103	16128096	NP_414645.1	dephospho-CoA kinase	none	Cytoplasmic	cytoplasmic minus
	cobB	60	559	136.99	132.832	0.969645	1178743	1179582	840	b1120	16129083	NP_415638.1	deacetylase of acetyl-CoA synthetase,	none	Unknown	none
CPR	cobC	6	92	18.8025	30.0058	1.59584	668519	669130	612	b0638	16128621	NP_415171.1	predicted alpha-ribazole-5'-P phosphatase	none	Cytoplasmic	cytoplasmic minus
MPR	cobS	31	146	79.9108	39.1696	0.490166	2062503	2063246	744	b1992	16129933	NP_416496.1	cobalamin 5'-phosphate synthase	multipass	Cytoplasmic Membrane	multipass membrane
CPR	cobT	50	353	88.7897	65.2409	0.73478	2061412	2062491	1080	b1991	16129932	NP_416495.1	nicotinate-nucleotide dimethylbenzimidazole-P	none	Cytoplasmic	cytoplasmic minus
CPR	cobU	17	61	59.7135	22.3001	0.373451	2063243	2063788	546	b1993	16129934	NP_416497.1	bifunctional cobinamide kinase/ cobinamide	none	Cytoplasmic	cytoplasmic minus
CPR	codA	37	262	55.2654	40.7291	0.736974	355395	356678	1284	b0337	16128322	NP_414871.1	cytosine deaminase	none	Cytoplasmic	cytoplasmic minus
MPR	codB	9	92	13.699	14.5742	1.06389	354146	355405	1260	b0336	16128321	NP_414870.1	cytosine transporter	multipass	Cytoplasmic Membrane	multipass membrane
CPR	cof	17	467	39.809	113.816	2.85904	466636	467454	819	b0446	90111136	NP_414980.2	thiamin pyrimidine pyrophosphate hydrolase	none	Cytoplasmic	cytoplasmic minus
	comR	13	159	39.3873	50.1375	1.27293	1167423	1168055	633	b1111	90111214	NP_415629.4	predicted DNA-binding transcriptional	none	Unknown	none
MPR	copA	196	1194	150.06	95.1405	0.634017	508099	510603	2505	b0484	16128468	NP_415017.1	copper transporter	multipass	Cytoplasmic Membrane	multipass membrane
MPR	corA	21	465	42.3502	97.5981	2.30455	3999449	4000399	951	b3816	16131666	NP_418260.1	magnesium/nickel/cobalt transporter	multipass	Cytoplasmic Membrane	multipass membrane
CPR	cpdA	380	3134	880.176	755.505	0.858357	3174028	3174855	828	b3032	16130928	NP_417504.1	cyclic 3',5'-adenosine monophosphate	none	Cytoplasmic	cytoplasmic minus
	cpdB	68	640	67.0856	65.7132	0.979543	4432645	4434588	1944	b4213	16132035	NP_418634.1	2':3'-cyclic-nucleotide 2'-phosphodiesterase	none	Secreted	none
MPR	cptA	94	817	441.859	399.697	0.904579	3038438	3038845	408	b2896	16130798	NP_417372.1	predicted protein	multipass	Cytoplasmic Membrane	multipass membrane
CPR	cptB	104	494	747.031	369.304	0.494363	3038826	3039092	267	b2897	16130799	NP_417373.1	conserved protein	none	Cytoplasmic	cytoplasmic minus
MPR	cpxA	75	855	104.687	124.208	1.18647	4101625	4102998	1374	b3911	16131751	NP_418347.1	sensory histidine kinase in two-component	multipass	Cytoplasmic Membrane	multipass membrane
	cpxP	161	2600	616.318	1035.87	1.68074	4103843	4104343	501	b4484	49176443	YP_026277.1	s; cytoplasm	none	Secreted	none
CPR	cpxR	58	322	159.136	91.9491	0.577804	4102995	4103693	699	b3912	16131752	NP_418348.1	DNA-binding response regulator in two-component	cytosolic two component	Cytoplasmic	cytoplasmic minus
CPR	cra	354	2295	675.544	455.812	0.674733	88028	89032	1005	b0080	16128073	NP_414622.1	DNA-binding transcriptional dual regulator	none	Cytoplasmic	cytoplasmic minus
MPR	crcB	24	158	119.866	82.1287	0.68517	656778	657161	384	b0624	16128607	NP_415157.1	predicted inner membrane protein associated	multipass	Cytoplasmic Membrane	multipass membrane
	creA	8	120	32.3689	50.5326	1.56115	4633544	4634017	474	b4397	16132214	NP_418814.1	conserved protein	none	Unknown	none
CPR	creB	17	185	47.2516	53.517	1.1326	4634030	4634719	690	b4398	16132215	NP_418815.1	DNA-binding response regulator in two-component	cytosolic two component	Cytoplasmic	cytoplasmic minus
MPR	creC	20	143	26.9173	20.0304	0.744146	4634719	4636143	1425	b4399	16132216	NP_418816.1	sensory histidine kinase in two-component	multipass	Cytoplasmic Membrane	multipass membrane
MPR	creD	6	132	8.50491	19.4735	2.28968	4636201	4637553	1353	b4400	16132217	NP_418817.1	inner membrane protein	multipass	Cytoplasmic Membrane	multipass membrane
CPR	crl	80	1038	381.663	515.395	1.35039	257829	258230	402	b0240	16128226	NP_414775.1	DNA-binding transcriptional regulator	activator	Cytoplasmic	cytoplasmic minus
CPR	crp	394	4834	1193.74	1524.3	1.27692	3484142	3484774	633	b3357	16131236	NP_417816.1	DNA-binding transcriptional dual regulator	none	Cytoplasmic	cytoplasmic minus
CPR	crr	388	6398	1459.08	2504.05	1.71619	2533856	2534365	510	b2417	16130343	NP_416912.1	glucose-specific enzyme IIA component of PTS	none	Cytoplasmic	cytoplasmic minus
CPR	csdA	74	537	117.68	88.8783	0.755257	2941359	2942564	1206	b2810	16130717	NP_417290.1	cysteine sulfinate desulfinase	none	Cytoplasmic	cytoplasmic minus
CPR	csdE	44	463	190.058	208.145	1.09517	2942564	2943007	444	b2811	16130718	NP_417291.1	predicted Fe-S metabolism protein	none	Cytoplasmic	cytoplasmic minus
CPR	csiE	63	546	94.3209	85.077	0.901996	2663457	2664737	1281	b2535	90111454	NP_417030.2	stationary phase inducible protein	none	Cytoplasmic	cytoplasmic minus
CPR	csiR	15	172	43.3905	51.7826	1.19341	2793696	2794358	663	b2664	90111478	NP_417150.4	DNA-binding transcriptional dual regulator	represor	Cytoplasmic	cytoplasmic minus
	cspA	1705	256	15351.9	239.899	0.0156267	3718072	3718284	213	b3556	16131427	NP_418012.1	major cold shock protein	csp	Cytoplasmic	csp
	cspB	197	200	1749.16	184.818	0.105661	1639363	1639578	216	b1557	16129516	NP_416075.1	Qin prophage; cold shock protein	csp	Cytoplasmic	csp
	cspC	324	2366	2958.98	2248.87	0.760015	1905250	1905459	210	b1823	16129777	NP_416337.1	stress protein, member of the CspA-family	csp	Cytoplasmic	csp
	cspD	192	2287	1636.57	2028.86	1.2397	921589	921813	225	b0880	16128848	NP_415401.1	cold shock protein homolog	csp	Cytoplasmic	csp
	cspE	342	52	3123.37	49.4257	0.0158245	656515	656724	210	b0623	16128606	NP_415156.1	DNA-binding transcriptional repressor	csp	Cytoplasmic	csp
	cspF	7	185	63.0282	173.365	2.75059	1639879	1640091	213	b1558	16129517	NP_416076.1	Qin prophage; cold shock protein	csp	Cytoplasmic	csp
	cspG	362	197	3259.46	184.61	0.0566383	1050684	1050896	213	b0990	16128956	NP_415510.1	DNA-binding transcriptional regulator	csp	Cytoplasmic	csp
	cspI	13	41	117.052	38.4214	0.328241	1636479	1636691	213	b1552	16129511	NP_416070.1	Qin prophage; cold shock protein	csp	Cytoplasmic	csp
	csrA	152	897	1567.28	962.606	0.614188	2816983	2817168	186	b2696	16130603	NP_417176.1	pleiotropic regulatory protein for carbon	none	Unknown	none
	csrB	2346	83961	12498	46552.6	3.72479	2922178	2922537	360	b4408	N/A	N/A	CsrA-binding sRNA	sRNA	Unknown	none
	csrC	178	520	1393.38	423.649	0.304044	4049059	4049303	245	b4457	N/A	N/A	CsrC sRNA	sRNA	Unknown	none
MPR	csrD	76	1082	75.0939	111.268	1.48172	3399414	3401354	1941	b3252	16131140	NP_417718.1	conserved inner membrane protein	multipass	Cytoplasmic Membrane	multipass membrane
MPR	cstA	182	1058	165.741	100.276	0.605016	629117	631222	2106	b0598	16128581	NP_415130.1	carbon starvation protein	multipass	Cytoplasmic Membrane	multipass membrane
	cueO	45	249	55.6439	32.0447	0.57589	137083	138633	1551	b0123	16128116	NP_414665.1	multicopper oxidase (laccase)	none	Secreted	none
CPR	cueR	43	232	202.127	113.5	0.561529	513217	513624	408	b0487	16128471	NP_415020.1	DNA-binding transcriptional activator of	activator	Cytoplasmic	cytoplasmic minus
CPR	curA	113	397	208.784	76.3417	0.365649	1517051	1518088	1038	b1449	226524714	NP_415966.6	predicted oxidoreductase, Zn-dependent and	none	Cytoplasmic	cytoplasmic minus
MPR	cusA	10	162	6.10006	10.2849	1.68604	597937	601080	3144	b0575	16128558	NP_415107.1	copper/silver efflux system, membrane	multipass	Cytoplasmic Membrane	multipass membrane
CPR	cusR	14	216	39.2544	63.0328	1.60575	593983	594666	684	b0571	16128554	NP_415103.1	DNA-binding response regulator in two-component	cytosolic two component	Cytoplasmic	cytoplasmic minus
MPR	cusS	16	128	21.2652	17.7057	0.832611	592551	593993	1443	b0570	16128553	NP_415102.1	sensory histidine kinase in two-component	multipass	Cytoplasmic Membrane	multipass membrane
CPR	cutA	18	107	101.833	63.0018	0.618677	4363041	4363379	339	b4137	16131962	NP_418560.1	copper binding protein, copper sensitivity	none	Cytoplasmic	cytoplasmic minus
CPR	cutC	34	1177	87.2921	314.503	3.60288	1956544	1957290	747	b1874	90111351	YP_025309.2	copper homeostasis protein	none	Cytoplasmic	cytoplasmic minus
MPR	cvpA	31	441	121.582	180.011	1.48057	2428297	2428785	489	b2313	16130248	NP_416816.1	membrane protein required for colicin V	multipass	Cytoplasmic Membrane	multipass membrane
MPR	cvrA	77	717	85.0173	82.3926	0.969127	1239558	1241294	1737	b1191	90111230	NP_415709.2	predicted cation/proton antiporter	multipass	Cytoplasmic Membrane	multipass membrane
CPR	cyaA	347	4076	261.287	319.429	1.22252	3989176	3991722	2547	b3806	16131658	NP_418250.1	adenylate cyclase	none	Cytoplasmic	cytoplasmic minus
	cyaR	7	29	154.31	66.5346	0.431174	2165138	2165224	87	b4438	N/A	N/A	sRNA effector of ompX mRNA instability,	sRNA	Unknown	none
CPR	cyaY	23	257	137.417	159.807	1.16294	3991762	3992082	321	b3807	16131659	NP_418251.1	frataxin, iron-binding and oxidizing protein	none	Cytoplasmic	cytoplasmic minus
MPR	cybB	11	79	39.7296	29.6962	0.747458	1488926	1489456	531	b1418	90111268	NP_415935.2	cytochrome b561	multipass	Cytoplasmic Membrane	multipass membrane
	cybC	34	627	178.162	341.944	1.91929	4457513	4457878	366	b4236	N/A	N/A	pseudogene	none	Unknown	none
MPR	cycA	102	851	138.444	120.214	0.868324	4427887	4429299	1413	b4208	16132030	NP_418629.1	D-alanine/D-serine/glycine transporter	multipass	Cytoplasmic Membrane	multipass membrane
MPR	cydA	2601	20729	3179.32	2637.09	0.82945	770681	772249	1569	b0733	90111166	NP_415261.2	cytochrome d terminal oxidase, subunit I	multipass	Cytoplasmic Membrane	multipass membrane
MPR	cydB	1479	10631	2488.17	1861.39	0.748098	772265	773404	1140	b0734	16128709	NP_415262.1	cytochrome d terminal oxidase, subunit II	multipass	Cytoplasmic Membrane	multipass membrane
MPR	cydC	72	664	80.1892	76.9669	0.959816	926697	928418	1722	b0886	16128853	NP_415406.1	fused cysteine transporter subunits of ABC	multipass	Cytoplasmic Membrane	multipass membrane
MPR	cydD	74	436	80.3178	49.2514	0.613207	928419	930185	1767	b0887	16128854	NP_415407.1	fused cysteine transporter subunits of ABC	multipass	Cytoplasmic Membrane	multipass membrane
	cydX	64	431	1076.69	754.643	0.70089	773419	773532	114	b4515	94541102	YP_588444.1	conserved protein	single pass	Unknown	single pass membrane
CPR	cynR	4	38	8.52381	8.42772	0.988726	357015	357914	900	b0338	157783149	NP_414872.3	DNA-binding transcriptional dual regulator	activator	Cytoplasmic	cytoplasmic minus
MPR	cynX	5	83	8.30242	14.3438	1.72767	359216	360370	1155	b0341	16128326	NP_414875.1	predicted cyanate transporter	multipass	Cytoplasmic Membrane	multipass membrane
MPR	cyoA	116	1569	234.675	330.357	1.40772	449887	450834	948	b0432	16128417	NP_414966.1	cytochrome o ubiquinol oxidase subunit II	multipass	Cytoplasmic Membrane	multipass membrane
MPR	cyoB	363	4058	349.489	406.623	1.16348	447874	449865	1992	b0431	16128416	NP_414965.1	cytochrome o ubiquinol oxidase subunit I	multipass	Cytoplasmic Membrane	multipass membrane
MPR	cyoC	104	1182	324.321	383.629	1.18287	447270	447884	615	b0430	16128415	NP_414964.1	cytochrome o ubiquinol oxidase subunit III	multipass	Cytoplasmic Membrane	multipass membrane
MPR	cyoD	170	1894	987.988	1145.6	1.15953	446941	447270	330	b0429	16128414	NP_414963.1	cytochrome o ubiquinol oxidase subunit IV	multipass	Cytoplasmic Membrane	multipass membrane
MPR	cyoE	533	7535	1147.27	1688.01	1.47132	446039	446929	891	b0428	16128413	NP_414962.1	protoheme IX farnesyltransferase	multipass	Cytoplasmic Membrane	multipass membrane
	cysA	23	189	40.1737	34.358	0.855237	2537739	2538836	1098	b2422	16130348	NP_416917.1	sulfate/thiosulfate transporter subunit	peripheral	Cytoplasmic Membrane	peripheral membrane
CPR	cysB	82	415	161.297	84.9596	0.526728	1331879	1332853	975	b1275	16129236	NP_415791.1	DNA-binding transcriptional dual regulator,	activator	Cytoplasmic	cytoplasmic minus
CPR	cysC	10	59	31.6478	19.4334	0.614051	2871409	2872014	606	b2750	16130657	NP_417230.1	adenosine 5'-phosphosulfate kinase	none	Cytoplasmic	cytoplasmic minus
CPR	cysE	83	527	193.652	127.97	0.660823	3779764	3780585	822	b3607	16131478	NP_418064.1	serine acetyltransferase	none	Cytoplasmic	cytoplasmic minus
CPR	cysG	183	1785	255.435	259.311	1.01517	3495850	3497223	1374	b3368	16131246	NP_417827.1	fused siroheme synthase	none	Cytoplasmic	cytoplasmic minus
CPR	cysH	5	65	13.0467	17.652	1.35299	2885600	2886334	735	b2762	16130669	NP_417242.1	3'-phosphoadenosine 5'-phosphosulfate	none	Cytoplasmic	cytoplasmic minus
CPR	cysI	5	109	5.59795	12.701	2.26887	2886409	2888121	1713	b2763	16130670	NP_417243.1	sulfite reductase, beta subunit,	none	Cytoplasmic	cytoplasmic minus
	cysJ	4	109	4.26191	12.0871	2.83608	2888121	2889920	1800	b2764	16130671	NP_417244.1	sulfite reductase, alpha subunit, flavoprotein	none	Cytoplasmic Membrane	none
CPR	cysK	115	783	226.907	160.792	0.708625	2530431	2531402	972	b2414	16130340	NP_416909.1	cysteine synthase A, O-acetylserine	none	Cytoplasmic	cytoplasmic minus
CPR	cysM	20	234	42.0583	51.2141	1.21769	2536694	2537605	912	b2421	16130347	NP_416916.1	cysteine synthase B (O-acetylserine	none	Cytoplasmic	cytoplasmic minus
CPR	cysN	19	207	25.5177	28.9342	1.13389	2872014	2873441	1428	b2751	16130658	NP_417231.1	sulfate adenylyltransferase, subunit 1	none	Cytoplasmic	cytoplasmic minus
	cysP	5	73	9.429	14.3275	1.51952	2540534	2541550	1017	b2425	16130350	NP_416920.1	thiosulfate transporter subunit	none	Secreted	none
CPR	cysQ	122	1173	315.761	315.972	1.00067	4434778	4435518	741	b4214	16132036	NP_418635.1	PAPS (adenosine 3'-phosphate 5'-phosphosulfate)	peripheral	Cytoplasmic	cytoplasmic minus
CPR	cysS	30	337	41.5121	48.5328	1.16913	553834	555219	1386	b0526	16128510	NP_415059.1	cysteinyl-tRNA synthetase	protein biosynthesis	Cytoplasmic	cytoplasmic minus
MPR	cysZ	30	140	75.5062	36.6726	0.48569	2529485	2530246	762	b2413	16130339	NP_416908.1	predicted inner membrane protein	multipass	Cytoplasmic Membrane	multipass membrane
CPR	cytR	49	515	91.5936	100.191	1.09386	4121454	4122479	1026	b3934	16131772	NP_418369.1	DNA-binding transcriptional dual regulator	none	Cytoplasmic	cytoplasmic minus
	dacA	32	469	50.6365	77.2394	1.52537	661975	663186	1212	b0632	16128615	NP_415165.1	D-alanyl-D-alanine carboxypeptidase	peripheral	Cytoplasmic Membrane	peripheral membrane
	dacB	21	244	28.0858	33.9633	1.20927	3326985	3328418	1434	b3182	16131072	NP_417649.1	D-alanyl-D-alanine carboxypeptidase	none	Secreted	none
	dacC	87	730	138.698	121.123	0.873285	879950	881152	1203	b0839	16128807	NP_415360.1	D-alanyl-D-alanine carboxypeptidase	peripheral	Cytoplasmic Membrane	peripheral membrane
	dacD	19	131	31.2248	22.4063	0.71758	2079405	2080571	1167	b2010	162135904	NP_416514.4	D-alanyl-D-alanine carboxypeptidase	peripheral	Cytoplasmic Membrane	peripheral membrane
	dadA	116	681	171.264	104.642	0.611	1236794	1238092	1299	b1189	16129152	NP_415707.1	D-amino acid dehydrogenase	peripheral	Cytoplasmic Membrane	peripheral membrane
CPR	dadX	69	314	123.559	58.5206	0.473623	1238102	1239172	1071	b1190	16129153	NP_415708.1	alanine racemase 2, PLP-binding	none	Cytoplasmic	cytoplasmic minus
CPR	dam	43	400	98.528	95.3901	0.968153	3513099	3513935	837	b3387	16131265	NP_417846.1	DNA adenine methylase	none	Cytoplasmic	cytoplasmic minus
	damX	167	1534	248.86	237.912	0.956007	3514042	3515328	1287	b3388	16131266	NP_417847.1	predicted protein	single pass	Unknown	single pass membrane
CPR	dapA	404	4374	881.473	993.25	1.12681	2596904	2597782	879	b2478	16130403	NP_416973.1	dihydrodipicolinate synthase	none	Cytoplasmic	cytoplasmic minus
CPR	dapB	58	410	135.323	99.5591	0.735713	28374	29195	822	b0031	16128025	NP_414572.1	dihydrodipicolinate reductase	none	Cytoplasmic	cytoplasmic minus
CPR	dapD	179	1329	416.117	321.544	0.772724	185123	185947	825	b0166	16128159	NP_414708.1	2,3,4,5-tetrahydropyridine-2-carboxylate	none	Cytoplasmic	cytoplasmic minus
CPR	dapE	137	1038	232.931	183.678	0.78855	2589629	2590756	1128	b2472	16130397	NP_416967.1	N-succinyl-diaminopimelate deacylase	none	Cytoplasmic	cytoplasmic minus
CPR	dapF	319	1926	741.572	465.984	0.628374	3992785	3993609	825	b3809	90111650	NP_418254.2	diaminopimelate epimerase	none	Cytoplasmic	cytoplasmic minus
MPR	dauA	73	1248	83.3355	148.277	1.77928	1258347	1260026	1680	b1206	90111235	NP_415724.2	predicted transporter	multipass	Unknown	multipass membrane
CPR	dbpA	15	148	20.9373	21.5003	1.02689	1407535	1408908	1374	b1343	16129304	NP_415859.1	ATP-dependent RNA helicase, specific for 23S	none	Cytoplasmic	cytoplasmic minus
CPR	dcd	96	1132	316.348	388.233	1.22723	2139658	2140239	582	b2065	16130005	NP_416569.1	2'-deoxycytidine 5'-triphosphate deaminase	none	Cytoplasmic	cytoplasmic minus
CPR	dcm	18	196	24.328	27.5704	1.13328	2028923	2030341	1419	b1961	16129907	NP_416470.1	DNA cytosine methylase	none	Cytoplasmic	cytoplasmic minus
CPR	dcp	49	362	45.9311	35.316	0.768891	1623359	1625404	2046	b1538	16129497	NP_416056.1	dipeptidyl carboxypeptidase II	none	Cytoplasmic	cytoplasmic minus
	dcrB	153	1151	525.864	411.728	0.782954	3607978	3608535	558	b3472	90111595	NP_417929.4	periplasmic protein	none	Secreted	none
MPR	dctA	237	2440	353.172	378.425	1.0715	3680184	3681470	1287	b3528	16131400	NP_417985.1	C4-dicarboxylic acid, orotate and citrate	multipass	Cytoplasmic Membrane	multipass membrane
MPR	dcuA	860	8269	1266.79	1267.68	1.00071	4363495	4364796	1302	b4138	16131963	NP_418561.1	C4-dicarboxylate antiporter	multipass	Cytoplasmic Membrane	multipass membrane
MPR	dcuB	239	2804	341.811	417.367	1.22105	4345427	4346767	1341	b4123	16131949	NP_418547.1	C4-dicarboxylate antiporter	multipass	Cytoplasmic Membrane	multipass membrane
MPR	dcuC	667	4357	922.952	627.47	0.679852	653806	655191	1386	b0621	16128604	NP_415154.1	anaerobic C4-dicarboxylate transport	multipass	Unknown	multipass membrane
MPR	dcuD	7	79	9.8136	11.5268	1.17458	3372891	3374258	1368	b3227	16131117	NP_417694.1	predicted transporter	multipass	Cytoplasmic Membrane	multipass membrane
CPR	dcuR	26	267	69.256	74.0198	1.06878	4347338	4348057	720	b4124	16131950	NP_418548.1	DNA-binding response regulator in two-component	cytosolic two component	Cytoplasmic	cytoplasmic minus
MPR	dcuS	55	460	64.6337	56.2609	0.870457	4348054	4349685	1632	b4125	16131951	NP_418549.1	sensory histidine kinase in two-component	multipass	Cytoplasmic Membrane	multipass membrane
CPR	dcyD	41	241	79.6679	48.7381	0.611766	1996518	1997504	987	b1919	90111355	NP_416429.4	D-cysteine desulfhydrase, PLP-dependent	none	Cytoplasmic	cytoplasmic minus
CPR	ddlA	92	854	161.135	155.673	0.966101	399053	400147	1095	b0381	16128366	NP_414915.1	D-alanine-D-alanine ligase A	peptidoglycane synthesis	Cytoplasmic	cytoplasmic minus
CPR	ddlB	203	1637	422.72	354.779	0.839276	102233	103153	921	b0092	16128085	NP_414634.1	D-alanine:D-alanine ligase	peptidoglycane synthesis	Cytoplasmic	cytoplasmic minus
	ddpA	6	55	7.41918	7.07815	0.954034	1558955	1560505	1551	b1487	16129446	NP_416004.1	D-ala-D-a la transporter subunit	none	Secreted	none
MPR	ddpC	5	63	10.6904	14.019	1.31136	1557038	1557934	897	b1485	16129444	NP_416002.1	D-ala-D-ala transporter subunit	multipass	Cytoplasmic Membrane	multipass membrane
	ddpD	7	44	13.6018	8.89825	0.654195	1556055	1557041	987	b1484	16129443	NP_416001.1	D-ala-D-ala transporter subunit	peripheral	Cytoplasmic Membrane	peripheral membrane
	ddpF	5	97	10.3444	20.8863	2.01908	1555136	1556062	927	b1483	16129442	NP_416000.1	D-ala-D-ala transporter subunit	peripheral	Cytoplasmic Membrane	peripheral membrane
CPR	deaD	454	3928	460.692	414.838	0.900467	3303993	3305882	1890	b3162	90111550	NP_417631.2	ATP-dependent RNA helicase	cytosolic stress response	Cytoplasmic	cytoplasmic minus
MPR	dedA	35	243	101.705	73.4905	0.722588	2432104	2432763	660	b2317	16130252	NP_416820.1	conserved inner membrane protein	multipass	Cytoplasmic Membrane	multipass membrane
	dedD	112	623	323.982	187.561	0.578925	2429044	2429706	663	b2314	90111417	NP_416817.2	conserved protein	none	Unknown	none
CPR	def	138	1215	518.95	475.527	0.916325	3431712	3432221	510	b3287	16131166	NP_417745.1	peptide deformylase	none	Cytoplasmic	cytoplasmic minus
	degP	65	652	87.4812	91.3275	1.04397	180884	182308	1425	b0161	16128154	NP_414703.1	serine endoprotease (protease Do),	peripheral	Secreted	peripheral membrane
	degQ	58	408	81.3127	59.531	0.732124	3378765	3380132	1368	b3234	16131124	NP_417701.1	serine endoprotease, periplasmic	none	Secreted	none
	degS	44	292	79.0129	54.5733	0.690689	3380222	3381289	1068	b3235	16131125	NP_417702.1	serine endoprotease, periplasmic	single pass	Secreted	single pass membrane
CPR	deoA	101	777	146.412	117.228	0.800667	4616252	4617574	1323	b4382	16132199	NP_418799.1	thymidine phosphorylase	none	Cytoplasmic	cytoplasmic minus
CPR	deoB	259	2928	405.821	477.484	1.17659	4617626	4618849	1224	b4383	16132200	NP_418800.1	phosphopentomutase	none	Cytoplasmic	cytoplasmic minus
CPR	deoC	98	483	240.962	123.601	0.512948	4615346	4616125	780	b4381	16132198	NP_418798.1	2-deoxyribose-5-phosphate aldolase,	none	Cytoplasmic	cytoplasmic minus
CPR	deoD	164	1333	436.845	369.544	0.845938	4618906	4619625	720	b4384	16132201	NP_418801.1	purine-nucleoside phosphorylase	none	Cytoplasmic	cytoplasmic minus
CPR	deoR	27	275	68.2242	72.3202	1.06004	881199	881957	759	b0840	16128808	NP_415361.1	DNA-binding transcriptional repressor	none	Cytoplasmic	cytoplasmic minus
CPR	der	82	528	106.765	71.5484	0.670151	2633906	2635378	1473	b2511	90111450	NP_417006.2	predicted GTP-binding protein	none	Cytoplasmic	cytoplasmic minus
CPR	dfp	34	314	53.4047	51.3314	0.961176	3810754	3811974	1221	b3639	90111624	NP_418096.4	fused 4'-phosphopantothenoylcysteine	none	Cytoplasmic	cytoplasmic minus
CPR	dgcZ	5	60	10.7624	13.4413	1.24892	1620984	1621874	891	b1535	16129494	NP_416052.1	conserved protein	none	Cytoplasmic	cytoplasmic minus
MPR	dgkA	17	145	88.3566	78.4351	0.887711	4254660	4255028	369	b4042	16131868	NP_418466.1	diacylglycerol kinase	multipass	Cytoplasmic Membrane	multipass membrane
CPR	dgoA	5	60	15.5167	19.379	1.24892	3871018	3871635	618	b4477	49176391	YP_026238.1	2-oxo-3-deoxygalactonate 6-phosphate aldolase	none	Cytoplasmic	cytoplasmic minus
CPR	dgoD	11	201	18.3607	34.9176	1.90176	3869873	3871021	1149	b4478	49176390	YP_026237.1	galactonate dehydratase	none	Cytoplasmic	cytoplasmic minus
	dgoK	16	140	34.9098	31.7913	0.910669	3871619	3872497	879	b3693	16131561	NP_418148.1	2-oxo-3-deoxygalactonate kinase	none	Unknown	none
CPR	dgoR	22	91	61.1491	26.3246	0.430498	3872494	3873183	690	b4479	49176392	YP_026239.1	s; cytoplasm	none	Cytoplasmic	cytoplasmic minus
CPR	dgt	25	277	31.5853	36.4231	1.15317	179237	180754	1518	b0160	16128153	NP_414702.1	deoxyguanosine triphosphate	none	Cytoplasmic	cytoplasmic minus
	dhaK	125	1124	223.84	209.482	0.935855	1248991	1250061	1071	b1200	162135900	NP_415718.6	dihydroxyacetone kinase, N-terminal domain	none	Unknown	none
	dhaL	73	327	221.175	103.113	0.466205	1248348	1248980	633	b1199	16129162	NP_415717.1	dihydroxyacetone kinase, C-terminal domain	none	Unknown	none
CPR	dhaM	149	1643	201.382	231.113	1.14763	1246919	1248337	1419	b1198	226524708	NP_415716.4	fused predicted dihydroxyacetone-specific PTS	none	Cytoplasmic	cytoplasmic minus
CPR	dhaR	26	266	25.971	27.6534	1.06478	1250289	1252208	1920	b1201	90111234	NP_415719.2	predicted DNA-binding transcriptional	none	Cytoplasmic	cytoplasmic minus
CPR	diaA	65	539	210.932	182.041	0.863034	3293831	3294421	591	b3149	16131041	NP_417618.1	DnaA initiator-associating factor for	none	Cytoplasmic	cytoplasmic minus
CPR	dicA	20	145	94.0127	70.9376	0.754554	1645958	1646365	408	b1570	16129529	NP_416088.1	Qin prophage; predicted regulator for DicB	none	Cytoplasmic	cytoplasmic minus
CPR	dinB	22	328	39.9554	61.9982	1.55168	250898	251953	1056	b0231	16128217	NP_414766.1	s; cytoplasm	none	Cytoplasmic	cytoplasmic minus
CPR	dinD	25	135	58.1169	32.6624	0.562013	3815783	3816607	825	b3645	90111626	NP_418102.2	DNA-damage-inducible protein	none	Cytoplasmic	cytoplasmic minus
MPR	dinF	51	454	70.8774	65.6668	0.926484	4255765	4257144	1380	b4044	162135919	NP_418468.3	DNA-damage-inducible SOS response protein	multipass	Cytoplasmic Membrane	multipass membrane
CPR	dinG	145	976	129.284	90.5687	0.700542	832293	834443	2151	b0799	16128767	NP_415320.1	ATP-dependent DNA helicase	none	Cytoplasmic	cytoplasmic minus
	dinI	7	71	54.5732	57.6092	1.05563	1120465	1120710	246	b1061	16129024	NP_415579.1	DNA damage-inducible protein I	none	Unknown	none
	dinJ	19	115	139.614	87.948	0.629936	246242	246502	261	b0226	16128212	NP_414761.1	predicted antitoxin of YafQ-DinJ	none	Unknown	none
	dinQ	27	573	401.412	886.612	2.20873	3645728	3645856	129	b4613	145698321	YP_001165328.1	Damage inducible, function unknown	single pass	Unknown	single pass membrane
	dipZ	23	159	25.9781	18.6908	0.719485	4361368	4363065	1698	b4136	16131961	NP_418559.1	fused thiol:disulfide interchange protein:	none	Cytoplasmic Membrane	none
	djlA	63	420	148.07	102.737	0.693843	57364	58179	816	b0055	16128049	NP_414597.1	DnaJ-like protein, membrane anchored	single pass type III	Cytoplasmic Membrane	single pass membrane
CPR	djlC	5	83	6.60419	11.4099	1.72767	679435	680886	1452	b0649	16128632	NP_415182.1	Hsc56 co-chaperone of HscC	none	Cytoplasmic	cytoplasmic minus
CPR	dkgA	45	214	104.231	51.5884	0.494941	3154645	3155472	828	b3012	90111527	NP_417485.4	2,5-diketo-D-gluconate reductase A	none	Cytoplasmic	cytoplasmic minus
CPR	dkgB	16	86	38.1663	21.3507	0.559411	229167	229970	804	b0207	16128194	NP_414743.1	2,5-diketo-D-gluconate reductase B	none	Cytoplasmic	cytoplasmic minus
CPR	dksA	202	1362	849.578	596.185	0.701743	160149	160604	456	b0145	16128138	NP_414687.1	DNA-binding transcriptional regulator of rRNA	none	Cytoplasmic	cytoplasmic minus
	dld	183	1155	204.527	134.349	0.656876	2220207	2221922	1716	b2133	16130071	NP_416637.1	D-lactate dehydrogenase, FAD-binding, NADH	peripheral	Cytoplasmic Membrane	peripheral membrane
CPR	dmlA	11	149	19.4258	27.3858	1.40976	1879936	1881021	1086	b1800	16129754	NP_416314.1	predicted dehydrogenase	none	Cytoplasmic	cytoplasmic minus
	dmlR	118	632	244.921	136.526	0.557426	1878910	1879833	924	b1799	90111335	NP_416313.4	predicted DNA-binding transcriptional	none	Unknown	none
	dmsA	934	4721	732.63	385.411	0.526065	940182	942626	2445	b0894	90111183	NP_415414.4	dimethyl sulfoxide reductase, anaerobic,	peripheral	Cytoplasmic Membrane	peripheral membrane
	dmsB	295	1117	915.482	360.773	0.394079	942637	943254	618	b0895	16128862	NP_415415.1	dimethyl sulfoxide reductase, anaerobic,	none	Unknown	none
MPR	dmsC	507	3754	1125.41	867.26	0.770617	943256	944119	864	b0896	16128863	NP_415416.1	dimethyl sulfoxide reductase, anaerobic,	multipass	Cytoplasmic Membrane	multipass membrane
	dmsD	28	190	87.3171	61.6662	0.706233	1662530	1663144	615	b1591	90111302	NP_416108.2	twin-argninine leader-binding protein for DmsA	peripheral	Cytoplasmic Membrane	peripheral membrane
CPR	dnaA	133	1702	181.677	241.97	1.33187	3880349	3881752	1404	b3702	16131570	NP_418157.1	chromosomal replication initiator protein DnaA,	represor	Cytoplasmic	cytoplasmic minus
CPR	dnaB	59	513	79.9108	72.3141	0.904936	4262337	4263752	1416	b4052	16131878	NP_418476.1	replicative DNA helicase	none	Cytoplasmic	cytoplasmic minus
CPR	dnaC	18	218	46.777	58.9616	1.26048	4598261	4598998	738	b4361	16132182	NP_418781.1	DNA biosynthesis protein	none	Cytoplasmic	cytoplasmic minus
CPR	dnaE	101	1156	55.614	66.2481	1.19121	205126	208608	3483	b0184	16128177	NP_414726.1	DNA polymerase III alpha subunit	none	Cytoplasmic	cytoplasmic minus
CPR	dnaG	67	1000	73.5948	114.321	1.55338	3209129	3210874	1746	b3066	16130962	NP_417538.1	DNA primase	none	Cytoplasmic	cytoplasmic minus
CPR	dnaJ	102	624	172.963	110.126	0.636703	14168	15298	1131	b0015	16128009	NP_414556.1	chaperone Hsp40, co-chaperone with DnaK	cytosolic stress response	Cytoplasmic	cytoplasmic minus
CPR	dnaK	398	3470	398.178	361.307	0.9074	12163	14079	1917	b0014	16128008	NP_414555.1	s; cytoplasm	cytosolic stress response	Cytoplasmic	cytoplasmic minus
CPR	dnaN	95	1418	165.483	257.074	1.55348	3879244	3880344	1101	b3701	16131569	NP_418156.1	DNA polymerase III, beta subunit	none	Cytoplasmic	cytoplasmic minus
CPR	dnaQ	21	282	55.0205	76.8966	1.3976	236067	236798	732	b0215	16128202	NP_414751.1	DNA polymerase III epsilon subunit	none	Cytoplasmic	cytoplasmic minus
	dnaT	12	121	42.6191	44.726	1.04944	4599001	4599540	540	b4362	16132183	NP_418782.1	DNA biosynthesis protein (primosomal protein	none	Unknown	none
CPR	dnaX	103	1306	102.246	134.929	1.31965	491316	493247	1932	b0470	16128454	NP_415003.1	DNA polymerase III/DNA elongation factor III,	none	Cytoplasmic	cytoplasmic minus
	dosP	4	147	3.19643	12.2257	3.82481	1561358	1563757	2400	b1489	162135902	NP_416006.4	cAMP phosphodiesterase, heme-regulated	none	Cytoplasmic Membrane	none
CPR	dpiA	99	947	278.808	277.569	0.995559	653085	653765	681	b0620	16128603	NP_415153.1	DNA-binding response regulator in two-component	cytosolic two component	Cytoplasmic	cytoplasmic minus
MPR	dpiB	29	304	33.5249	36.576	1.09101	651458	653116	1659	b0619	16128602	NP_415152.1	sensory histidine kinase in two-component	multipass	Cytoplasmic Membrane	multipass membrane
	dppA	1035	4926	1234.44	611.473	0.495343	3704121	3705728	1608	b3544	16131416	NP_418001.1	dipeptide transporter	none	Secreted	none
MPR	dppB	140	1102	263.235	215.65	0.81923	3702794	3703813	1020	b3543	16131415	NP_418000.1	dipeptide transporter	multipass	Cytoplasmic Membrane	multipass membrane
MPR	dppC	113	840	239.998	185.678	0.773665	3701882	3702784	903	b3542	16131414	NP_417999.1	dipeptide transporter	multipass	Cytoplasmic Membrane	multipass membrane
	dppD	107	611	208.548	123.941	0.594306	3700888	3701871	984	b3541	16131413	NP_417998.1	dipeptide transporter	peripheral	Cytoplasmic Membrane	peripheral membrane
	dppF	81	454	154.574	90.1693	0.583342	3699887	3700891	1005	b3540	16131412	NP_417997.1	dipeptide transporter	peripheral	Cytoplasmic Membrane	peripheral membrane
CPR	dps	157	710	597.428	281.188	0.470664	847631	848134	504	b0812	16128780	NP_415333.1	Fe-binding and storage protein	none	Cytoplasmic	cytoplasmic minus
	dsbA	86	644	263.056	205.016	0.779363	4041441	4042067	627	b3860	16131701	NP_418297.1	periplasmic protein disulfide isomerase I	none	Secreted	none
MPR	dsbB	43	256	155.307	96.2308	0.619618	1231723	1232253	531	b1185	49176085	NP_415703.3	oxidoreductase that catalyzes reoxidation of	multipass	Cytoplasmic Membrane	multipass membrane
	dsbC	49	236	132.173	66.2539	0.501266	3036134	3036844	711	b2893	16130795	NP_417369.1	protein disulfide isomerase II	none	Secreted	none
	dsbG	5	31	12.8371	8.28343	0.645274	637050	637796	747	b0604	90111151	NP_415137.2	periplasmic disulfide	none	Secreted	none
	dsdA	32	189	46.1787	28.3861	0.614701	2477224	2478552	1329	b2366	16130298	NP_416867.1	D-serine ammonia-lyase	none	Cytoplasmic Membrane	none
CPR	dsdC	10	102	20.4899	21.7517	1.06158	2474716	2475651	936	b2364	16130296	NP_416865.1	DNA-binding transcriptional dual regulator	none	Cytoplasmic	cytoplasmic minus
MPR	dsdX	9	85	12.9004	12.6804	0.982944	2475869	2477206	1338	b2365	16130297	NP_416866.1	predicted transporter	multipass	Cytoplasmic Membrane	multipass membrane
	dsrB	13	23	131.916	24.2904	0.184135	2022659	2022847	189	b1952	16129899	NP_416462.1	predicted protein	none	Unknown	none
	dtd	67	237	293.371	108.005	0.368151	4075038	4075475	438	b3887	16131727	NP_418323.1	D-tyr-tRNA(Tyr) deacylase	none	Unknown	none
MPR	dtpB	346	1819	451.414	246.993	0.547153	3638885	3640354	1470	b3496	16131368	NP_417953.1	predicted transporter	multipass	Cytoplasmic Membrane	multipass membrane
MPR	dtpD	5	129	6.47051	17.3744	2.68517	740298	741779	1482	b0709	16128684	NP_415237.1	predicted transporter	multipass	Cytoplasmic Membrane	multipass membrane
CPR	dusA	48	605	92.7061	121.612	1.3118	4259737	4260729	993	b4049	145698340	NP_418473.2	tRNA-dihydrouridine synthase A	none	Cytoplasmic	cytoplasmic minus
CPR	dusB	133	3716	264.053	767.834	2.90788	3408302	3409267	966	b3260	16131148	NP_417726.1	tRNA-dihydrouridine synthase B	none	Cytoplasmic	cytoplasmic minus
CPR	dusC	6	86	12.1383	18.1075	1.49176	2227460	2228407	948	b2140	16130078	NP_416645.1	tRNA-dihydrouridine synthase C	none	Cytoplasmic	cytoplasmic minus
	dut	47	397	197.674	173.778	0.879114	3811955	3812410	456	b3640	16131511	NP_418097.1	deoxyuridinetriphosphatase	none	Unknown	none
	dxr	57	680	91.3266	113.392	1.24161	193521	194717	1197	b0173	16128166	NP_414715.1	1-deoxy-D-xylulose 5-phosphate	none	Cytoplasmic Membrane	none
CPR	dxs	115	1241	118.386	132.962	1.12312	437539	439401	1863	b0420	16128405	NP_414954.1	1-deoxyxylulose-5-phosphate synthase,	none	Cytoplasmic	cytoplasmic minus
MPR	eamA	16	134	34.0953	29.7188	0.87164	1618262	1619161	900	b1533	90111291	NP_416050.4	cysteine and O-acetyl-L-serine efflux system	multipass	Cytoplasmic Membrane	multipass membrane
MPR	eamB	9	116	29.355	39.3776	1.34143	2713445	2714032	588	b2578	16130503	NP_417073.1	neutral amino-acid efflux system	multipass	Cytoplasmic Membrane	multipass membrane
	ebgA	14	223	8.6809	14.3911	1.65779	3220655	3223747	3093	b3076	49176308	YP_026199.1	cryptic beta-D-galactosidase, alpha subunit	none	Unknown	none
CPR	ebgR	96	690	187.108	139.966	0.748049	3219488	3220471	984	b3075	16130970	NP_417546.1	DNA-binding transcriptional repressor	none	Cytoplasmic	cytoplasmic minus
	ecnA	7	57	106.548	90.297	0.847479	4374340	4374465	126	b4410	49176462	YP_026283.1	entericidin A membrane lipoprotein, antidote	lipoprotein	Cytoplasmic Membrane	lipoproteins group
	ecnB	9	25	117.42	33.9462	0.289101	4374576	4374722	147	b4411	49176463	YP_026284.1	entericidin B membrane lipoprotein	lipoprotein	Cytoplasmic Membrane	lipoproteins group
	eco	52	324	203.944	132.253	0.648476	2301927	2302415	489	b2209	16130146	NP_416713.1	ecotin, a serine protease inhibitor	none	Secreted	none
	ecpA	10	227	32.6166	77.0579	2.36253	309308	309895	588	b0293	16128278	NP_414827.1	conserved protein	none	Unknown	none
CPR	eda	124	1049	370.427	326.144	0.880453	1930139	1930780	642	b1850	16129803	NP_416364.1	multifunctional 2-keto-3-deoxygluconate	none	Cytoplasmic	cytoplasmic minus
CPR	edd	95	465	100.55	51.2228	0.509427	1930817	1932628	1812	b1851	16129804	NP_416365.1	6-phosphogluconate dehydratase	none	Cytoplasmic	cytoplasmic minus
	efeB	9	112	13.5698	17.5752	1.29517	1082599	1083870	1272	b1019	16128983	NP_415538.1	conserved protein	none	Secreted	none
	efeO	8	71	13.6018	12.5637	0.923678	1081466	1082593	1128	b1018	16128982	NP_415537.1	conserved protein	none	Secreted	none
CPR	efp	65	762	219.86	268.251	1.2201	4373722	4374288	567	b4147	16131972	NP_418571.1	Elongation factor EF-P	protein biosynthesis	Cytoplasmic	cytoplasmic minus
CPR	elaA	29	111	120.385	47.9568	0.398362	2379104	2379565	462	b2267	16130202	NP_416770.1	predicted acyltransferase with acyl-CoA	none	Cytoplasmic	cytoplasmic minus
	elaB	104	457	651.821	298.101	0.457336	2378744	2379049	306	b2266	16130201	NP_416769.1	conserved protein	single pass	Unknown	single pass membrane
CPR	elbB	146	902	428.146	275.295	0.642993	3347828	3348481	654	b3209	90111557	NP_417676.2	isoprenoid biosynthesis protein with	none	Cytoplasmic	cytoplasmic minus
	elfG	5	94	8.95359	17.5189	1.95664	1001030	1002100	1071	b0941	16128908	NP_415461.1	predicted fimbrial-like adhesin protein	none	Secreted	none
	emrA	13	148	21.255	25.1845	1.18487	2809449	2810621	1173	b2685	16130597	NP_417170.1	multidrug efflux system	single pass	Cytoplasmic Membrane	single pass membrane
MPR	emrB	25	245	31.1543	31.7758	1.01995	2810638	2812176	1539	b2686	16130598	NP_417171.1	multidrug efflux system protein	multipass	Cytoplasmic Membrane	multipass membrane
MPR	emrD	87	658	140.805	110.835	0.787153	3851945	3853129	1185	b3673	90111634	NP_418129.2	multidrug efflux system protein	multipass	Cytoplasmic Membrane	multipass membrane
MPR	emrE	5	68	28.7967	40.7599	1.41544	567538	567870	333	b0543	16128526	NP_415075.1	DLP12 prophage; multidrug resistance protein	multipass	Cytoplasmic Membrane	multipass membrane
	emtA	16	273	50.1401	89.039	1.7758	1242403	1243014	612	b1193	90111231	NP_415711.2	lytic murein endotransglycosylase E	lipoprotein	Cytoplasmic Membrane	lipoproteins group
	endA	5	74	13.5442	20.8625	1.54033	3088369	3089076	708	b2945	16130846	NP_417420.1	DNA-specific endonuclease I	none	Unknown	none
CPR	eno	767	5382	1132.41	826.996	0.730299	2904665	2905963	1299	b2779	16130686	NP_417259.1	enolase	none	Cytoplasmic	cytoplasmic minus
CPR	entA	13	121	33.3764	32.3321	0.968711	627774	628520	747	b0596	16128579	NP_415128.1	2,3-dihydro-2,3-dihydroxybenzoate	none	Cytoplasmic	cytoplasmic minus
CPR	entF	21	293	10.3748	15.0654	1.45211	613380	617261	3882	b0586	16128569	NP_415118.1	enterobactin synthase multienzyme complex	none	Cytoplasmic	cytoplasmic minus
	entH	6	58	27.795	27.9638	1.00607	628523	628936	414	b0597	16128580	NP_415129.1	conserved protein	none	Unknown	none
MPR	entS	5	75	7.6653	11.9667	1.56115	621523	622773	1251	b0591	16128574	NP_415123.1	predicted transporter	multipass	Cytoplasmic Membrane	multipass membrane
	envC	75	591	114.158	93.6237	0.820122	3784861	3786120	1260	b3613	162135913	NP_418070.6	protease with a role in cell division	none	Secreted	none
CPR	envY	5	58	12.5844	15.1929	1.20729	585370	586131	762	b0566	16128549	NP_415098.1	DNA-binding transcriptional activator of porin	none	Cytoplasmic	cytoplasmic minus
MPR	envZ	159	736	225.38	108.58	0.481763	3532538	3533890	1353	b3404	16131281	NP_417863.1	sensory histidine kinase in two-component	multipass	Cytoplasmic Membrane	multipass membrane
CPR	epd	179	2028	336.565	396.859	1.17915	3070694	3071713	1020	b2927	16130828	NP_417402.1	D-erythrose 4-phosphate dehydrogenase	none	Cytoplasmic	cytoplasmic minus
CPR	epmA	20	266	39.22	54.289	1.38422	4380666	4381643	978	b4155	90111694	NP_418579.2	predicted lysyl-tRNA synthetase	none	Cytoplasmic	cytoplasmic minus
CPR	epmB	37	342	68.9609	66.3406	0.962004	4372652	4373680	1029	b4146	16131971	NP_418570.1	predicted lysine aminomutase	none	Cytoplasmic	cytoplasmic minus
CPR	epmC	30	260	104.801	94.53	0.901996	2442225	2442773	549	b2326	16130261	NP_416829.1	conserved protein	none	Cytoplasmic	cytoplasmic minus
MPR	eptB	54	521	61.2082	61.4619	1.00414	3706807	3708498	1692	b3546	90111611	NP_418002.2	predicted metal dependent hydrolase	multipass	Cytoplasmic Membrane	multipass membrane
MPR	eptC	20	402	22.1206	46.2749	2.09194	4146555	4148288	1734	b3955	16131793	NP_418390.1	conserved inner membrane protein	multipass	Cytoplasmic Membrane	multipass membrane
	era	51	571	107.959	125.799	1.16525	2700503	2701408	906	b2566	16130491	NP_417061.1	membrane-associated, 16S rRNA-binding GTPase	peripheral	Cytoplasmic Membrane	peripheral membrane
	erfK	47	397	96.6124	84.9332	0.879114	2060415	2061347	933	b1990	16129931	NP_416494.1	L,D-transpeptidase linking Lpp to murein	none	Unknown	none
	erpA	35	183	194.565	105.877	0.544171	176610	176954	345	b0156	16128149	NP_414698.1	conserved protein	none	Unknown	none
MPR	etk	13	360	11.4315	32.947	2.88212	1041253	1043433	2181	b0981	16128947	NP_415501.1	cryptic autophosphorylating protein tyrosine	multipass	Cytoplasmic Membrane	multipass membrane
	eutB	136	2386	191.504	349.673	1.82593	2555340	2556701	1362	b2441	90111437	NP_416936.4	ethanolamine ammonia-lyase, large subunit,	none	Unknown	none
CPR	eutC	32	323	69.112	72.6036	1.05052	2554432	2555319	888	b2440	16130365	NP_416935.1	ethanolamine ammonia-lyase, small subunit	none	Cytoplasmic	cytoplasmic minus
MPR	eutH	5	76	7.81523	12.3634	1.58196	2564903	2566129	1227	b2452	16130377	NP_416947.1	predicted inner membrane protein	multipass	Cytoplasmic Membrane	multipass membrane
	eutK	13	88	49.7648	35.0602	0.704517	2553250	2553750	501	b2438	90111436	NP_416933.4	predicted carboxysome structural protein with	none	Unknown	none
	eutL	17	96	49.3994	29.0333	0.587726	2553763	2554422	660	b2439	16130364	NP_416934.1	predicted carboxysome structural protein with	none	Unknown	none
	eutM	6	34	39.14	23.0834	0.589766	2570179	2570472	294	b2457	90111439	NP_416952.2	predicted carboxysome structural protein,	none	Unknown	none
CPR	eutR	11	148	20.0346	28.0545	1.4003	2552152	2553204	1053	b2437	16130362	NP_416932.1	predicted DNA-binding transcriptional	none	Cytoplasmic	cytoplasmic minus
CPR	eutT	5	73	11.927	18.1232	1.51952	2571524	2572327	804	b2459	16130384	NP_416954.1	predicted cobalamin adenosyltransferase in	none	Cytoplasmic	cytoplasmic minus
CPR	evgA	24	150	74.8432	48.6839	0.650478	2481777	2482391	615	b2369	16130301	NP_416870.1	DNA-binding response regulator in two-component	cytosolic two component	Cytoplasmic	cytoplasmic minus
MPR	evgS	34	213	18.1433	11.8296	0.652008	2482396	2485989	3594	b2370	16130302	NP_416871.1	hybrid sensory histidine kinase in	multipass	Cytoplasmic Membrane	multipass membrane
MPR	exbB	163	936	425.321	254.189	0.597641	3149272	3150006	735	b3006	16130904	NP_417479.1	membrane spanning protein in TonB-ExbB-ExbD	multipass	Cytoplasmic Membrane	multipass membrane
	exbD	74	892	333.149	417.95	1.25454	3148840	3149265	426	b3005	16130903	NP_417478.1	membrane spanning protein in TonB-ExbB-ExbD	single pass type II	Cytoplasmic Membrane	single pass membrane
CPR	exoX	17	211	49.1758	63.524	1.29177	1924144	1924806	663	b1844	16129797	NP_416358.1	DNA exonuclease X	none	Cytoplasmic	cytoplasmic minus
CPR	exuR	143	2298	352.965	590.334	1.6725	3244674	3245450	777	b3094	90111537	NP_417565.2	DNA-binding transcriptional repressor	none	Cytoplasmic	cytoplasmic minus
MPR	exuT	204	1787	275.717	251.369	0.911689	3243126	3244544	1419	b3093	16130988	NP_417564.1	hexuronate transporter	multipass	Cytoplasmic Membrane	multipass membrane
CPR	fabA	119	986	439.74	379.209	0.862348	1015175	1015693	519	b0954	16128921	NP_415474.1	beta-hydroxydecanoyl thioester dehydrase	none	Cytoplasmic	cytoplasmic minus
CPR	fabB	842	5999	1322.55	980.691	0.741514	2438407	2439627	1221	b2323	16130258	NP_416826.1	3-oxoacyl-[acyl-carrier-protein] synthase I	none	Cytoplasmic	cytoplasmic minus
CPR	fabD	329	1863	678.468	399.852	0.589345	1148951	1149880	930	b1092	16129055	NP_415610.1	malonyl-CoA-[acyl-carrier-protein]	none	Cytoplasmic	cytoplasmic minus
CPR	fabF	597	8034	921.869	1291.16	1.40059	1151162	1152403	1242	b1095	16129058	NP_415613.1	3-oxoacyl-[acyl-carrier-protein] synthase II	none	Cytoplasmic	cytoplasmic minus
CPR	fabG	673	11355	1756.08	3083.68	1.756	1149893	1150627	735	b1093	16129056	NP_415611.1	3-oxoacyl-[acyl-carrier-protein] reductase	none	Cytoplasmic	cytoplasmic minus
CPR	fabH	240	1526	482.48	319.282	0.661753	1147982	1148935	954	b1091	16129054	NP_415609.1	3-oxoacyl-[acyl-carrier-protein] synthase III	none	Cytoplasmic	cytoplasmic minus
	fabI	108	499	262.521	126.239	0.480872	1348275	1349063	789	b1288	16129249	NP_415804.1	enoyl-[acyl-carrier-protein] reductase,	none	Cytoplasmic Membrane	none
	fabR	81	761	239.732	234.411	0.977804	4159147	4159794	648	b3963	145698338	NP_418398.2	DNA-binding transcriptional repressor	represor	Cytoplasmic Membrane	none
CPR	fabZ	79	761	332.261	333.111	1.00256	202101	202556	456	b0180	16128173	NP_414722.1	(3R)-hydroxymyristol acyl carrier protein	none	Cytoplasmic	cytoplasmic minus
CPR	fadA	11	134	18.1241	22.9784	1.26784	4025632	4026795	1164	b3845	49176430	YP_026272.1	3-ketoacyl-CoA thiolase (thiolase I)	none	Cytoplasmic	cytoplasmic minus
CPR	fadB	8	159	7.00587	14.4918	2.06852	4026805	4028994	2190	b3846	16131692	NP_418288.1	fused 3-hydroxybutyryl-CoA	none	Cytoplasmic	cytoplasmic minus
CPR	fadD	26	307	29.5755	36.3454	1.2289	1886085	1887770	1686	b1805	16129759	NP_416319.1	acyl-CoA synthetase (long-chain-fatty-acid--CoA	peripheral	Cytoplasmic	cytoplasmic minus
	fadE	15	257	11.766	20.9809	1.78318	240859	243303	2445	b0221	90111100	NP_414756.2	acyl coenzyme A dehydrogenase	none	Cytoplasmic Membrane	none
CPR	fadH	37	240	35.1465	23.7271	0.67509	3229687	3231705	2019	b3081	16130976	NP_417552.1	2,4-dienoyl-CoA reductase, NADH and FMN-linked	none	Cytoplasmic	cytoplasmic minus
CPR	fadI	93	565	136.049	86.023	0.632292	2457181	2458491	1311	b2342	16130275	NP_416844.1	beta-ketoacyl-CoA thiolase, anaerobic, subunit	none	Cytoplasmic	cytoplasmic minus
CPR	fadJ	86	962	76.8931	89.5193	1.1642	2455037	2457181	2145	b2341	16130274	NP_416843.1	fused enoyl-CoA hydratase and epimerase and	none	Cytoplasmic	cytoplasmic minus
CPR	fadK	7	108	8.15119	13.0888	1.60575	1781055	1782701	1647	b1701	145698273	NP_416216.4	short chain acyl-CoA synthetase, anaerobic	peripheral	Cytoplasmic	cytoplasmic minus
	fadL	31	354	44.3353	52.6918	1.18849	2459328	2460668	1341	b2344	145698292	NP_416846.2	long-chain fatty acid outer membrane	secreted	Secreted	none
CPR	fadM	9	45	43.26	22.5117	0.520382	463626	464024	399	b0443	16128428	NP_414977.1	thioesterase III	none	Cytoplasmic	cytoplasmic minus
CPR	fadR	118	1253	314.316	347.366	1.10515	1234161	1234880	720	b1187	16129150	NP_415705.1	DNA-binding transcriptional dual regulator of	represor	Cytoplasmic	cytoplasmic minus
	fau	125	1421	436.671	516.643	1.18314	3054263	3054811	549	b2912	49176282	NP_417387.3	predicted ligase	none	Unknown	none
CPR	fbaA	354	3475	628.631	642.244	1.02165	3068187	3069266	1080	b2925	16130826	NP_417400.1	fructose-bisphosphate aldolase, class II	none	Cytoplasmic	cytoplasmic minus
	fbaB	52	373	94.709	70.7049	0.746548	2175534	2176586	1053	b2097	90111385	NP_416600.4	fructose-bisphosphate aldolase class I	none	Unknown	none
CPR	fbp	116	2500	222.694	499.509	2.24303	4452634	4453632	999	b4232	16132054	NP_418653.1	fructose-1,6-bisphosphatase I	none	Cytoplasmic	cytoplasmic minus
CPR	fdhD	47	381	108.081	91.1859	0.843683	4084039	4084872	834	b3895	16131735	NP_418331.1	formate dehydrogenase formation protein	none	Cytoplasmic	cytoplasmic minus
CPR	fdhE	120	985	247.466	211.408	0.854294	4078322	4079251	930	b3891	16131731	NP_418327.1	formate dehydrogenase formation protein	none	Cytoplasmic	cytoplasmic minus
CPR	fdhF	324	4976	289.286	462.397	1.59841	4295242	4297389	2148	b4079	16131905	NP_418503.1	formate dehydrogenase-H, selenopolypeptide	none	Cytoplasmic	cytoplasmic minus
	fdnG	435	4039	273.71	264.501	0.966356	1545425	1548472	3048	b1474	16129433	NP_415991.1	ion/transport;	none	Secreted	none
	fdnH	107	1032	231.877	232.758	1.0038	1548485	1549369	885	b1475	16129434	NP_415992.1	formate dehydrogenase-N, Fe-S (beta) subunit,	single pass	Cytoplasmic Membrane	single pass membrane
MPR	fdnI	94	1399	275.655	426.981	1.54897	1549362	1550015	654	b1476	16129435	NP_415993.1	formate dehydrogenase-N, cytochrome B556	multipass	Cytoplasmic Membrane	multipass membrane
	fdoG	1033	11240	649.344	735.348	1.13245	4080795	4083845	3051	b3894	16131734	NP_418330.1	formate dehydrogenase-O, large subunit	none	Secreted	none
	fdoH	221	2286	469.376	505.309	1.07656	4079880	4080782	903	b3893	16131733	NP_418329.1	formate dehydrogenase-O, Fe-S subunit	single pass	Cytoplasmic Membrane	single pass membrane
MPR	fdoI	185	1688	557.868	529.766	0.949627	4079248	4079883	636	b3892	16131732	NP_418328.1	formate dehydrogenase-O, cytochrome b556	multipass	Cytoplasmic Membrane	multipass membrane
CPR	fdx	21	232	119.866	137.822	1.1498	2654770	2655105	336	b2525	16130450	NP_417020.1	[2Fe-2S] ferredoxin	none	Cytoplasmic	cytoplasmic minus
CPR	feaB	8	119	10.2286	15.8352	1.54814	1445543	1447042	1500	b1385	90111264	NP_415903.4	phenylacetaldehyde dehydrogenase	none	Cytoplasmic	cytoplasmic minus
	fecA	121	770	99.8111	66.1054	0.662305	4512376	4514700	2325	b4291	16132112	NP_418711.1	KpLE2 phage-like element; ferric citrate outer	none	Secreted	none
	fecB	27	257	57.3446	56.8086	0.990653	4511429	4512331	903	b4290	162135917	NP_418710.4	KpLE2 phage-like element; iron-dicitrate	none	Secreted	none
MPR	fecC	15	147	28.7967	29.3711	1.01995	4510434	4511432	999	b4289	16132110	NP_418709.1	KpLE2 phage-like element; iron-dicitrate	multipass	Cytoplasmic Membrane	multipass membrane
MPR	fecD	10	102	20.0403	21.2744	1.06158	4509481	4510437	957	b4288	16132109	NP_418708.1	KpLE2 phage-like element; iron-dicitrate	multipass	Cytoplasmic Membrane	multipass membrane
	fecE	12	117	29.9665	30.4084	1.01475	4508713	4509480	768	b4287	16132108	NP_418707.1	KpLE2 phage-like element; iron-dicitrate	peripheral	Cytoplasmic Membrane	peripheral membrane
CPR	fecI	5	85	18.3703	32.5025	1.7693	4515737	4516258	522	b4293	16132114	NP_418713.1	KpLE2 phage-like element; RNA polymerase, sigma	none	Cytoplasmic	cytoplasmic minus
	fecR	11	120	22.1137	25.1074	1.13538	4514787	4515740	954	b4292	16132113	NP_418712.1	KpLE2 phage-like element; transmembrane signal	none	Secreted	none
	feoA	33	194	277.585	169.838	0.611843	3538185	3538412	228	b3408	16131284	NP_417867.1	ferrous iron transporter, protein A	none	Unknown	none
MPR	feoB	567	5080	468.314	436.687	0.932466	3538429	3540750	2322	b3409	16131285	NP_417868.1	fused ferrous iron transporter, protein B:	multipass	Cytoplasmic Membrane	multipass membrane
	feoC	105	1522	849.684	1281.84	1.50861	3540750	3540986	237	b3410	16131286	NP_417869.1	predicted DNA-binding transcriptional	none	Unknown	none
MPR	fepA	9	196	7.70224	17.4575	2.26655	609477	611717	2241	b0584	16128567	NP_415116.1	iron-enterobactin outer membrane transporter	multipass	Secreted	multipass membrane
	fepB	5	70	10.0202	14.6001	1.45707	622777	623733	957	b0592	16128575	NP_415124.1	iron-enterobactin transporter subunit	none	Secreted	none
MPR	fepD	4	71	7.63327	14.1014	1.84736	620408	621412	1005	b0590	16128573	NP_415122.1	iron-enterobactin transporter subunit	multipass	Cytoplasmic Membrane	multipass membrane
	ffh	436	4287	613.94	628.268	1.02334	2744456	2745817	1362	b2610	16130531	NP_417101.1	Signal Recognition Particle (SRP) component	none	Unknown	none
	ffs	47	12	790.696	21.0109	0.0265727	475672	475785	114	b0455	N/A	N/A	s; cytoplasm	sRNA	Unknown	none
CPR	fhlA	82	600	75.6442	57.6057	0.761535	2852360	2854438	2079	b2731	16130638	NP_417211.1	DNA-binding transcriptional activator	none	Cytoplasmic	cytoplasmic minus
	fhuA	62	921	52.989	81.923	1.54604	167484	169727	2244	b0150	16128143	NP_414692.1	ferrichrome outer membrane transporter	secreted	Secreted	none
MPR	fhuB	37	378	35.7845	38.0485	1.06327	171462	173444	1983	b0153	16128146	NP_414695.1	fused iron-hydroxamate transporter subunits of	multipass	Cytoplasmic Membrane	multipass membrane
	fhuC	21	224	50.47	56.0291	1.11015	169778	170575	798	b0151	16128144	NP_414693.1	iron-hydroxamate transporter subunit	peripheral	Cytoplasmic Membrane	peripheral membrane
	fhuD	12	95	25.8297	21.2821	0.823938	170575	171465	891	b0152	16128145	NP_414694.1	iron-hydroxamate transporter subunit	none	Secreted	none
	fhuE	14	182	12.2603	16.5881	1.35299	1158585	1160774	2190	b1102	16129065	NP_415620.1	ferric-rhodotorulic acid outer membrane	none	Secreted	none
CPR	fhuF	9	139	21.8767	35.1647	1.6074	4602898	4603686	789	b4367	16132188	NP_418787.1	ferric iron reductase involved in ferric	peripheral	Cytoplasmic	cytoplasmic minus
CPR	fic	40	223	127.221	73.817	0.580226	3488883	3489485	603	b3361	16131240	NP_417820.1	stationary-phase protein, cell division	none	Cytoplasmic	cytoplasmic minus
MPR	fieF	116	1025	246.369	226.571	0.919641	4104492	4105394	903	b3915	16131753	NP_418350.1	zinc transporter	multipass	Cytoplasmic Membrane	multipass membrane
	fimA	167	824	583.392	299.588	0.513527	4541138	4541686	549	b4314	16132135	NP_418734.1	major type 1 subunit fimbrin (pilin)	none	Secreted	none
CPR	fimB	5	39	15.9026	12.9097	0.811796	4538980	4539582	603	b4312	16132133	NP_418732.1	tyrosine recombinase/inversion of on/off	none	Cytoplasmic	cytoplasmic minus
	fimC	6	58	15.8501	15.9463	1.00607	4542327	4543052	726	b4316	49176488	NP_418736.3	chaperone, periplasmic	none	Secreted	none
	fimD	9	132	6.54559	9.99155	1.52645	4543119	4545755	2637	b4317	16132138	NP_418737.1	outer membrane usher protein, type 1 fimbrial	secreted	Secreted	none
	fimI	13	86	46.1707	31.7888	0.688506	4541751	4542290	540	b4315	90111729	NP_418735.2	fimbrial protein involved in type 1 pilus	none	Secreted	none
CPR	fis	12	445	77.4892	299.07	3.8595	3409293	3409589	297	b3261	16131149	NP_417727.1	global DNA-binding transcriptional dual	none	Cytoplasmic	cytoplasmic minus
	fiu	8	120	6.72048	10.4917	1.56115	838472	840754	2283	b0805	16128773	NP_415326.1	predicted iron outer membrane transporter	none	Secreted	none
CPR	fixC	4	110	5.96071	17.0602	2.8621	44180	45466	1287	b0043	16128037	NP_414585.1	predicted oxidoreductase with	none	Cytoplasmic	cytoplasmic minus
CPR	fklB	30	201	92.6502	64.6061	0.697312	4426958	4427578	621	b4207	90111705	NP_418628.4	FKBP-type peptidyl-prolyl cis-trans isomerase	none	Cytoplasmic	cytoplasmic minus
	fkpA	167	604	393.951	148.291	0.37642	3474629	3475441	813	b3347	16131226	NP_417806.1	FKBP-type peptidyl-prolyl cis-trans isomerase	none	Secreted	none
CPR	fkpB	18	159	76.7143	70.5267	0.919342	25826	26275	450	b0028	16128022	NP_414569.1	FKBP-type peptidyl-prolyl cis-trans isomerase	none	Cytoplasmic	cytoplasmic minus
CPR	fldA	54	326	195.036	122.544	0.628313	710158	710688	531	b0684	16128660	NP_415210.1	flavodoxin 1	none	Cytoplasmic	cytoplasmic minus
CPR	fldB	63	971	231.466	371.294	1.6041	3037877	3038398	522	b2895	16130797	NP_417371.1	flavodoxin 2	none	Cytoplasmic	cytoplasmic minus
	flgA	11	109	31.9643	32.9649	1.0313	1129427	1130086	660	b1072	16129035	NP_415590.1	assembly protein for flagellar basal-body	none	Secreted	none
	flgB	22	142	101.182	67.9706	0.671766	1130241	1130657	417	b1073	16129036	NP_415591.1	flagellar component of cell-proximal portion of	none	Secreted	none
	flgC	23	120	108.915	59.1419	0.543007	1130661	1131065	405	b1074	16129037	NP_415592.1	flagellar component of cell-proximal portion of	none	Secreted	none
	flgD	31	258	85.4218	73.9911	0.866184	1131077	1131772	696	b1075	16129038	NP_415593.1	flagellar hook assembly protein	none	Secreted	none
	flgE	52	309	82.4885	51.0154	0.618454	1131797	1133005	1209	b1076	16129039	NP_415594.1	flagellar hook protein	none	Secreted	none
	flgF	35	243	88.7897	64.1584	0.722588	1133025	1133780	756	b1077	16129040	NP_415595.1	flagellar component of cell-proximal portion of	none	Secreted	none
	flgG	28	206	68.5824	52.5139	0.765705	1133952	1134734	783	b1078	16129041	NP_415596.1	flagellar component of cell-distal portion of	none	Secreted	none
	flgH	11	104	30.1809	29.6979	0.983995	1134787	1135485	699	b1079	16129042	NP_415597.1	flagellar protein of basal-body outer-membrane	lipoprotein	Secreted	lipoproteins group
	flgI	22	160	38.427	29.0862	0.756919	1135497	1136594	1098	b1080	49176076	NP_415598.3	predicted flagellar basal body protein	none	Secreted	none
	flgJ	18	135	36.647	28.6056	0.780573	1136594	1137535	942	b1081	16129044	NP_415599.1	muramidase	none	Secreted	none
	flgK	16	141	18.6653	17.1193	0.917174	1137601	1139244	1644	b1082	16129045	NP_415600.1	flagellar hook-filament junction protein 1	none	Secreted	none
	flgL	9	97	18.093	20.2951	1.12171	1139256	1140209	954	b1083	16129046	NP_415601.1	flagellar hook-filament junction protein	none	Secreted	none
CPR	flgM	4	34	26.0933	23.0834	0.88465	1129058	1129351	294	b1071	16129034	NP_415589.1	anti-sigma factor for FliA (sigma 28)	none	Cytoplasmic	cytoplasmic minus
CPR	flgN	7	94	32.1943	44.9946	1.3976	1128637	1129053	417	b1070	16129033	NP_415588.1	export chaperone for FlgK and FlgL	none	Cytoplasmic	cytoplasmic minus
MPR	flhA	10	151	9.22491	14.4974	1.57155	1960996	1963074	2079	b1879	16129831	NP_416393.1	predicted flagellar export pore protein	multipass	Cytoplasmic Membrane	multipass membrane
CPR	flhC	5	126	16.5618	43.4371	2.62273	1975290	1975868	579	b1891	16129843	NP_416405.1	DNA-binding transcriptional dual regulator with	activator	Cytoplasmic	cytoplasmic minus
CPR	flhD	9	52	49.1758	29.5709	0.60133	1975871	1976221	351	b1892	145698279	NP_416406.4	DNA-binding transcriptional dual regulator with	activator	Cytoplasmic	cytoplasmic minus
	flhE	5	17	24.4002	8.63426	0.35386	1960604	1960996	393	b1878	16129830	NP_416392.1	conserved protein	none	Unknown	none
	fliC	33	515	42.2774	68.668	1.62422	2000134	2001630	1497	b1923	16129870	NP_416433.1	flagellar filament structural protein	none	Secreted	none
	fliD	4	63	5.45233	8.93748	1.6392	2001896	2003302	1407	b1924	16129871	NP_416434.1	flagellar filament capping protein	none	Secreted	none
MPR	fliF	12	138	13.8724	16.6036	1.19688	2011253	2012911	1659	b1938	16129885	NP_416448.1	flagellar basal-body MS-ring and collar	multipass	Cytoplasmic Membrane	multipass membrane
CPR	fliG	19	121	36.5856	24.2491	0.662803	2012904	2013899	996	b1939	16129886	NP_416449.1	flagellar motor switching and energizing	peripheral	Cytoplasmic	cytoplasmic minus
CPR	fliH	11	82	30.7081	23.8246	0.775842	2013892	2014578	687	b1940	90111357	NP_416450.2	flagellar biosynthesis protein	none	Cytoplasmic	cytoplasmic minus
CPR	fliI	15	121	20.9373	17.5779	0.83955	2014578	2015951	1374	b1941	16129888	NP_416451.1	flagellum-specific ATP synthase	none	Cytoplasmic	cytoplasmic minus
	fliK	9	78	15.3021	13.8024	0.901996	2016410	2017537	1128	b1943	16129890	NP_416453.1	flagellar hook-length control protein	none	Secreted	none
	fliL	8	75	32.9954	32.1942	0.975717	2017642	2018106	465	b1944	16129891	NP_416454.1	flagellar biosynthesis protein	single pass	Cytoplasmic Membrane	single pass membrane
	fliM	20	196	38.1663	38.9277	1.01995	2018111	2019115	1005	b1945	16129892	NP_416455.1	flagellar motor switching and energizing	peripheral	Cytoplasmic Membrane	peripheral membrane
	fliN	6	77	27.795	37.1244	1.33565	2019112	2019525	414	b1946	16129893	NP_416456.1	flagellar motor switching and energizing	peripheral	Cytoplasmic Membrane	peripheral membrane
	fliO	4	39	20.9602	21.2693	1.01475	2019528	2019893	366	b1947	90111358	NP_416457.4	flagellar biosynthesis protein	single pass	Cytoplasmic Membrane	single pass membrane
MPR	fliP	7	92	18.1911	24.8829	1.36786	2019893	2020630	738	b1948	16129895	NP_416458.1	flagellar biosynthesis protein	multipass	Cytoplasmic Membrane	multipass membrane
	fliY	107	364	256.193	90.7064	0.354054	1997609	1998409	801	b1920	16129867	NP_416430.1	cystine transporter subunit	none	Secreted	none
	flk	11	135	21.1812	27.0547	1.2773	2435972	2436967	996	b2321	16130256	NP_416824.1	predicted flagella assembly protein	single pass	Cytoplasmic Membrane	single pass membrane
	flu	88	624	54.0934	39.9208	0.737996	2069563	2072682	3120	b2000	49176177	YP_026164.1	CP4-44 prophage; antigen 43 (Ag43)	secreted	Secreted	none
CPR	fmt	166	1388	335.827	292.247	0.870229	3432236	3433183	948	b3288	16131167	NP_417746.1	10-formyltetrahydrofolate:L-methionyl-	none	Cytoplasmic	cytoplasmic minus
CPR	fnr	91	1456	231.773	385.954	1.66522	1396798	1397550	753	b1334	16129295	NP_415850.1	DNA-binding transcriptional dual regulator,	represor	Cytoplasmic	cytoplasmic minus
MPR	focA	286	2657	639.286	618.12	0.966892	952832	953689	858	b0904	16128871	NP_415424.1	formate transporter	multipass	Cytoplasmic Membrane	multipass membrane
MPR	focB	13	116	29.3665	27.2721	0.928682	2611956	2612804	849	b2492	16130417	NP_416987.1	predicted formate transporter	multipass	Cytoplasmic Membrane	multipass membrane
CPR	folA	12	132	47.9465	54.8911	1.14484	49823	50302	480	b0048	16128042	NP_414590.1	dihydrofolate reductase	none	Cytoplasmic	cytoplasmic minus
CPR	folB	7	57	36.3821	30.8331	0.847479	3202243	3202611	369	b3058	90111533	NP_417530.2	bifunctional dihydroneopterin	none	Cytoplasmic	cytoplasmic minus
CPR	folC	95	527	143.575	82.893	0.57735	2429696	2430964	1269	b2315	16130250	NP_416818.1	bifunctional folylpolyglutamate synthase/	none	Cytoplasmic	cytoplasmic minus
CPR	folD	125	657	276.508	151.257	0.547026	556098	556964	867	b0529	16128513	NP_415062.1	bifunctional 5,10-methylene-tetrahydrofolate	none	Cytoplasmic	cytoplasmic minus
CPR	folE	41	388	117.537	115.764	0.984918	2241006	2241674	669	b2153	16130091	NP_416658.1	GTP cyclohydrolase I	none	Cytoplasmic	cytoplasmic minus
CPR	folM	9	143	23.8738	39.479	1.65366	1679000	1679722	723	b1606	16129564	NP_416123.1	dihydrofolate reductase isozyme	none	Cytoplasmic	cytoplasmic minus
CPR	folP	49	182	110.689	42.789	0.38657	3322085	3322933	849	b3177	90111553	NP_417644.4	7,8-dihydropteroate synthase	none	Cytoplasmic	cytoplasmic minus
CPR	folX	15	96	79.2503	52.7878	0.666089	2419347	2419709	363	b2303	16130238	NP_416806.1	D-erythro-7,8-dihydroneopterin triphosphate	none	Cytoplasmic	cytoplasmic minus
CPR	fpr	88	591	225.932	157.919	0.698968	4111749	4112495	747	b3924	16131762	NP_418359.1	ferredoxin-NADP reductase	none	Cytoplasmic	cytoplasmic minus
	frdA	3991	23543	4231.16	2597.72	0.613949	4378533	4380341	1809	b4154	16131979	NP_418578.1	fumarate reductase (anaerobic) catalytic and	none	Cytoplasmic Membrane	none
	frdB	761	5727	1985.7	1555.28	0.78324	4377806	4378540	735	b4153	16131978	NP_418577.1	fumarate reductase (anaerobic), Fe-S subunit	none	Cytoplasmic Membrane	none
MPR	frdC	307	4562	1486.82	2299.48	1.54657	4377400	4377795	396	b4152	16131977	NP_418576.1	fumarate reductase (anaerobic), membrane anchor	multipass	Cytoplasmic Membrane	multipass membrane
MPR	frdD	640	5700	3409.53	3160.39	0.926931	4377030	4377389	360	b4151	16131976	NP_418575.1	fumarate reductase (anaerobic), membrane anchor	multipass	Cytoplasmic Membrane	multipass membrane
CPR	fre	211	1572	576.45	446.976	0.775394	4024550	4025251	702	b3844	16131690	NP_418286.1	flavin reductase	none	Cytoplasmic	cytoplasmic minus
CPR	frlB	6	84	11.2484	16.3898	1.45707	3499290	3500312	1023	b3371	162135909	NP_417830.4	fructoselysine-6-P-deglycase	none	Cytoplasmic	cytoplasmic minus
CPR	frlC	8	68	18.4631	16.3334	0.88465	3500362	3501192	831	b4474	49176341	YP_026213.1	predicted isomerase	none	Cytoplasmic	cytoplasmic minus
	frlD	7	118	17.0802	29.966	1.75443	3501189	3501974	786	b3374	16131252	NP_417833.1	fructoselysine 6-kinase	none	Unknown	none
CPR	frlR	27	160	70.7407	43.6293	0.616749	3502074	3502805	732	b3375	162135910	NP_417834.6	predicted DNA-binding transcriptional	none	Cytoplasmic	cytoplasmic minus
CPR	frmA	44	298	76.0232	53.5873	0.704881	377686	378795	1110	b0356	16128341	NP_414890.1	alcohol dehydrogenase class	none	Cytoplasmic	cytoplasmic minus
	frmB	17	127	39.093	30.3953	0.777512	376759	377592	834	b0355	16128340	NP_414889.1	predicted esterase	none	Unknown	none
CPR	frmR	19	80	132.026	57.8562	0.438217	378830	379105	276	b0357	162135894	NP_414891.4	regulator protein that represses frmRAB operon	represor	Cytoplasmic	cytoplasmic minus
CPR	frr	187	3427	642.723	1225.88	1.90733	192872	193429	558	b0172	16128165	NP_414714.1	ribosome recycling factor	protein biosynthesis	Cytoplasmic	cytoplasmic minus
	frsA	99	653	152.504	104.692	0.686484	256527	257771	1245	b0239	16128225	NP_414774.1	hydrolase, binds to enzyme IIA(Glc)	none	Unknown	none
MPR	fruA	50	434	56.6743	51.1986	0.903383	2257741	2259432	1692	b2167	16130105	NP_416672.1	fused fructose-specific PTS enzymes:	multipass	Cytoplasmic Membrane	multipass membrane
CPR	fruB	15	102	25.4358	18.0014	0.70772	2260387	2261517	1131	b2169	16130107	NP_416674.1	fused fructose-specific PTS enzymes: IIA	none	Cytoplasmic	cytoplasmic minus
CPR	fruK	26	162	53.1036	34.4364	0.648476	2259449	2260387	939	b2168	16130106	NP_416673.1	fructose-1-phosphate kinase	none	Cytoplasmic	cytoplasmic minus
	frvR	5	119	5.48273	13.5808	2.47702	4086130	4087878	1749	b3897	16131737	NP_418333.1	predicted regulator	none	Cytoplasmic Membrane	none
MPR	frwC	5	58	8.87897	10.7195	1.20729	4140553	4141632	1080	b3949	16131787	NP_418384.1	predicted enzyme IIC component of PTS	multipass	Cytoplasmic Membrane	multipass membrane
	frwD	4	49	22.4311	28.5982	1.27494	4145161	4145502	342	b3953	16131791	NP_418388.1	predicted enzyme IIB component of PTS	none	Unknown	none
CPR	fryA	5	202	3.84186	16.1538	4.20469	2500012	2502507	2496	b2383	16130315	NP_416884.1	fused predicted PTS enzymes: Hpr	none	Cytoplasmic	cytoplasmic minus
CPR	fsaA	30	304	86.7809	91.5227	1.05464	862865	863527	663	b0825	90111174	NP_415346.4	fructose-6-phosphate aldolase 1	none	Cytoplasmic	cytoplasmic minus
CPR	fsaB	34	141	98.3517	42.4497	0.431611	4137069	4137731	663	b3946	16131784	NP_418381.1	fructose-6-phosphate aldolase 2	none	Cytoplasmic	cytoplasmic minus
MPR	fsr	15	150	23.5609	24.5214	1.04076	502700	503920	1221	b0479	16128463	NP_415012.1	predicted fosmidomycin efflux system	multipass	Cytoplasmic Membrane	multipass membrane
CPR	ftnA	31	236	119.385	94.5914	0.792324	1986740	1987237	498	b1905	16129855	NP_416418.1	ferritin iron storage protein (cytoplasmic)	none	Cytoplasmic	cytoplasmic minus
CPR	ftnB	106	1008	403.359	399.208	0.989708	1984949	1985452	504	b1902	16129852	NP_416415.1	predicted ferritin-like protein	none	Cytoplasmic	cytoplasmic minus
CPR	ftsA	387	3192	587.657	504.462	0.858429	103982	105244	1263	b0094	16128087	NP_414636.1	ATP-binding cell division protein involved in	none	Cytoplasmic	cytoplasmic minus
	ftsB	54	598	331.937	382.574	1.15255	2870531	2870842	312	b2748	16130655	NP_417228.1	cell division protein	single pass type II	Cytoplasmic Membrane	single pass membrane
	ftsE	70	768	200.673	229.142	1.14187	3600102	3600770	669	b3463	16131335	NP_417920.1	predicted transporter subunit: ATP-binding	none	Cytoplasmic Membrane	none
MPR	ftsH	491	4754	486.65	490.396	1.0077	3323023	3324957	1935	b3178	16131068	NP_417645.1	protease, ATP-dependent zinc-metallo	multipass	Cytoplasmic Membrane	multipass membrane
	ftsI	184	1004	199.709	113.414	0.567895	91413	93179	1767	b0084	16128077	NP_414626.1	transpeptidase involved in septal peptidoglycan	single pass	Cytoplasmic Membrane	single pass membrane
MPR	ftsK	335	2702	161.023	135.17	0.839446	932447	936436	3990	b0890	16128857	NP_415410.1	DNA-binding membrane protein required for	multipass	Cytoplasmic Membrane	multipass membrane
CPR	ftsL	59	382	309.163	208.33	0.673851	91032	91397	366	b0083	16128076	NP_414625.1	membrane bound cell division protein at septum	single pass type II	Cytoplasmic	cytoplasmic minus
	ftsN	64	531	127.857	110.406	0.863509	4120403	4121362	960	b3933	16131771	NP_418368.1	essential cell division protein	single pass type II	Cytoplasmic Membrane	single pass membrane
	ftsP	119	1019	161.518	143.946	0.891209	3159279	3160691	1413	b3017	16130913	NP_417489.1	repressor protein for FtsI	none	Secreted	none
	ftsQ	272	2309	627.747	554.615	0.883502	103155	103985	831	b0093	16128086	NP_414635.1	membrane anchored protein involved in growth of	single pass type II	Unknown	single pass membrane
MPR	ftsW	215	1165	331.196	186.778	0.563949	98403	99647	1245	b0089	16128082	NP_414631.1	integral membrane protein involved in	multipass	Cytoplasmic Membrane	multipass membrane
MPR	ftsX	96	936	173.857	176.42	1.01475	3599051	3600109	1059	b3462	16131334	NP_417919.1	predicted transporter subunit: membrane	multipass	Cytoplasmic Membrane	multipass membrane
	ftsY	141	969	181.003	129.462	0.715249	3600773	3602266	1494	b3464	16131336	NP_417921.1	fused Signal Recognition Particle (SRP)	peripheral	Cytoplasmic Membrane	peripheral membrane
	ftsZ	686	5065	1142.06	877.598	0.768436	105305	106456	1152	b0095	16128088	NP_414637.1	GTP-binding tubulin-like cell division protein	cell cycle	Cytoplasmic Membrane	none
CPR	fucA	39	138	115.427	42.5082	0.36827	2931063	2931710	648	b2800	16130707	NP_417280.1	L-fuculose-1-phosphate aldolase	none	Cytoplasmic	cytoplasmic minus
CPR	fucI	56	324	60.473	36.4142	0.602156	2933606	2935381	1776	b2802	16130709	NP_417282.1	L-fucose isomerase	none	Cytoplasmic	cytoplasmic minus
CPR	fucK	23	172	30.4422	23.6935	0.778311	2935460	2936908	1449	b2803	16130710	NP_417283.1	L-fuculokinase	none	Cytoplasmic	cytoplasmic minus
	fucO	193	950	321.308	164.604	0.512293	2929887	2931038	1152	b2799	16130706	NP_417279.1	L-1,2-propanediol oxidoreductase	none	Unknown	none
MPR	fucP	12	185	17.4748	28.0385	1.60451	2932257	2933573	1317	b2801	16130708	NP_417281.1	L-fucose transporter	multipass	Cytoplasmic Membrane	multipass membrane
CPR	fucR	25	272	65.5006	74.1697	1.13235	2937390	2938121	732	b2805	16130712	NP_417285.1	DNA-binding transcriptional activator	none	Cytoplasmic	cytoplasmic minus
CPR	fucU	17	133	77.077	62.7596	0.814245	2936910	2937332	423	b2804	16130711	NP_417284.1	L-fucose mutarotase	none	Cytoplasmic	cytoplasmic minus
CPR	fumA	299	1505	348.172	182.395	0.523863	1684755	1686401	1647	b1612	16129570	NP_416129.1	fumarate hydratase (fumarase A), aerobic Class	none	Cytoplasmic	cytoplasmic minus
CPR	fumB	151	818	175.833	99.1354	0.563805	4343703	4345349	1647	b4122	16131948	NP_418546.1	anaerobic class I fumarate hydratase (fumarase	none	Cytoplasmic	cytoplasmic minus
CPR	fumC	59	373	80.5938	53.0287	0.657975	1683209	1684612	1404	b1611	16129569	NP_416128.1	fumarate hydratase (fumarase C),aerobic Class	none	Cytoplasmic	cytoplasmic minus
CPR	fur	87	1303	373.274	581.843	1.55875	709423	709869	447	b0683	16128659	NP_415209.1	DNA-binding transcriptional dual regulator of	represor	Cytoplasmic	cytoplasmic minus
CPR	fusA	3717	40995	3370.53	3868.92	1.14786	3469422	3471536	2115	b3340	16131219	NP_417799.1	protein chain elongation factor EF-G,	protein biosynthesis	Cytoplasmic	cytoplasmic minus
MPR	fxsA	12	123	48.248	51.4702	1.06678	4366687	4367163	477	b4140	90111691	NP_418564.2	inner membrane protein	multipass	Cytoplasmic Membrane	multipass membrane
CPR	gabD	8	128	10.5886	17.6324	1.66522	2789295	2790743	1449	b2661	16130575	NP_417147.1	succinate-semialdehyde dehydrogenase I,	none	Cytoplasmic	cytoplasmic minus
CPR	gabT	27	168	40.4232	26.1776	0.647587	2790757	2792037	1281	b2662	16130576	NP_417148.1	4-aminobutyrate aminotransferase,	none	Cytoplasmic	cytoplasmic minus
CPR	gadB	7	37	9.58245	5.27148	0.550118	1568669	1570069	1401	b1493	16129452	NP_416010.1	glutamate decarboxylase B, PLP-dependent	none	Cytoplasmic	cytoplasmic minus
MPR	gadC	11	231	13.7347	30.0185	2.18561	1566978	1568513	1536	b1492	16129451	NP_416009.1	predicted glutamate:gamma-aminobutyric acid	multipass	Cytoplasmic Membrane	multipass membrane
CPR	gadE	5	40	18.1615	15.1215	0.832611	3656389	3656916	528	b3512	16131384	NP_417969.1	DNA-binding transcriptional activator	none	Cytoplasmic	cytoplasmic minus
CPR	gadW	16	70	42.0929	19.1663	0.455334	3661913	3662641	729	b3515	16131387	NP_417972.1	DNA-binding transcriptional activator	none	Cytoplasmic	cytoplasmic minus
CPR	gadX	27	276	62.7663	66.7766	1.06389	3663009	3663833	825	b3516	16131388	NP_417973.1	DNA-binding transcriptional dual regulator	none	Cytoplasmic	cytoplasmic minus
	gadY	6	22	109.592	41.8218	0.381614	3662887	3662991	105	b4452	N/A	N/A	sRNA regulator of gadAB transcriptional	sRNA	Unknown	none
CPR	galE	2581	12385	4867.25	2430.77	0.499414	790262	791278	1017	b0759	49176045	NP_415280.3	UDP-galactose-4-epimerase	none	Cytoplasmic	cytoplasmic minus
CPR	galF	104	550	223.107	122.799	0.550404	2111458	2112351	894	b2042	16129982	NP_416546.1	predicted subunit with GalU	none	Cytoplasmic	cytoplasmic minus
CPR	galK	2225	12291	3713.87	2135.19	0.574923	788054	789202	1149	b0757	16128725	NP_415278.1	galactokinase	none	Cytoplasmic	cytoplasmic minus
	galM	1163	14380	2142.62	2757.26	1.28686	787020	788060	1041	b0756	16128724	NP_415277.1	galactose-1-epimerase (mutarotase)	none	Secreted	none
MPR	galP	232	1982	318.956	283.595	0.889136	3086306	3087700	1395	b2943	16130844	NP_417418.1	D-galactose transporter	multipass	Cytoplasmic Membrane	multipass membrane
CPR	galR	116	834	215.573	161.308	0.748274	2974621	2975652	1032	b2837	16130741	NP_417314.1	DNA-binding transcriptional repressor	none	Cytoplasmic	cytoplasmic minus
CPR	galS	35	298	64.4813	57.1392	0.886136	2238650	2239690	1041	b2151	16130089	NP_416656.1	DNA-binding transcriptional repressor	none	Cytoplasmic	cytoplasmic minus
	galT	1563	8195	2863.05	1562.32	0.545685	789206	790252	1047	b0758	16128726	NP_415279.1	galactose-1-phosphate uridylyltransferase	none	Unknown	none
CPR	galU	134	723	282.721	158.761	0.561547	1290680	1291588	909	b1236	16129197	NP_415752.1	glucose-1-phosphate uridylyltransferase	none	Cytoplasmic	cytoplasmic minus
CPR	gapA	2973	28453	5724.69	5702.14	0.99606	1860795	1861790	996	b1779	16129733	NP_416293.1	glyceraldehyde-3-phosphate dehydrogenase A	none	Cytoplasmic	cytoplasmic minus
CPR	garD	2845	14263	3470.93	1811.04	0.521772	3273304	3274875	1572	b3128	16131020	NP_417597.1	(D)-galactarate dehydrogenase	none	Cytoplasmic	cytoplasmic minus
CPR	garK	1573	8226	2632.45	1432.76	0.544267	3268647	3269792	1146	b3124	145698314	NP_417593.4	glycerate kinase I	none	Cytoplasmic	cytoplasmic minus
CPR	garL	739	3061	1838.26	792.461	0.431093	3270809	3271579	771	b3126	16131018	NP_417595.1	alpha-dehydro-beta-deoxy-D-glucarate aldolase	none	Cytoplasmic	cytoplasmic minus
MPR	garP	936	3436	1344.66	513.737	0.382058	3271595	3272929	1335	b3127	16131019	NP_417596.1	s; inner membrane	multipass	Cytoplasmic Membrane	multipass membrane
CPR	garR	1577	6695	3417.47	1510	0.441846	3269889	3270773	885	b3125	145698315	NP_417594.3	tartronate semialdehyde reductase	none	Cytoplasmic	cytoplasmic minus
	gatA	1486	6089	6291.25	2682.98	0.426461	2172619	2173071	453	b2094	16130032	NP_416597.1	galactitol-specific enzyme IIA component of	none	Unknown	none
CPR	gatB	759	3406	5107.56	2385.44	0.467041	2172304	2172588	285	b2093	16130031	NP_416596.1	galactitol-specific enzyme IIB component of	none	Cytoplasmic	cytoplasmic minus
MPR	gatC	7001	57080	9901.86	8402.2	0.848548	2170945	2172300	1356	b2092	16130030	NP_416595.1	galactitol-specific enzyme IIC component of	multipass	Cytoplasmic Membrane	multipass membrane
CPR	gatD	1773	4611	3266.44	884.124	0.270669	2169857	2170897	1041	b2091	16130029	NP_416594.1	galactitol-1-phosphate dehydrogenase,	none	Cytoplasmic	cytoplasmic minus
CPR	gatY	3808	17783	8541.76	4151.53	0.486027	2174372	2175226	855	b2096	90111384	NP_416599.2	D-tagatose 1,6-bisphosphate aldolase 2,	none	Cytoplasmic	cytoplasmic minus
CPR	gatZ	5809	26518	8820.93	4190.89	0.475107	2173081	2174343	1263	b2095	16130033	NP_416598.1	D-tagatose 1,6-bisphosphate aldolase 2,	none	Cytoplasmic	cytoplasmic minus
MPR	gcd	22	303	17.6465	25.2948	1.43342	138835	141225	2391	b0124	16128117	NP_414666.1	glucose dehydrogenase	multipass	Cytoplasmic Membrane	multipass membrane
CPR	gcl	6	135	6.45743	15.1215	2.34172	533140	534921	1782	b0507	16128491	NP_415040.1	glyoxylate carboligase	none	Cytoplasmic	cytoplasmic minus
CPR	gcvA	14	150	29.2484	32.615	1.1151	2939672	2940589	918	b2808	16130715	NP_417288.1	DNA-binding transcriptional dual regulator	activator	Cytoplasmic	cytoplasmic minus
	gcvB	611	418	5688.4	405.021	0.0712012	2940718	2940923	206	b4443	N/A	N/A	GcvB sRNA gene divergent from gcvA	sRNA	Unknown	none
	gcvH	260	679	1278.57	347.515	0.2718	3047182	3047571	390	b2904	16130806	NP_417380.1	glycine cleavage complex lipoylprotein	none	Unknown	none
CPR	gcvP	782	6019	521.839	418.029	0.801069	3044190	3047063	2874	b2903	16130805	NP_417379.1	glycine decarboxylase, PLP-dependent, subunit	none	Cytoplasmic	cytoplasmic minus
CPR	gcvR	29	310	97.0644	107.988	1.11254	2597928	2598500	573	b2479	90111443	NP_416974.4	DNA-binding transcriptional repressor,	represor	Cytoplasmic	cytoplasmic minus
CPR	gcvT	633	3962	1108.68	722.22	0.651423	3047595	3048689	1095	b2905	16130807	NP_417381.1	aminomethyltransferase,	none	Cytoplasmic	cytoplasmic minus
	gdhA	32	251	45.6633	37.2772	0.816349	1840395	1841738	1344	b1761	16129715	NP_416275.1	glutamate dehydrogenase, NADP-specific	none	Secreted	none
	gfcD	9	144	8.23115	13.7067	1.66522	1045072	1047168	2097	b0984	16128950	NP_415504.1	conserved protein	lipoprotein	Secreted	lipoproteins group
	ggt	9	178	9.90288	20.3841	2.0584	3583104	3584846	1743	b3447	16131319	NP_417904.1	gamma-glutamyltranspeptidase	none	Secreted	none
CPR	ghrA	53	276	108.25	58.6695	0.541983	1097109	1098047	939	b1033	90111205	NP_415551.2	2-ketoacid reductase	none	Cytoplasmic	cytoplasmic minus
CPR	ghrB	24	142	47.2088	29.0705	0.615786	3715333	3716307	975	b3553	90111614	NP_418009.2	2-keto-D-gluconate reductase (glyoxalate	none	Cytoplasmic	cytoplasmic minus
MPR	glcA	9	139	10.2559	16.4854	1.6074	3117619	3119301	1683	b2975	16130875	NP_417449.1	glycolate transporter	multipass	Cytoplasmic Membrane	multipass membrane
CPR	glcB	598	3345	528.029	307.401	0.582167	3119656	3121827	2172	b2976	16130876	NP_417450.1	malate synthase G	none	Cytoplasmic	cytoplasmic minus
CPR	glcC	21	171	52.6471	44.6173	0.847479	3126294	3127058	765	b2980	16130880	NP_417454.1	DNA-binding transcriptional dual regulator,	none	Cytoplasmic	cytoplasmic minus
CPR	glcD	73	607	93.3358	80.773	0.865403	3124544	3126043	1500	b2979	16130879	NP_417453.1	glycolate oxidase subunit, FAD-linked	none	Cytoplasmic	cytoplasmic minus
	glcE	53	407	96.5304	77.1498	0.799228	3123492	3124544	1053	b4468	49176295	YP_026191.1	glycolate oxidase FAD binding subunit	none	Unknown	none
	glcF	105	552	164.522	90.0174	0.547145	3122258	3123481	1224	b4467	49176294	YP_026190.1	glycolate oxidase iron-sulfur subunit	none	Cytoplasmic Membrane	none
	glcG	177	290	838.175	142.926	0.170521	3121849	3122253	405	b2977	16130877	NP_417451.1	conserved protein	none	Unknown	none
CPR	gldA	319	2090	554.164	377.873	0.68188	4135955	4137058	1104	b3945	90111668	NP_418380.4	glycerol dehydrogenase, NAD	none	Cytoplasmic	cytoplasmic minus
CPR	glf	123	352	213.674	63.6418	0.297845	2105250	2106353	1104	b2036	16129976	NP_416540.1	UDP-galactopyranose mutase, FAD/NAD(P)-binding	none	Cytoplasmic	cytoplasmic minus
CPR	glgA	523	4384	699.47	610.225	0.872411	3564623	3566056	1434	b3429	16131303	NP_417887.1	glycogen synthase	none	Cytoplasmic	cytoplasmic minus
CPR	glgB	342	2388	299.912	217.949	0.726709	3569339	3571525	2187	b3432	16131306	NP_417890.1	1,4-alpha-glucan branching enzyme	none	Cytoplasmic	cytoplasmic minus
CPR	glgC	496	2777	733.995	427.7	0.582702	3566056	3567351	1296	b3430	16131304	NP_417888.1	glucose-1-phosphate adenylyltransferase	none	Cytoplasmic	cytoplasmic minus
CPR	glgP	589	5707	461.445	465.335	1.00843	3562157	3564604	2448	b3428	16131302	NP_417886.1	glycogen phosphorylase	none	Cytoplasmic	cytoplasmic minus
	glgS	70	173	667.911	171.798	0.257217	3189761	3189961	201	b3049	16130945	NP_417521.1	predicted glycogen synthesis protein	none	Unknown	none
CPR	glgX	362	3790	351.704	383.231	1.08964	3567369	3569342	1974	b3431	16131305	NP_417889.1	glycogen debranching enzyme	none	Cytoplasmic	cytoplasmic minus
CPR	glk	254	1356	504.282	280.189	0.555621	2506483	2507448	966	b2388	16130320	NP_416889.1	glucokinase	none	Cytoplasmic	cytoplasmic minus
CPR	glmM	414	1446	593.418	215.715	0.363513	3320755	3322092	1338	b3176	16131066	NP_417643.1	phosphoglucosamine mutase	none	Cytoplasmic	cytoplasmic minus
CPR	glmS	545	5012	571.165	546.675	0.957121	3909862	3911691	1830	b3729	16131597	NP_418185.1	L-glutamine:D-fructose-6-phosphate	none	Cytoplasmic	cytoplasmic minus
CPR	glmU	299	2798	418.264	407.361	0.973933	3911853	3913223	1371	b3730	16131598	NP_418186.1	fused N-acetyl glucosamine-1-phosphate	peptidoglycane synthesis	Cytoplasmic	cytoplasmic minus
	glmZ	5	27	55.7517	31.3332	0.562013	3984455	3984626	172	b4456	N/A	N/A	sRNA activator of glmS mRNA, Hfq-dependent	sRNA	Unknown	none
CPR	glnA	322	3171	437.979	448.896	1.02493	4054648	4056057	1410	b3870	16131710	NP_418306.1	glutamine synthetase	none	Cytoplasmic	cytoplasmic minus
	glnB	32	401	181.037	236.11	1.30421	2685092	2685430	339	b2553	16130478	NP_417048.1	regulatory protein P-II for glutamine	none	Cytoplasmic Membrane	none
	glnD	82	738	58.8344	55.1095	0.936688	185978	188650	2673	b0167	16128160	NP_414709.1	uridylyltransferase	none	Cytoplasmic Membrane	none
	glnE	225	865	151.89	60.7734	0.400116	3194823	3197663	2841	b3053	16130949	NP_417525.1	fused deadenylyltransferase/adenylyltransferase	none	Cytoplasmic Membrane	none
CPR	glnG	87	601	118.336	85.0794	0.718965	4051892	4053301	1410	b3868	16131708	NP_418304.1	fused DNA-binding response regulator in	none	Cytoplasmic	cytoplasmic minus
	glnH	274	2848	703.471	761.006	1.08179	846481	847227	747	b0811	16128779	NP_415332.1	glutamine transporter subunit	none	Secreted	none
	glnL	49	366	89.5	69.5762	0.777387	4053313	4054362	1050	b3869	16131709	NP_418305.1	sensory histidine kinase in two-component	none	Cytoplasmic Membrane	none
MPR	glnP	76	380	220.844	114.923	0.520382	845683	846342	660	b0810	16128778	NP_415331.1	glutamine transporter subunit	multipass	Cytoplasmic Membrane	multipass membrane
	glnQ	94	851	249.348	234.942	0.942224	844964	845686	723	b0809	16128777	NP_415330.1	glutamine transporter subunit	peripheral	Cytoplasmic Membrane	peripheral membrane
CPR	glnS	143	1209	164.717	144.938	0.879919	705316	706980	1665	b0680	16128656	NP_415206.1	glutamyl-tRNA synthetase	protein biosynthesis	Cytoplasmic	cytoplasmic minus
CPR	gloA	56	196	263.235	95.8881	0.364268	1725861	1726268	408	b1651	16129609	NP_416168.1	glyoxalase I, Ni-dependent	none	Cytoplasmic	cytoplasmic minus
CPR	gloB	15	93	38.0527	24.5544	0.645274	234027	234782	756	b0212	16128199	NP_414748.1	predicted hydroxyacylglutathione hydrolase	none	Cytoplasmic	cytoplasmic minus
	glpA	51	343	60.0434	42.0283	0.699965	2350669	2352297	1629	b2241	16130176	NP_416744.1	sn-glycerol-3-phosphate dehydrogenase	peripheral	Cytoplasmic Membrane	peripheral membrane
	glpB	15	136	22.8316	21.5445	0.943626	2352287	2353546	1260	b2242	16130177	NP_416745.1	sn-glycerol-3-phosphate dehydrogenase	peripheral	Cytoplasmic Membrane	peripheral membrane
CPR	glpD	30	308	38.2043	40.822	1.06852	3560036	3561541	1506	b3426	16131300	NP_417884.1	sn-glycerol-3-phosphate dehydrogenase, aerobic,	none	Cytoplasmic	cytoplasmic minus
MPR	glpF	72	478	163.222	112.779	0.690952	4115268	4116113	846	b3927	16131765	NP_418362.1	glycerol facilitator	multipass	Cytoplasmic Membrane	multipass membrane
MPR	glpG	23	193	53.0815	46.358	0.873337	3558645	3559475	831	b3424	49176353	YP_026220.1	predicted intramembrane serine protease	multipass	Cytoplasmic Membrane	multipass membrane
CPR	glpK	155	875	196.997	115.741	0.587528	4113737	4115245	1509	b3926	16131764	NP_418361.1	glycerol kinase	none	Cytoplasmic	cytoplasmic minus
	glpQ	38	283	67.6682	52.4493	0.775096	2347957	2349033	1077	b2239	16130174	NP_416742.1	periplasmic glycerophosphodiester	none	Secreted	none
CPR	glpR	12	160	30.3219	42.0772	1.38769	3557870	3558628	759	b3423	16131297	NP_417881.1	DNA-binding transcriptional repressor	none	Cytoplasmic	cytoplasmic minus
MPR	glpT	30	232	42.3368	34.0751	0.804858	2349038	2350396	1359	b2240	16130175	NP_416743.1	sn-glycerol-3-phosphate transporter	multipass	Cytoplasmic Membrane	multipass membrane
CPR	glpX	63	717	119.51	141.559	1.18449	4112592	4113602	1011	b3925	16131763	NP_418360.1	fructose 1,6-bisphosphatase II	none	Cytoplasmic	cytoplasmic minus
MPR	glrK	28	362	37.6051	50.5998	1.34556	2687693	2689120	1428	b2556	90111458	NP_417051.2	predicted sensory kinase in two-component	multipass	Cytoplasmic Membrane	multipass membrane
CPR	glrR	13	168	18.6758	25.1187	1.34499	2685491	2686825	1335	b2554	16130479	NP_417049.1	predicted DNA-binding response regulator in	cytosolic two component	Cytoplasmic	cytoplasmic minus
CPR	gltA	546	2395	815.538	372.314	0.456526	752408	753691	1284	b0720	16128695	NP_415248.1	citrate synthase	none	Cytoplasmic	cytoplasmic minus
	gltB	79	1088	33.2698	47.6875	1.43336	3352654	3357207	4554	b3212	16131102	NP_417679.1	glutamate synthase, large subunit	none	Unknown	none
CPR	gltD	72	473	97.312	66.5346	0.683724	3357220	3358638	1419	b3213	16131103	NP_417680.1	glutamate synthase, 4Fe-4S protein, small	none	Cytoplasmic	cytoplasmic minus
	gltI	51	390	107.603	85.6386	0.795879	686062	686970	909	b0655	16128638	NP_415188.1	glutamate and aspartate transporter subunit	none	Secreted	none
MPR	gltJ	27	179	69.8815	48.2174	0.689988	685152	685892	741	b0654	16128637	NP_415187.1	glutamate and aspartate transporter subunit	multipass	Cytoplasmic Membrane	multipass membrane
MPR	gltK	22	164	62.508	48.4963	0.775842	684478	685152	675	b0653	16128636	NP_415186.1	glutamate and aspartate transporter subunit	multipass	Cytoplasmic Membrane	multipass membrane
	gltL	32	270	84.5337	74.2328	0.878145	683753	684478	726	b0652	16128635	NP_415185.1	glutamate and aspartate transporter subunit	peripheral	Cytoplasmic Membrane	peripheral membrane
MPR	gltP	49	499	71.5183	75.8008	1.05988	4292504	4293817	1314	b4077	16131903	NP_418501.1	glutamate/aspartate:proton symporter	multipass	Cytoplasmic Membrane	multipass membrane
MPR	gltS	101	641	160.617	106.091	0.660525	3825483	3826688	1206	b3653	16131524	NP_418110.1	glutamate transporter	multipass	Cytoplasmic Membrane	multipass membrane
CPR	gltX	127	802	172.011	113.052	0.657239	2517279	2518694	1416	b2400	16130330	NP_416899.1	glutamyl-tRNA synthetase	protein biosynthesis	Cytoplasmic	cytoplasmic minus
CPR	gluQ	12	161	24.8266	34.6669	1.39636	159186	160112	927	b0144	226524698	NP_414686.3	glutamyl-Q tRNA(Asp) synthetase	none	Cytoplasmic	cytoplasmic minus
CPR	glxK	12	83	20.0823	14.4565	0.719862	541112	542257	1146	b0514	16128498	NP_415047.1	glycerate kinase II	none	Cytoplasmic	cytoplasmic minus
CPR	glyA	213	1659	325.761	264.069	0.810623	2682276	2683529	1254	b2551	16130476	NP_417046.1	serine hydroxymethyltransferase	none	Cytoplasmic	cytoplasmic minus
CPR	glyQ	198	1722	416.377	376.884	0.90515	3722430	3723341	912	b3560	16131431	NP_418017.1	glycine tRNA synthetase, alpha subunit	protein biosynthesis	Cytoplasmic	cytoplasmic minus
CPR	glyS	394	3957	365.042	381.562	1.04525	3720351	3722420	2070	b3559	16131430	NP_418016.1	glycine tRNA synthetase, beta subunit	protein biosynthesis	Cytoplasmic	cytoplasmic minus
CPR	gmhB	98	662	326.302	229.406	0.703047	222833	223408	576	b0200	16128193	NP_414742.1	D,D-heptose 1,7-bisphosphate phosphatase	none	Cytoplasmic	cytoplasmic minus
CPR	gmk	87	2245	267.394	718.126	2.68565	3819451	3820074	624	b3648	16131519	NP_418105.1	guanylate kinase	none	Cytoplasmic	cytoplasmic minus
	gmr	15	161	14.4853	16.1814	1.11709	1342781	1344766	1986	b1285	16129246	NP_415801.1	modulator of Rnase II stability	none	Cytoplasmic Membrane	none
CPR	gnd	411	3731	560.227	529.298	0.944791	2097886	2099292	1407	b2029	16129970	NP_416533.1	gluconate-6-phosphate dehydrogenase,	none	Cytoplasmic	cytoplasmic minus
	gnsA	9	46	99.1996	52.7688	0.531946	1051290	1051463	174	b4517	94541104	YP_588446.1	predicted regulator of phosphatidylethanolamine	none	Unknown	none
CPR	gntK	7	83	25.4261	31.3771	1.23405	3575088	3575615	528	b3437	90111591	NP_417894.2	gluconate kinase 2	none	Cytoplasmic	cytoplasmic minus
MPR	gntP	19	229	27.1126	34.0099	1.25439	4547976	4549319	1344	b4321	16132142	NP_418741.1	fructuronate transporter	multipass	Cytoplasmic Membrane	multipass membrane
CPR	gntR	100	996	192.556	199.604	1.0366	3575754	3576749	996	b3438	49176356	YP_026222.1	DNA-binding transcriptional repressor	none	Cytoplasmic	cytoplasmic minus
MPR	gntT	60	472	87.3739	71.5361	0.818735	3544581	3545897	1317	b3415	49176350	YP_026217.1	gluconate transporter, high-affinity GNT I	multipass	Cytoplasmic Membrane	multipass membrane
MPR	gntU	14	137	20.0224	20.392	1.01846	3573744	3575084	1341	b4476	49176355	YP_026221.1	s; inner membrane	multipass	Cytoplasmic Membrane	multipass membrane
CPR	gntX	25	227	70.0972	66.2428	0.945014	3542904	3543587	684	b3413	90111589	NP_417872.2	gluconate periplasmic binding protein with	none	Cytoplasmic	cytoplasmic minus
CPR	gor	148	892	209.788	131.594	0.627271	3644322	3645674	1353	b3500	16131372	NP_417957.1	glutathione oxidoreductase	none	Cytoplasmic	cytoplasmic minus
CPR	gph	57	423	144.029	111.242	0.772357	3511653	3512411	759	b3385	16131263	NP_417844.1	phosphoglycolate phosphatase	none	Cytoplasmic	cytoplasmic minus
CPR	gpmA	516	1773	1314.23	469.984	0.357611	786066	786818	753	b0755	16128723	NP_415276.1	phosphoglyceromutase 1	none	Cytoplasmic	cytoplasmic minus
CPR	gpmM	658	3507	816.797	453.081	0.554705	3783283	3784827	1545	b3612	16131483	NP_418069.1	phosphoglycero mutase III,	none	Cytoplasmic	cytoplasmic minus
CPR	gpp	235	1600	303.499	215.061	0.708605	3960768	3962252	1485	b3779	49176408	YP_026252.1	guanosine pentaphosphatase/exopolyphosphatase	none	Cytoplasmic	cytoplasmic minus
CPR	gpsA	263	2008	494.507	392.946	0.794622	3780665	3781684	1020	b3608	16131479	NP_418065.1	glycerol-3-phosphate dehydrogenase (NAD+)	none	Cytoplasmic	cytoplasmic minus
CPR	gpt	15	240	62.6751	104.368	1.66522	255977	256435	459	b0238	16128224	NP_414773.1	guanine-hypoxanthine phosphoribosyltransferase	peripheral	Cytoplasmic	cytoplasmic minus
CPR	grcA	2910	10419	14533.8	5415.81	0.372637	2714088	2714471	384	b2579	16130504	NP_417074.1	pyruvate formate lyase subunit	none	Cytoplasmic	cytoplasmic minus
[truncated: 2,490 more rows]
