# Supplementary material for: Evidence for a cytoplasmic pool of ribosome-free mRNAs encoding inner membrane proteins in Escherichia coli
Source: PLoS One. 2017 Aug 25;12(8):e0183862. doi: 10.1371/journal.pone.0183862 (PMC5571963; doi:10.1371/journal.pone.0183862)
Supplement: S6 Table — (XLSX) [file pone.0183862.s012.xlsx]

## Sheet: distribution_wt cells(vector)
MPR / CPR	gene	total extract reads	cytosolic free reads	70S reads	membrane reads	total extract RPKM	cytosolic free RPKM	free / total	70S RPKM	70S / total	membrane RPKM	membrane / total	from	to	length	bxxx	x_ref	ip_number	description	uniprot_annotation	p_sort_grouped	sub_groups_annotation
MPR	abrB	101	712	7	8	199.408	146.724	0.735798	278.041	1.39433	193.518	0.970464	745946	746992	1047	b0715	90111163	NP_415243.4	predicted regulator	multipass	Cytoplasmic Membrane	multipass membrane
CPR	accA	94	895	5	7	202.407	201.15	0.993791	216.599	1.07012	184.674	0.912391	208621	209580	960	b0185	16128178	NP_414727.1	acetyl-CoA carboxylase, carboxytransferase,	none	Cytoplasmic	cytoplasmic minus
CPR	accC	59	968	8	5	90.3413	154.707	1.71247	246.441	2.72789	93.8026	1.03831	3403939	3405288	1350	b3256	16131144	NP_417722.1	acetyl-CoA carboxylase, biotin carboxylase	none	Cytoplasmic	cytoplasmic minus
CPR	accD	167	2073	10	11	377.28	488.817	1.29564	454.502	1.20468	304.474	0.807025	2431034	2431948	915	b2316	16130251	NP_416819.1	acetyl-CoA carboxylase, beta	translation regulation	Cytoplasmic	cytoplasmic minus
CPR	aceA	269	965	11	19	426.099	159.546	0.374434	350.541	0.822677	368.741	0.86539	4215132	4216436	1305	b4015	16131841	NP_418439.1	isocitrate lyase	none	Cytoplasmic	cytoplasmic minus
CPR	aceB	87	904	8	16	112.26	121.751	1.08455	207.675	1.84995	252.951	2.25326	4213501	4215102	1602	b4014	16131840	NP_418438.1	malate synthase A	none	Cytoplasmic	cytoplasmic minus
CPR	aceE	476	3844	26	37	369.352	311.327	0.842901	405.879	1.09889	351.76	0.952369	123017	125680	2664	b0114	16128107	NP_414656.1	pyruvate dehydrogenase, decarboxylase component	none	Cytoplasmic	cytoplasmic minus
CPR	aceF	691	7736	35	47	754.563	881.727	1.16853	768.908	1.01901	628.82	0.833356	125695	127587	1893	b0115	16128108	NP_414657.1	pyruvate dehydrogenase,	none	Cytoplasmic	cytoplasmic minus
CPR	ackA	249	1873	10	25	427.86	335.923	0.785124	345.694	0.807959	526.324	1.23013	2411492	2412694	1203	b2296	16130231	NP_416799.1	acetate kinase A and propionate kinase 2	none	Cytoplasmic	cytoplasmic minus
CPR	acnA	158	980	7	12	122.05	79.0147	0.647394	108.785	0.891312	113.573	0.930539	1333855	1336530	2676	b1276	16129237	NP_415792.1	aconitate hydratase 1	none	Cytoplasmic	cytoplasmic minus
CPR	acnB	1565	13093	90	132	1245.21	1087.35	0.873222	1440.66	1.15696	1286.81	1.0334	131615	134212	2598	b0118	16128111	NP_414660.1	bifunctional aconitate hydratase	none	Cytoplasmic	cytoplasmic minus
CPR	acpP	871	5617	77	65	7596.93	5113.57	0.67311	13511.4	1.77853	6946.15	0.914336	1150838	1151074	237	b1094	16129057	NP_415612.1	acyl carrier protein (ACP)	none	Cytoplasmic	cytoplasmic minus
	acrA	82	459	4	4	141.964	82.9424	0.58425	139.32	0.981375	84.8466	0.597664	483650	484843	1194	b0463	16128447	NP_414996.1	multidrug efflux system	lipoprotein	Cytoplasmic Membrane	lipoproteins group
MPR	acrB	246	3070	11	30	161.433	210.279	1.30258	145.224	0.899594	241.207	1.49416	480478	483627	3150	b0462	16128446	NP_414995.1	multidrug efflux system protein	multipass	Cytoplasmic Membrane	multipass membrane
CPR	add	64	496	9	3	132.032	106.803	0.808913	373.536	2.82912	75.8285	0.574317	1700257	1701258	1002	b1623	16129581	NP_416140.1	adenosine deaminase	none	Cytoplasmic	cytoplasmic minus
CPR	ade	55	468	7	8	64.342	57.1449	0.888143	164.747	2.5605	114.665	1.78212	3841987	3843753	1767	b3665	16131535	NP_418121.1	cryptic adenine deaminase	none	Cytoplasmic	cytoplasmic minus
CPR	adhE	1334	13205	68	111	1030.48	1064.68	1.0332	1056.77	1.02551	1050.55	1.01948	1294669	1297344	2676	b1241	16129202	NP_415757.1	fused acetaldehyde-CoA	none	Cytoplasmic	cytoplasmic minus
CPR	adk	139	2029	15	20	445.475	678.72	1.52359	967.139	2.17103	785.324	1.76289	496399	497043	645	b0474	16128458	NP_415007.1	adenylate kinase	none	Cytoplasmic	cytoplasmic minus
CPR	aegA	85	495	6	5	88.7405	53.9397	0.607836	126.021	1.42011	63.9564	0.720712	2581568	2583547	1980	b2468	16130393	NP_416963.1	fused predicted oxidoreductase: FeS binding	none	Cytoplasmic	cytoplasmic minus
CPR	agaR	75	820	2	5	191.401	218.422	1.14118	102.684	0.536485	156.338	0.816807	3275878	3276687	810	b3131	16131023	NP_417600.1	DNA-binding transcriptional dual regulator	none	Cytoplasmic	cytoplasmic minus
	agp	414	1587	27	26	689.044	275.692	0.400107	904.064	1.31206	530.189	0.769456	1064808	1066049	1242	b1002	16128968	NP_415522.1	glucose-1-phosphatase/inositol phosphatase	none	Secreted	none
CPR	ahpC	181	722	16	10	663.388	276.202	0.41635	1179.77	1.7784	449.055	0.676912	638168	638731	564	b0605	16128588	NP_415138.1	alkyl hydroperoxide reductase, C22 subunit	none	Cytoplasmic	cytoplasmic minus
	ahpF	180	1428	15	22	237.601	196.745	0.828048	398.343	1.67652	355.803	1.49748	638976	640541	1566	b0606	90111152	NP_415139.2	alkyl hydroperoxide reductase, F52a subunit,	none	Cytoplasmic Membrane	none
CPR	aidB	64	323	2	4	81.3631	42.8598	0.526772	51.1525	0.628693	62.3043	0.765756	4412298	4413923	1626	b4187	162135915	NP_418608.6	isovaleryl CoA dehydrogenase	cytosolic stress response	Cytoplasmic	cytoplasmic minus
CPR	alaA	151	937	5	9	256.27	165.982	0.647683	170.718	0.666165	187.143	0.730258	2405583	2406800	1218	b2290	16130225	NP_416793.1	predicted aminotransferase	none	Cytoplasmic	cytoplasmic minus
CPR	alaS	546	4213	31	50	428.983	345.493	0.805376	490.002	1.14224	481.313	1.12199	2817403	2820033	2631	b2697	16130604	NP_417177.1	alanyl-tRNA synthetase	protein biosynthesis	Cytoplasmic	cytoplasmic minus
CPR	aldA	75	342	5	6	107.663	51.2427	0.475954	144.399	1.34121	105.528	0.980168	1486256	1487695	1440	b1415	16129376	NP_415933.1	aldehyde dehydrogenase A, NAD-linked	none	Cytoplasmic	cytoplasmic minus
CPR	allR	114	548	6	11	288.791	144.897	0.501736	305.786	1.05885	341.414	1.18222	532235	533050	816	b0506	16128490	NP_415039.1	DNA-binding transcriptional repressor	none	Cytoplasmic	cytoplasmic minus
CPR	alr	78	480	6	4	149.293	95.8927	0.642313	231.039	1.54755	93.8026	0.628313	4263805	4264884	1080	b4053	16131879	NP_418477.1	alanine racemase 1, PLP-binding, biosynthetic	none	Cytoplasmic	cytoplasmic minus
	amiB	66	615	2	5	101.966	99.1716	0.972593	62.1629	0.609642	94.6439	0.92819	4394088	4395425	1338	b4169	16131991	NP_418590.1	N-acetylmuramoyl-l-alanine amidase II	none	Unknown	none
	amiD	72	474	4	5	179.102	123.068	0.687141	200.178	1.11768	152.387	0.85084	904136	904966	831	b0867	16128835	NP_415388.1	predicted amidase and lipoprotein	lipoprotein	Unknown	lipoproteins group
CPR	amn	64	454	2	5	90.9254	67.3226	0.740416	57.1642	0.628693	87.0334	0.957195	2053085	2054539	1455	b1982	16129926	NP_416489.1	AMP nucleosidase	none	Cytoplasmic	cytoplasmic minus
	ampC	50	349	0	3	91.1434	66.4019	0.728543	0	0	67.0019	0.735126	4375834	4376967	1134	b4150	16131975	NP_418574.1	beta-lactamase/D-alanine carboxypeptidase	none	Secreted	none
CPR	ampD	64	290	5	5	239.667	113.351	0.472953	376.693	1.57173	229.409	0.957195	118733	119284	552	b0110	16128103	NP_414652.1	N-acetyl-anhydromuranmyl-L-alanine amidase	none	Cytoplasmic	cytoplasmic minus
MPR	ampE	96	718	10	14	232.099	181.187	0.780644	486.397	2.09564	414.706	1.78676	119281	120135	855	b0111	16128104	NP_414653.1	predicted inner membrane protein	multipass	Cytoplasmic Membrane	multipass membrane
CPR	amyA	51	520	5	4	70.8493	75.3995	1.06422	139.741	1.97237	68.0826	0.960949	2004180	2005667	1488	b1927	16129874	NP_416437.1	cytoplasmic alpha-amylase	none	Cytoplasmic	cytoplasmic minus
	ansB	2121	22925	146	205	4187.57	4724.23	1.12815	5799.14	1.38484	4958.91	1.1842	3097704	3098750	1047	b2957	16130858	NP_417432.1	periplasmic L-asparaginase II	none	Secreted	none
	aphA	69	1083	1	1	199.765	327.264	1.63825	58.245	0.291568	35.4716	0.177567	4267437	4268150	714	b4055	16131881	NP_418479.1	acid phosphatase/phosphotransferase, class B,	none	Unknown	none
CPR	araC	153	892	11	14	359.808	218.95	0.608518	520.428	1.44641	403.383	1.12111	70387	71265	879	b0064	16128058	NP_414606.1	DNA-binding transcriptional dual regulator	represor	Cytoplasmic	cytoplasmic minus
CPR	araD	151	2444	1	15	448.473	757.635	1.68937	59.7514	0.133233	545.834	1.2171	65855	66550	696	b0061	16128055	NP_414603.1	L-ribulose-5-phosphate 4-epimerase	none	Cytoplasmic	cytoplasmic minus
MPR	araE	6081	43842	218	634	8858.51	6666.17	0.752515	6388.98	0.721224	11315.8	1.27739	2978786	2980204	1419	b2841	16130745	NP_417318.1	arabinose transporter	multipass	Cytoplasmic Membrane	multipass membrane
	araF	4701	17239	167	307	9815.75	3757.03	0.382756	7015.17	0.714686	7853.84	0.800127	1983163	1984152	990	b1901	16129851	NP_416414.1	L-arabinose transporter subunit	none	Secreted	none
	araG	3677	19872	159	287	5017.06	2830.07	0.564089	4364.57	0.869946	4797.87	0.95631	1981579	1983093	1515	b1900	16129850	NP_416413.1	fused L-arabinose transporter subunits of ABC	peripheral	Cytoplasmic Membrane	peripheral membrane
MPR	araH	3067	22196	137	289	6423.4	4852.06	0.755372	5772.46	0.898661	7415.83	1.1545	1980578	1981564	987	b4460	145698280	YP_026162.2	s; inner membrane	multipass	Cytoplasmic Membrane	multipass membrane
MPR	araJ	393	2920	21	39	685.555	531.658	0.775515	736.984	1.07502	833.537	1.21586	410521	411705	1185	b0396	49176018	NP_414930.3	predicted transporter	multipass	Cytoplasmic Membrane	multipass membrane
CPR	arcA	373	6589	10	22	1075.37	1982.75	1.84379	580.013	0.539362	777.11	0.722644	4637613	4638329	717	b4401	16132218	NP_418818.1	DNA-binding response regulator in two-component	cytosolic two component	Cytoplasmic	cytoplasmic minus
MPR	arcB	269	1380	16	28	237.937	127.406	0.53546	284.72	1.19662	303.444	1.27531	3348711	3351047	2337	b3210	49176326	YP_026207.1	hybrid sensory histidine kinase in	multipass	Cytoplasmic Membrane	multipass membrane
CPR	argG	53	556	2	4	81.5164	89.2573	1.09496	61.8854	0.759177	75.3771	0.924687	3316659	3318002	1344	b3172	16131063	NP_417640.1	argininosuccinate synthetase	none	Cytoplasmic	cytoplasmic minus
CPR	aroB	292	2354	10	19	554.272	466.387	0.841441	381.882	0.688979	441.88	0.797226	3515420	3516508	1089	b3389	16131267	NP_417848.1	3-dehydroquinate synthase	none	Cytoplasmic	cytoplasmic minus
CPR	aroC	66	358	2	5	125.627	71.1248	0.56616	76.5874	0.609642	116.606	0.92819	2444410	2445495	1086	b2329	16130264	NP_416832.1	chorismate synthase	none	Cytoplasmic	cytoplasmic minus
CPR	aroE	164	554	8	14	413.931	145.947	0.352587	406.222	0.981375	432.935	1.04591	3428042	3428860	819	b3281	16131162	NP_417740.1	dehydroshikimate reductase, NAD(P)-binding	none	Cytoplasmic	cytoplasmic minus
CPR	aroG	209	918	14	21	410.285	188.097	0.458455	552.913	1.34763	505.091	1.23107	784856	785908	1053	b0754	16128722	NP_415275.1	3-deoxy-D-arabino-heptulosonate-7-phosphate	none	Cytoplasmic	cytoplasmic minus
CPR	aroK	200	2581	12	24	792.005	1066.81	1.34697	956.022	1.20709	1164.45	1.47025	3516565	3517086	522	b3390	90111581	YP_026215.2	shikimate kinase I	none	Cytoplasmic	cytoplasmic minus
	artI	50	486	2	8	141.198	143.25	1.01453	113.626	0.804728	276.795	1.96034	901480	902211	732	b0863	16128831	NP_415384.1	arginine transporter subunit	none	Secreted	none
MPR	artQ	59	312	6	8	170.099	93.8866	0.551954	348.008	2.04592	282.585	1.6613	900757	901473	717	b0862	16128830	NP_415383.1	arginine transporter subunit	multipass	Cytoplasmic Membrane	multipass membrane
CPR	asd	345	2048	24	29	645.979	400.248	0.619599	904.064	1.39953	665.285	1.02989	3571798	3572901	1104	b3433	16131307	NP_417891.1	aspartate-semialdehyde dehydrogenase,	none	Cytoplasmic	cytoplasmic minus
	asmA	102	881	2	10	113.726	102.526	0.901521	44.8619	0.394474	136.606	1.20119	2137783	2139636	1854	b2064	16130004	NP_416568.1	predicted assembly protein	none	Unknown	none
CPR	asnA	808	4922	22	50	1682.02	1069.45	0.635814	921.363	0.547773	1275.26	0.758175	3925178	3926170	993	b3744	16131612	NP_418200.1	asparagine synthetase A	none	Cytoplasmic	cytoplasmic minus
CPR	asnB	123	817	8	6	152.707	105.871	0.693293	199.817	1.3085	91.2674	0.597664	696736	698400	1665	b0674	16128650	NP_415200.1	asparagine synthetase B	none	Cytoplasmic	cytoplasmic minus
CPR	asnS	149	2321	6	13	219.845	357.442	1.62588	178.103	0.810128	235.009	1.06898	986808	988208	1401	b0930	16128897	NP_415450.1	asparaginyl tRNA synthetase	protein biosynthesis	Cytoplasmic	cytoplasmic minus
CPR	aspA	3277	33965	167	321	4713.98	5099.68	1.08182	4833	1.02525	5657.53	1.20016	4364914	4366350	1437	b4139	90111690	NP_418562.4	aspartate ammonia-lyase	none	Cytoplasmic	cytoplasmic minus
CPR	aspC	183	1537	12	15	317.62	278.439	0.876643	419.012	1.31923	318.976	1.00427	983742	984932	1191	b0928	16128895	NP_415448.1	aspartate aminotransferase, PLP-dependent	none	Cytoplasmic	cytoplasmic minus
CPR	aspS	353	2163	13	32	411.561	263.218	0.639561	304.924	0.740897	457.109	1.11067	1946774	1948546	1773	b1866	16129819	NP_416380.1	aspartyl-tRNA synthetase	protein biosynthesis	Cytoplasmic	cytoplasmic minus
CPR	atoC	83	432	4	3	123.789	67.2494	0.543257	120.02	0.969551	54.8197	0.442847	2319888	2321273	1386	b2220	16130157	NP_416724.1	fused response regulator of ato operon, in	cytosolic two component	Cytoplasmic	cytoplasmic minus
MPR	atoS	62	547	1	6	70.149	64.5977	0.920864	22.7624	0.324487	83.1748	1.18569	2318065	2319891	1827	b2219	16130156	NP_416723.1	sensory histidine kinase in two-component	multipass	Cytoplasmic Membrane	multipass membrane
CPR	atpA	900	9296	51	80	1206.5	1300.71	1.07809	1375.44	1.14003	1313.97	1.08908	3916339	3917880	1542	b3734	16131602	NP_418190.1	F1 sector of membrane-bound ATP synthase, alpha	peripheral	Cytoplasmic	cytoplasmic minus
MPR	atpB	181	2134	12	16	458.518	564.251	1.2306	611.573	1.3338	496.602	1.08306	3919259	3920074	816	b3738	16131606	NP_418194.1	F0 sector of membrane-bound ATP synthase,	multipass	Cytoplasmic Membrane	multipass membrane
	atpC	395	8458	25	43	1944.09	4344.97	2.23496	2475.41	1.2733	2592.97	1.33377	3913576	3913995	420	b3731	16131599	NP_418187.1	F1 sector of membrane-bound ATP synthase,	peripheral	Cytoplasmic Membrane	peripheral membrane
	atpD	1305	11814	85	90	1950.55	1843.07	0.944901	2555.96	1.31038	1648.16	0.844973	3914016	3915398	1383	b3732	16131600	NP_418188.1	F1 sector of membrane-bound ATP synthase, beta	peripheral	Cytoplasmic Membrane	peripheral membrane
MPR	atpE	246	1934	13	24	2118.81	1738.65	0.820581	2252.63	1.06316	2532.67	1.19533	3918973	3919212	240	b3737	16131605	NP_418193.1	F0 sector of membrane-bound ATP synthase,	multipass	Cytoplasmic Membrane	multipass membrane
	atpF	362	3812	23	32	1588.75	1746.22	1.09912	2030.79	1.27823	1720.71	1.08306	3918441	3918911	471	b3736	16131604	NP_418192.1	F0 sector of membrane-bound ATP synthase,	single pass	Cytoplasmic Membrane	single pass membrane
	atpG	505	5762	31	45	1208.22	1438.89	1.19092	1492.12	1.23498	1319.1	1.09177	3915425	3916288	864	b3733	16131601	NP_418189.1	F1 sector of membrane-bound ATP synthase, gamma	peripheral	Cytoplasmic Membrane	peripheral membrane
CPR	atpH	324	3901	18	22	1254.22	1576.17	1.2567	1401.81	1.11768	1043.42	0.831933	3917893	3918426	534	b3735	16131603	NP_418191.1	F1 sector of membrane-bound ATP synthase, delta	peripheral	Cytoplasmic	cytoplasmic minus
MPR	atpI	132	1317	8	10	716.172	745.811	1.04139	873.217	1.21928	664.743	0.92819	3920083	3920463	381	b3739	90111645	NP_418195.2	ATP synthase, membrane-bound accesory subunit	multipass	Cytoplasmic Membrane	multipass membrane
CPR	avtA	52	476	1	4	85.7184	81.8988	0.95544	33.1634	0.386888	80.787	0.942469	3737728	3738981	1254	b3572	49176374	YP_026231.1	valine-pyruvate aminotransferase	none	Cytoplasmic	cytoplasmic minus
	bamA	478	4672	21	39	406.12	414.313	1.02018	358.95	0.883854	405.977	0.999648	197928	200360	2433	b0177	16128170	NP_414719.1	conserved protein	none	Secreted	none
	bamB	188	1612	3	21	329.619	294.998	0.894967	105.819	0.321035	451.112	1.36859	2635496	2636674	1179	b2512	16130437	NP_417007.1	protein assembly complex, lipoprotein	lipoprotein	Secreted	lipoproteins group
	bamC	251	2871	10	22	501.305	598.496	1.19388	401.806	0.801522	538.346	1.07389	2595853	2596887	1035	b2477	90111442	NP_416972.4	lipoprotein	lipoprotein	Secreted	lipoproteins group
	bamD	107	1324	10	10	299.706	387.079	1.29153	563.509	1.8802	343.18	1.14506	2734168	2734905	738	b2595	16130516	NP_417086.1	predicted lipoprotein	lipoprotein	Secreted	lipoproteins group
	bamE	61	947	5	0	368.699	597.437	1.62039	607.996	1.64903	0	0	2751627	2751968	342	b2617	90111468	NP_417107.2	small membrane lipoprotein	lipoprotein	Secreted	lipoproteins group
MPR	barA	52	671	2	5	38.9883	52.5114	1.34685	30.1683	0.773777	45.9317	1.17809	2913079	2915835	2757	b2786	16130693	NP_417266.1	hybrid sensory histidine kinase, in	multipass	Cytoplasmic Membrane	multipass membrane
MPR	basS	50	278	1	3	94.6489	54.9276	0.58033	38.0833	0.402364	69.5789	0.735126	4330204	4331295	1092	b4112	16131938	NP_418536.1	sensory histidine kinase in two-component	multipass	Unknown	multipass membrane
MPR	bcr	73	535	2	5	126.701	96.9193	0.764946	69.8354	0.551183	106.325	0.839185	2276592	2277782	1191	b2182	16130120	NP_416687.1	bicyclomycin/multidrug efflux system	multipass	Cytoplasmic Membrane	multipass membrane
	bcsE	186	1589	3	16	244.584	218.092	0.891684	79.3644	0.324487	257.778	1.05394	3694481	3696052	1572	b3536	16131408	NP_417993.1	conserved protein	none	Unknown	none
MPR	bcsG	72	703	4	9	88.5914	90.2847	1.01911	99.0166	1.11768	135.679	1.53151	3696237	3697916	1680	b3538	16131410	NP_417995.1	predicted inner membrane protein	multipass	Cytoplasmic Membrane	multipass membrane
CPR	bfr	69	453	3	6	299.019	204.903	0.68525	261.553	0.874704	318.575	1.0654	3464271	3464747	477	b3336	16131215	NP_417795.1	bacterioferritin, iron storage and	none	Cytoplasmic	cytoplasmic minus
CPR	bglA	91	565	2	8	130.631	84.6553	0.648048	57.7597	0.442158	140.704	1.07711	3041684	3043123	1440	b2901	16130803	NP_417377.1	6-phospho-beta-glucosidase A	none	Cytoplasmic	cytoplasmic minus
	bglX	65	535	2	7	58.4698	50.231	0.859093	36.194	0.619021	77.1484	1.31946	2217714	2220011	2298	b2132	16130070	NP_416636.1	beta-D-glucoside glucohydrolase, periplasmic	none	Secreted	none
	bisC	60	391	2	5	53.1396	36.1447	0.680182	35.6358	0.670606	54.256	1.02101	3712084	3714417	2334	b3551	145698325	NP_418007.3	biotin sulfoxide reductase	none	Secreted	none
CPR	bluR	54	486	3	5	152.493	143.25	0.939382	170.438	1.11768	172.997	1.13445	1212551	1213282	732	b1162	16129125	NP_415680.1	predicted DNA-binding transcriptional	none	Cytoplasmic	cytoplasmic minus
	bolA	143	2161	12	10	929.559	1466.21	1.57732	1569.32	1.68824	796.438	0.85679	453696	454013	318	b0435	90111135	NP_414969.4	regulator of penicillin binding proteins and	none	Unknown	none
	bsmA	359	7459	14	30	2248.79	4876.8	2.16863	1764.3	0.784553	2302.43	1.02385	4414464	4414793	330	b4189	90111701	NP_418610.4	conserved protein	lipoprotein	Unknown	lipoproteins group
	bssR	316	3120	19	21	1701.08	1753.04	1.03055	2057.69	1.20964	1385.05	0.814222	877471	877854	384	b0836	16128804	NP_415357.1	conserved protein	none	Unknown	none
	bssS	173	5702	3	21	1402.41	4824.53	3.44018	489.258	0.34887	2085.73	1.48725	1119924	1120178	255	b1060	49176074	NP_415578.3	predicted protein	none	Unknown	none
	btuB	188	1233	13	15	210.635	144.19	0.68455	293.025	1.39115	205.908	0.977561	4161662	4163506	1845	b3966	16131804	NP_418401.1	vitamin B12/cobalamin outer membrane	secreted	Secreted	none
CPR	cadA	75	675	8	8	72.1764	67.8012	0.939382	154.886	2.14594	94.3267	1.30689	4354493	4356640	2148	b4131	16131957	NP_418555.1	lysine decarboxylase 1	none	Cytoplasmic	cytoplasmic minus
MPR	cadB	52	405	3	3	80.5175	65.4549	0.812927	93.4538	1.16066	56.914	0.706852	4356720	4358054	1335	b4132	16131958	NP_418556.1	predicted lysine/cadaverine transporter	multipass	Cytoplasmic Membrane	multipass membrane
	cas3	61	367	6	2	47.2797	29.6901	0.627966	93.559	1.97884	18.9927	0.401708	2882575	2885241	2667	b2761	16130668	NP_417241.1	conserved protein, member of DEAD box family	none	Unknown	none
CPR	cbpA	99	554	0	6	222.2	129.783	0.584083	0	0	164.995	0.742552	1062078	1062998	921	b1000	16128966	NP_415520.1	curved DNA-binding protein, DnaJ homologue that	none	Cytoplasmic	cytoplasmic minus
CPR	cca	179	1876	12	21	298.641	326.685	1.09391	402.779	1.34871	429.266	1.4374	3199913	3201151	1239	b3056	16130952	NP_417528.1	fused tRNA nucleotidyl transferase/2'3'-cyclic	none	Cytoplasmic	cytoplasmic minus
	ccmA	160	1507	9	13	530.034	521.071	0.98309	599.812	1.13165	527.64	0.995483	2295043	2295666	624	b2201	90111402	NP_416705.2	heme exporter subunit	peripheral	Cytoplasmic Membrane	peripheral membrane
MPR	ccmB	65	453	4	6	202.66	147.419	0.727419	250.902	1.23804	229.201	1.13096	2294384	2295046	663	b2200	16130137	NP_416704.1	heme exporter subunit	multipass	Cytoplasmic Membrane	multipass membrane
MPR	ccmC	117	611	6	11	327.716	178.629	0.545074	338.105	1.0317	377.498	1.15191	2293605	2294342	738	b2199	16130136	NP_416703.1	heme exporter subunit	multipass	Cytoplasmic Membrane	multipass membrane
CPR	ccmE	94	386	6	6	404.813	173.506	0.428607	519.837	1.28414	316.584	0.782049	2292923	2293402	480	b2197	16130134	NP_416701.1	periplasmic heme chaperone	single pass type II	Cytoplasmic	cytoplasmic minus
MPR	ccmF	114	828	5	10	121.221	91.8972	0.758098	106.962	0.882377	130.281	1.07475	2290983	2292926	1944	b2196	16130133	NP_416700.1	heme lyase, CcmF subunit	multipass	Cytoplasmic Membrane	multipass membrane
CPR	cdaR	224	1753	14	20	399.86	326.619	0.816834	502.778	1.25739	437.422	1.09394	182463	183620	1158	b0162	90111093	NP_414704.4	DNA-binding transcriptional activator	none	Cytoplasmic	cytoplasmic minus
	cdd	64	543	2	10	149.488	132.381	0.885564	93.9818	0.628693	286.178	1.91439	2229866	2230750	885	b2143	16130081	NP_416648.1	cytidine/deoxycytidine deaminase	none	Unknown	none
MPR	cdsA	117	1533	6	9	281.882	385.499	1.36759	290.818	1.0317	265.665	0.942469	195677	196534	858	b0175	90111095	NP_414717.2	CDP-diglyceride synthase	multipass	Cytoplasmic Membrane	multipass membrane
CPR	cfa	201	2596	6	22	361.613	487.476	1.34806	217.164	0.600543	484.933	1.34103	1739437	1740585	1149	b1661	16129619	NP_416178.1	cyclopropane fatty acyl phospholipid synthase	none	Cytoplasmic	cytoplasmic minus
MPR	clcA	83	503	5	8	120.655	76.3197	0.632543	146.227	1.21194	142.485	1.18093	175107	176528	1422	b0155	16128148	NP_414697.1	chloride channel, voltage-gated	multipass	Cytoplasmic Membrane	multipass membrane
CPR	clpA	2085	20645	119	160	1892.83	1956.23	1.0335	2173.41	1.14823	1779.65	0.940209	922487	924763	2277	b0882	16128850	NP_415403.1	ATPase and specificity subunit of ClpA-ClpP	none	Cytoplasmic	cytoplasmic minus
CPR	clpB	429	2599	22	37	344.522	217.854	0.632337	355.444	1.0317	364.059	1.05671	2729622	2732195	2574	b2592	16130513	NP_417083.1	protein disaggregation chaperone	cytosolic stress response	Cytoplasmic	cytoplasmic minus
CPR	clpP	268	1610	10	16	887.807	556.685	0.627034	666.458	0.750679	649.403	0.731469	455901	456524	624	b0437	16128422	NP_414971.1	proteolytic subunit of ClpA-ClpP and ClpX-ClpP	cytosolic stress response	Cytoplasmic	cytoplasmic minus
CPR	clpS	84	466	3	5	540.932	313.22	0.579037	388.663	0.718507	394.497	0.729292	922136	922456	321	b0881	16128849	NP_415402.1	regulatory protein for ClpA substrate	none	Cytoplasmic	cytoplasmic minus
CPR	clpX	596	6726	43	41	966.283	1138.19	1.17791	1402.54	1.45148	814.428	0.842846	456650	457924	1275	b0438	16128423	NP_414972.1	ATPase and specificity subunit of ClpX-ClpP	none	Cytoplasmic	cytoplasmic minus
MPR	clsA	64	559	1	7	90.552	82.5524	0.911658	28.4647	0.314347	121.346	1.34007	1305209	1306669	1461	b1249	16129210	NP_415765.1	cardiolipin synthase 1	multipass	Cytoplasmic Membrane	multipass membrane
	cobB	60	559	4	7	147.652	143.582	0.972435	198.033	1.34121	211.056	1.42941	1178743	1179582	840	b1120	16129083	NP_415638.1	deacetylase of acetyl-CoA synthetase,	none	Unknown	none
CPR	cobT	50	353	0	8	95.7006	70.5211	0.736893	0	0	187.605	1.96034	2061412	2062491	1080	b1991	16129932	NP_416495.1	nicotinate-nucleotide dimethylbenzimidazole-P	none	Cytoplasmic	cytoplasmic minus
MPR	copA	196	1194	16	21	161.74	102.841	0.63584	265.625	1.6423	212.32	1.31273	508099	510603	2505	b0484	16128468	NP_415017.1	copper transporter	multipass	Cytoplasmic Membrane	multipass membrane
CPR	cpdA	380	3134	21	26	948.684	816.652	0.860826	1054.74	1.11179	795.283	0.838302	3174028	3174855	828	b3032	16130928	NP_417504.1	cyclic 3',5'-adenosine monophosphate	none	Cytoplasmic	cytoplasmic minus
	cpdB	68	640	5	6	72.3071	71.0316	0.982361	106.962	1.47928	78.1689	1.08107	4432645	4434588	1944	b4213	16132035	NP_418634.1	2':3'-cyclic-nucleotide 2'-phosphodiesterase	none	Secreted	none
MPR	cptA	94	817	7	7	476.251	432.046	0.907181	713.502	1.49816	434.527	0.912391	3038438	3038845	408	b2896	16130798	NP_417372.1	predicted protein	multipass	Cytoplasmic Membrane	multipass membrane
CPR	cptB	104	494	4	3	805.175	399.194	0.495785	623.026	0.773777	284.57	0.353426	3038826	3039092	267	b2897	16130799	NP_417373.1	conserved protein	none	Cytoplasmic	cytoplasmic minus
MPR	cpxA	75	855	8	6	112.835	134.26	1.18988	242.137	2.14594	110.597	0.980168	4101625	4102998	1374	b3911	16131751	NP_418347.1	sensory histidine kinase in two-component	multipass	Cytoplasmic Membrane	multipass membrane
	cpxP	161	2600	6	11	664.288	1119.71	1.68557	498.047	0.749746	556.076	0.8371	4103843	4104343	501	b4484	49176443	YP_026277.1	s; cytoplasm	none	Secreted	none
CPR	cpxR	58	322	2	2	171.522	99.391	0.579466	118.99	0.693731	72.4656	0.422486	4102995	4103693	699	b3912	16131752	NP_418348.1	DNA-binding response regulator in two-component	cytosolic two component	Cytoplasmic	cytoplasmic minus
CPR	cra	354	2295	17	37	728.124	492.703	0.676674	703.461	0.966128	932.426	1.28059	88028	89032	1005	b0080	16128073	NP_414622.1	DNA-binding transcriptional dual regulator	none	Cytoplasmic	cytoplasmic minus
CPR	crl	80	1038	7	8	411.37	557.108	1.35428	724.151	1.76034	504.014	1.22521	257829	258230	402	b0240	16128226	NP_414775.1	DNA-binding transcriptional regulator	activator	Cytoplasmic	cytoplasmic minus
CPR	crp	394	4834	24	42	1286.65	1647.67	1.28059	1576.76	1.22547	1680.45	1.30606	3484142	3484774	633	b3357	16131236	NP_417816.1	DNA-binding transcriptional dual regulator	none	Cytoplasmic	cytoplasmic minus
CPR	crr	388	6398	29	39	1572.64	2706.71	1.72113	2364.75	1.50368	1936.75	1.23153	2533856	2534365	510	b2417	16130343	NP_416912.1	glucose-specific enzyme IIA component of PTS	none	Cytoplasmic	cytoplasmic minus
CPR	csdA	74	537	3	5	126.839	96.0716	0.75743	103.45	0.815602	105.003	0.827845	2941359	2942564	1206	b2810	16130717	NP_417290.1	cysteine sulfinate desulfinase	none	Cytoplasmic	cytoplasmic minus
CPR	csiE	63	546	4	5	101.662	91.9627	0.90459	129.858	1.27735	98.8552	0.972389	2663457	2664737	1281	b2535	90111454	NP_417030.2	stationary phase inducible protein	none	Cytoplasmic	cytoplasmic minus
	cspA	1705	256	97	78	16546.8	259.316	0.0156717	18938.7	1.14455	9274.57	0.560507	3718072	3718284	213	b3556	16131427	NP_418012.1	major cold shock protein	csp	Cytoplasmic	csp
	cspB	197	200	5	7	1885.3	199.777	0.105965	962.661	0.510614	820.773	0.435354	1639363	1639578	216	b1557	16129516	NP_416075.1	Qin prophage; cold shock protein	csp	Cytoplasmic	csp
	cspC	324	2366	16	18	3189.29	2430.88	0.762201	3168.53	0.993491	2170.86	0.680672	1905250	1905459	210	b1823	16129777	NP_416337.1	stress protein, member of the CspA-family	csp	Cytoplasmic	csp
	cspD	192	2287	8	16	1763.95	2193.07	1.24327	1478.65	0.838258	1801.01	1.02101	921589	921813	225	b0880	16128848	NP_415401.1	cold shock protein homolog	csp	Cytoplasmic	csp
	cspE	342	52	33	18	3366.47	53.4259	0.01587	6535.09	1.94123	2170.86	0.644847	656515	656724	210	b0623	16128606	NP_415156.1	DNA-binding transcriptional repressor	csp	Cytoplasmic	csp
	cspG	362	197	11	24	3513.15	199.551	0.0568012	2147.68	0.611326	2853.71	0.812294	1050684	1050896	213	b0990	16128956	NP_415510.1	DNA-binding transcriptional regulator	csp	Cytoplasmic	csp
	csrA	152	897	13	13	1689.27	1040.51	0.615955	2906.62	1.72063	1770.15	1.04788	2816983	2817168	186	b2696	16130603	NP_417176.1	pleiotropic regulatory protein for carbon	none	Unknown	none
	csrB	2346	83961	20	202	13470.8	50320.3	3.73551	2310.39	0.171511	14211.1	1.05496	2922178	2922537	360	b4408	N/A	N/A	CsrA-binding sRNA	sRNA	Unknown	none
	csrC	178	520	0	13	1501.83	457.937	0.304918	0	0	1343.87	0.894816	4049059	4049303	245	b4457	N/A	N/A	CsrC sRNA	sRNA	Unknown	none
MPR	csrD	76	1082	4	7	80.9387	120.273	1.48598	85.7021	1.05885	91.338	1.12848	3399414	3401354	1941	b3252	16131140	NP_417718.1	conserved inner membrane protein	multipass	Cytoplasmic Membrane	multipass membrane
MPR	cstA	182	1058	4	11	178.641	108.392	0.606756	78.9876	0.442158	132.286	0.740512	629117	631222	2106	b0598	16128581	NP_415130.1	carbon starvation protein	multipass	Cytoplasmic Membrane	multipass membrane
CPR	curA	113	397	6	7	225.035	82.5204	0.366701	240.387	1.06822	170.797	0.75898	1517051	1518088	1038	b1449	226524714	NP_415966.6	predicted oxidoreductase, Zn-dependent and	none	Cytoplasmic	cytoplasmic minus
MPR	cvrA	77	717	1	11	91.6345	89.061	0.971915	23.9418	0.261275	160.388	1.7503	1239558	1241294	1737	b1191	90111230	NP_415709.2	predicted cation/proton antiporter	multipass	Cytoplasmic Membrane	multipass membrane
CPR	cyaA	347	4076	16	27	281.623	345.282	1.22604	261.245	0.92764	268.481	0.953334	3989176	3991722	2547	b3806	16131658	NP_418250.1	adenylate cyclase	none	Cytoplasmic	cytoplasmic minus
MPR	cycA	102	851	4	9	149.22	129.944	0.870822	117.727	0.788949	161.317	1.08107	4427887	4429299	1413	b4208	16132030	NP_418629.1	D-alanine/D-serine/glycine transporter	multipass	Cytoplasmic Membrane	multipass membrane
MPR	cydA	2601	20729	134	262	3426.78	2850.52	0.831836	3551.72	1.03646	4229.19	1.23416	770681	772249	1569	b0733	90111166	NP_415261.2	cytochrome d terminal oxidase, subunit I	multipass	Cytoplasmic Membrane	multipass membrane
MPR	cydB	1479	10631	89	136	2681.83	2012.04	0.75025	3246.7	1.21063	3021.43	1.12663	772265	773404	1140	b0734	16128709	NP_415262.1	cytochrome d terminal oxidase, subunit II	multipass	Cytoplasmic Membrane	multipass membrane
MPR	cydC	72	664	3	4	86.4306	83.1961	0.962577	72.4511	0.838258	58.8309	0.680672	926697	928418	1722	b0886	16128853	NP_415406.1	fused cysteine transporter subunits of ABC	multipass	Cytoplasmic Membrane	multipass membrane
MPR	cydD	74	436	3	14	86.5692	53.2376	0.614971	70.606	0.815602	200.664	2.31797	928419	930185	1767	b0887	16128854	NP_415407.1	fused cysteine transporter subunits of ABC	multipass	Cytoplasmic Membrane	multipass membrane
	cydX	64	431	8	5	1160.5	815.719	0.702906	2918.38	2.51477	1110.82	0.957195	773419	773532	114	b4515	94541102	YP_588444.1	conserved protein	single pass	Unknown	single pass membrane
MPR	cyoA	116	1569	8	7	252.94	357.094	1.41177	350.945	1.38746	187.012	0.739351	449887	450834	948	b0432	16128417	NP_414966.1	cytochrome o ubiquinol oxidase subunit II	multipass	Cytoplasmic Membrane	multipass membrane
MPR	cyoB	363	4058	24	34	376.691	439.532	1.16682	501.048	1.33013	432.283	1.14758	447874	449865	1992	b0431	16128416	NP_414965.1	cytochrome o ubiquinol oxidase subunit I	multipass	Cytoplasmic Membrane	multipass membrane
MPR	cyoC	104	1182	7	11	349.564	414.678	1.18627	473.347	1.35411	452.998	1.2959	447270	447884	615	b0430	16128415	NP_414964.1	cytochrome o ubiquinol oxidase subunit III	multipass	Cytoplasmic Membrane	multipass membrane
MPR	cyoD	170	1894	9	22	1064.89	1238.32	1.16287	1134.19	1.06508	1688.45	1.58557	446941	447270	330	b0429	16128414	NP_414963.1	cytochrome o ubiquinol oxidase subunit IV	multipass	Cytoplasmic Membrane	multipass membrane
MPR	cyoE	533	7535	20	66	1236.57	1824.63	1.47556	933.49	0.754904	1876.05	1.51715	446039	446929	891	b0428	16128413	NP_414962.1	protoheme IX farnesyltransferase	multipass	Cytoplasmic Membrane	multipass membrane
CPR	cysB	82	415	0	8	173.851	91.8357	0.528243	0	0	207.809	1.19533	1331879	1332853	975	b1275	16129236	NP_415791.1	DNA-binding transcriptional dual regulator,	activator	Cytoplasmic	cytoplasmic minus
CPR	cysE	83	527	2	4	208.725	138.327	0.662724	101.185	0.484776	123.244	0.590463	3779764	3780585	822	b3607	16131478	NP_418064.1	serine acetyltransferase	none	Cytoplasmic	cytoplasmic minus
CPR	cysG	183	1785	10	21	275.317	280.298	1.01809	302.671	1.09935	387.09	1.40598	3495850	3497223	1374	b3368	16131246	NP_417827.1	fused siroheme synthase	none	Cytoplasmic	cytoplasmic minus
CPR	cysK	115	783	6	15	244.568	173.806	0.710663	256.71	1.04964	390.844	1.5981	2530431	2531402	972	b2414	16130340	NP_416909.1	cysteine synthase A, O-acetylserine	none	Cytoplasmic	cytoplasmic minus
CPR	cysQ	122	1173	9	2	340.338	341.545	1.00355	505.105	1.48413	68.3582	0.200854	4434778	4435518	741	b4214	16132036	NP_418635.1	PAPS (adenosine 3'-phosphate 5'-phosphosulfate)	peripheral	Cytoplasmic	cytoplasmic minus
	dacC	87	730	4	7	149.493	130.926	0.875797	138.278	0.924974	147.371	0.985801	879950	881152	1203	b0839	16128807	NP_415360.1	D-alanyl-D-alanine carboxypeptidase	peripheral	Cytoplasmic Membrane	peripheral membrane
	dadA	116	681	6	15	184.594	113.111	0.612758	192.088	1.0406	292.456	1.58432	1236794	1238092	1299	b1189	16129152	NP_415707.1	D-amino acid dehydrogenase	peripheral	Cytoplasmic Membrane	peripheral membrane
CPR	dadX	69	314	4	3	133.177	63.257	0.474986	155.32	1.16627	70.9432	0.5327	1238102	1239172	1071	b1190	16129153	NP_415708.1	alanine racemase 2, PLP-binding	none	Cytoplasmic	cytoplasmic minus
	damX	167	1534	7	20	268.229	257.167	0.958758	226.192	0.843277	393.578	1.46732	3514042	3515328	1287	b3388	16131266	NP_417847.1	predicted protein	single pass	Unknown	single pass membrane
CPR	dapA	404	4374	28	30	950.081	1073.64	1.13005	1324.73	1.39433	864.393	0.90981	2596904	2597782	879	b2478	16130403	NP_416973.1	dihydrodipicolinate synthase	none	Cytoplasmic	cytoplasmic minus
CPR	dapB	58	410	5	6	145.856	107.617	0.737829	252.962	1.73433	184.867	1.26746	28374	29195	822	b0031	16128025	NP_414572.1	dihydrodipicolinate reductase	none	Cytoplasmic	cytoplasmic minus
CPR	dapD	179	1329	6	13	448.505	347.568	0.774947	302.451	0.674353	399.088	0.889817	185123	185947	825	b0166	16128159	NP_414708.1	2,3,4,5-tetrahydropyridine-2-carboxylate	none	Cytoplasmic	cytoplasmic minus
CPR	dapE	137	1038	7	2	251.061	198.544	0.790818	258.075	1.02794	44.9055	0.178863	2589629	2590756	1128	b2472	16130397	NP_416967.1	N-succinyl-diaminopimelate deacylase	none	Cytoplasmic	cytoplasmic minus
CPR	dapF	319	1926	15	26	799.291	503.698	0.630181	756.127	0.945996	798.175	0.998604	3992785	3993609	825	b3809	90111650	NP_418254.2	diaminopimelate epimerase	none	Cytoplasmic	cytoplasmic minus
MPR	dauA	73	1248	3	9	89.8218	160.278	1.7844	74.2624	0.826775	135.679	1.51053	1258347	1260026	1680	b1206	90111235	NP_415724.2	predicted transporter	multipass	Unknown	multipass membrane
CPR	dcd	96	1132	7	13	340.97	419.654	1.23076	500.187	1.46695	565.717	1.65914	2139658	2140239	582	b2065	16130005	NP_416569.1	2'-deoxycytidine 5'-triphosphate deaminase	none	Cytoplasmic	cytoplasmic minus
	dcrB	153	1151	9	13	566.794	445.05	0.785206	670.757	1.18342	590.049	1.04103	3607978	3608535	558	b3472	90111595	NP_417929.4	periplasmic protein	none	Secreted	none
MPR	dctA	237	2440	11	24	380.661	409.053	1.07459	355.444	0.933756	472.293	1.24072	3680184	3681470	1287	b3528	16131400	NP_417985.1	C4-dicarboxylic acid, orotate and citrate	multipass	Cytoplasmic Membrane	multipass membrane
MPR	dcuA	860	8269	43	82	1365.39	1370.28	1.00359	1373.46	1.00591	1595.08	1.16822	4363495	4364796	1302	b4138	16131963	NP_418561.1	C4-dicarboxylate antiporter	multipass	Cytoplasmic Membrane	multipass membrane
MPR	dcuB	239	2804	12	19	368.415	451.146	1.22456	372.143	1.01012	358.842	0.974016	4345427	4346767	1341	b4123	16131949	NP_418547.1	C4-dicarboxylate antiporter	multipass	Cytoplasmic Membrane	multipass membrane
MPR	dcuC	667	4357	25	80	994.789	678.254	0.681807	750.126	0.754055	1461.86	1.46952	653806	655191	1386	b0621	16128604	NP_415154.1	anaerobic C4-dicarboxylate transport	multipass	Unknown	multipass membrane
MPR	dcuS	55	460	1	8	69.6644	60.8143	0.872961	25.4822	0.365785	124.151	1.78212	4348054	4349685	1632	b4125	16131951	NP_418549.1	sensory histidine kinase in two-component	multipass	Cytoplasmic Membrane	multipass membrane
CPR	ddlA	92	854	3	7	173.677	168.272	0.96888	113.937	0.656028	161.906	0.932225	399053	400147	1095	b0381	16128366	NP_414915.1	D-alanine-D-alanine ligase A	peptidoglycane synthesis	Cytoplasmic	cytoplasmic minus
CPR	ddlB	203	1637	9	18	455.622	383.493	0.841691	406.387	0.891939	494.985	1.08639	102233	103153	921	b0092	16128085	NP_414634.1	D-alanine:D-alanine ligase	peptidoglycane synthesis	Cytoplasmic	cytoplasmic minus
CPR	deaD	454	3928	22	29	496.549	448.413	0.903058	484.081	0.97489	388.611	0.782623	3303993	3305882	1890	b3162	90111550	NP_417631.2	ATP-dependent RNA helicase	cytosolic stress response	Cytoplasmic	cytoplasmic minus
	dedD	112	623	6	7	349.199	202.742	0.580591	376.353	1.07776	267.401	0.765756	2429044	2429706	663	b2314	90111417	NP_416817.2	conserved protein	none	Unknown	none
CPR	def	138	1215	9	8	559.342	514.013	0.918961	733.887	1.31206	397.282	0.710267	3431712	3432221	510	b3287	16131166	NP_417745.1	peptide deformylase	none	Cytoplasmic	cytoplasmic minus
	degP	65	652	2	6	94.2902	98.719	1.04697	58.3677	0.619021	106.639	1.13096	180884	182308	1425	b0161	16128154	NP_414703.1	serine endoprotease (protease Do),	peripheral	Secreted	peripheral membrane
	degQ	58	408	4	4	87.6416	64.3491	0.73423	121.599	1.38746	74.0547	0.844973	3378765	3380132	1368	b3234	16131124	NP_417701.1	serine endoprotease, periplasmic	none	Secreted	none
CPR	deoA	101	777	8	9	157.808	126.715	0.80297	251.471	1.59352	172.291	1.09177	4616252	4617574	1323	b4382	16132199	NP_418799.1	thymidine phosphorylase	none	Cytoplasmic	cytoplasmic minus
CPR	deoB	259	2928	26	24	437.408	516.128	1.17997	883.383	2.01959	496.602	1.13533	4617626	4618849	1224	b4383	16132200	NP_418800.1	phosphopentomutase	none	Cytoplasmic	cytoplasmic minus
CPR	deoC	98	483	5	6	259.717	133.604	0.514424	266.583	1.02644	194.821	0.750129	4615346	4616125	780	b4381	16132198	NP_418798.1	2-deoxyribose-5-phosphate aldolase,	none	Cytoplasmic	cytoplasmic minus
CPR	deoD	164	1333	8	8	470.847	399.453	0.848372	462.077	0.981375	281.408	0.597664	4618906	4619625	720	b4384	16132201	NP_418801.1	purine-nucleoside phosphorylase	none	Cytoplasmic	cytoplasmic minus
CPR	der	82	528	1	7	115.075	77.3391	0.672078	28.2328	0.245344	120.358	1.04591	2633906	2635378	1473	b2511	90111450	NP_417006.2	predicted GTP-binding protein	none	Cytoplasmic	cytoplasmic minus
	dhaK	125	1124	4	12	241.262	226.436	0.938547	155.32	0.643782	283.773	1.1762	1248991	1250061	1071	b1200	162135900	NP_415718.6	dihydroxyacetone kinase, N-terminal domain	none	Unknown	none
	dhaL	73	327	4	6	238.39	111.458	0.467546	262.793	1.10237	240.064	1.00702	1248348	1248980	633	b1199	16129162	NP_415717.1	dihydroxyacetone kinase, C-terminal domain	none	Unknown	none
CPR	dhaM	149	1643	5	9	217.056	249.818	1.15094	146.536	0.675107	160.635	0.74006	1246919	1248337	1419	b1198	226524708	NP_415716.4	fused predicted dihydroxyacetone-specific PTS	none	Cytoplasmic	cytoplasmic minus
CPR	diaA	65	539	6	5	227.35	196.775	0.865516	422.203	1.85706	214.27	0.942469	3293831	3294421	591	b3149	16131041	NP_417618.1	DnaA initiator-associating factor for	none	Cytoplasmic	cytoplasmic minus
MPR	dinF	51	454	2	10	76.394	70.9815	0.929149	60.271	0.788949	183.527	2.40237	4255765	4257144	1380	b4044	162135919	NP_418468.3	DNA-damage-inducible SOS response protein	multipass	Cytoplasmic Membrane	multipass membrane
CPR	dinG	145	976	5	10	139.346	97.8988	0.702557	96.6689	0.693731	117.744	0.844973	832293	834443	2151	b0799	16128767	NP_415320.1	ATP-dependent DNA helicase	none	Cytoplasmic	cytoplasmic minus
	djlA	63	420	0	5	159.595	111.052	0.695839	0	0	155.188	0.972389	57364	58179	816	b0055	16128049	NP_414597.1	DnaJ-like protein, membrane anchored	single pass type III	Cytoplasmic Membrane	single pass membrane
CPR	dksA	202	1362	9	18	915.703	644.437	0.703762	820.795	0.896355	999.739	1.09177	160149	160604	456	b0145	16128138	NP_414687.1	DNA-binding transcriptional regulator of rRNA	none	Cytoplasmic	cytoplasmic minus
	dld	183	1155	10	8	220.446	145.222	0.658765	242.348	1.09935	118.073	0.535611	2220207	2221922	1716	b2133	16130071	NP_416637.1	D-lactate dehydrogenase, FAD-binding, NADH	peripheral	Cytoplasmic Membrane	peripheral membrane
	dmlR	118	632	5	8	263.984	147.575	0.55903	225.038	0.852466	219.279	0.830651	1878910	1879833	924	b1799	90111335	NP_416313.4	predicted DNA-binding transcriptional	none	Unknown	none
	dmsA	934	4721	37	66	789.653	416.604	0.527578	629.332	0.796973	683.666	0.86578	940182	942626	2445	b0894	90111183	NP_415414.4	dimethyl sulfoxide reductase, anaerobic,	peripheral	Cytoplasmic Membrane	peripheral membrane
	dmsB	295	1117	14	21	986.738	389.971	0.395213	942.099	0.954762	860.617	0.872184	942637	943254	618	b0895	16128862	NP_415415.1	dimethyl sulfoxide reductase, anaerobic,	none	Unknown	none
MPR	dmsC	507	3754	29	39	1213	937.451	0.772834	1395.86	1.15074	1143.22	0.942469	943256	944119	864	b0896	16128863	NP_415416.1	dimethyl sulfoxide reductase, anaerobic,	multipass	Cytoplasmic Membrane	multipass membrane
CPR	dnaA	133	1702	5	10	195.818	261.554	1.3357	148.102	0.756323	180.39	0.921211	3880349	3881752	1404	b3702	16131570	NP_418157.1	chromosomal replication initiator protein DnaA,	represor	Cytoplasmic	cytoplasmic minus
CPR	dnaB	59	513	6	7	86.1305	78.1668	0.907539	176.216	2.04592	125.203	1.45364	4262337	4263752	1416	b4052	16131878	NP_418476.1	replicative DNA helicase	none	Cytoplasmic	cytoplasmic minus
CPR	dnaE	101	1156	3	2	59.9427	71.6098	1.19464	35.8199	0.59757	14.543	0.242616	205126	208608	3483	b0184	16128177	NP_414726.1	DNA polymerase III alpha subunit	none	Cytoplasmic	cytoplasmic minus
CPR	dnaG	67	1000	2	6	79.3229	123.573	1.55785	47.6368	0.600543	87.0334	1.0972	3209129	3210874	1746	b3066	16130962	NP_417538.1	DNA primase	none	Cytoplasmic	cytoplasmic minus
CPR	dnaJ	102	624	2	10	186.426	119.039	0.638534	73.5402	0.394474	223.932	1.20119	14168	15298	1131	b0015	16128009	NP_414556.1	chaperone Hsp40, co-chaperone with DnaK	cytosolic stress response	Cytoplasmic	cytoplasmic minus
CPR	dnaK	398	3470	15	25	429.17	390.549	0.91001	325.407	0.758223	330.291	0.769604	12163	14079	1917	b0014	16128008	NP_414555.1	s; cytoplasm	cytosolic stress response	Cytoplasmic	cytoplasmic minus
CPR	dnaN	95	1418	3	8	178.363	277.88	1.55795	113.316	0.635311	184.027	1.03176	3879244	3880344	1101	b3701	16131569	NP_418156.1	DNA polymerase III, beta subunit	none	Cytoplasmic	cytoplasmic minus
CPR	dnaX	103	1306	10	9	110.204	145.849	1.32344	215.253	1.95322	117.982	1.07057	491316	493247	1932	b0470	16128454	NP_415003.1	DNA polymerase III/DNA elongation factor III,	none	Cytoplasmic	cytoplasmic minus
CPR	dpiA	99	947	4	5	300.508	300.034	0.998423	244.27	0.812856	185.952	0.618793	653085	653765	681	b0620	16128603	NP_415153.1	DNA-binding response regulator in two-component	cytosolic two component	Cytoplasmic	cytoplasmic minus
	dppA	1035	4926	47	76	1330.52	660.962	0.496768	1215.54	0.91358	1197.03	0.899671	3704121	3705728	1608	b3544	16131416	NP_418001.1	dipeptide transporter	none	Secreted	none
MPR	dppB	140	1102	5	16	283.724	233.104	0.821587	203.858	0.718507	397.282	1.40024	3702794	3703813	1020	b3543	16131415	NP_418000.1	dipeptide transporter	multipass	Cytoplasmic Membrane	multipass membrane
MPR	dppC	113	840	6	9	258.678	200.706	0.775891	276.325	1.06822	252.426	0.975831	3701882	3702784	903	b3542	16131414	NP_417999.1	dipeptide transporter	multipass	Cytoplasmic Membrane	multipass membrane
	dppD	107	611	6	6	224.78	133.972	0.596015	253.579	1.12812	154.431	0.687034	3700888	3701871	984	b3541	16131413	NP_417998.1	dipeptide transporter	peripheral	Cytoplasmic Membrane	peripheral membrane
	dppF	81	454	2	5	166.605	97.4671	0.58502	82.7601	0.496745	126.004	0.756303	3699887	3700891	1005	b3540	16131412	NP_417997.1	dipeptide transporter	peripheral	Cytoplasmic Membrane	peripheral membrane
CPR	dps	157	710	7	7	643.928	303.946	0.472018	577.597	0.896989	351.76	0.546272	847631	848134	504	b0812	16128780	NP_415333.1	Fe-binding and storage protein	none	Cytoplasmic	cytoplasmic minus
	dsbA	86	644	2	8	283.53	221.609	0.781605	132.654	0.467865	323.148	1.13973	4041441	4042067	627	b3860	16131701	NP_418297.1	periplasmic protein disulfide isomerase I	none	Secreted	none
	dtd	67	237	1	2	316.205	116.746	0.36921	94.9474	0.300271	115.647	0.365734	4075038	4075475	438	b3887	16131727	NP_418323.1	D-tyr-tRNA(Tyr) deacylase	none	Unknown	none
MPR	dtpB	346	1819	17	33	486.549	266.983	0.548727	480.938	0.988466	568.559	1.16855	3638885	3640354	1470	b3496	16131368	NP_417953.1	predicted transporter	multipass	Cytoplasmic Membrane	multipass membrane
CPR	dusB	133	3716	2	10	284.605	829.978	2.91624	86.1014	0.302529	262.181	0.921211	3408302	3409267	966	b3260	16131148	NP_417726.1	tRNA-dihydrouridine synthase B	none	Cytoplasmic	cytoplasmic minus
	dxr	57	680	5	4	98.4349	122.57	1.24519	173.713	1.76475	84.634	0.859797	193521	194717	1197	b0173	16128166	NP_414715.1	1-deoxy-D-xylulose 5-phosphate	none	Cytoplasmic Membrane	none
CPR	dxs	115	1241	5	9	127.601	143.723	1.12635	111.613	0.874704	122.351	0.95886	437539	439401	1863	b0420	16128405	NP_414954.1	1-deoxyxylulose-5-phosphate synthase,	none	Cytoplasmic	cytoplasmic minus
CPR	ebgR	96	690	5	6	201.671	151.294	0.750201	211.316	1.04782	154.431	0.765756	3219488	3220471	984	b3075	16130970	NP_417546.1	DNA-binding transcriptional repressor	none	Cytoplasmic	cytoplasmic minus
	eco	52	324	1	3	219.818	142.957	0.650342	85.0449	0.386888	155.379	0.706852	2301927	2302415	489	b2209	16130146	NP_416713.1	ecotin, a serine protease inhibitor	none	Secreted	none
CPR	eda	124	1049	9	12	399.259	352.54	0.882986	582.995	1.46019	473.397	1.18569	1930139	1930780	642	b1850	16129803	NP_416364.1	multifunctional 2-keto-3-deoxygluconate	none	Cytoplasmic	cytoplasmic minus
CPR	edd	95	465	6	7	108.376	55.3685	0.510892	137.705	1.27062	97.8405	0.902786	1930817	1932628	1812	b1851	16129804	NP_416365.1	6-phosphogluconate dehydratase	none	Cytoplasmic	cytoplasmic minus
CPR	efp	65	762	4	4	236.973	289.961	1.22361	293.382	1.23804	178.672	0.753976	4373722	4374288	567	b4147	16131972	NP_418571.1	Elongation factor EF-P	protein biosynthesis	Cytoplasmic	cytoplasmic minus
	elaB	104	457	0	8	702.555	322.228	0.458651	0	0	662.136	0.942469	2378744	2379049	306	b2266	16130201	NP_416769.1	conserved protein	single pass	Unknown	single pass membrane
CPR	elbB	146	902	4	15	461.47	297.575	0.644842	254.354	0.551183	580.888	1.25878	3347828	3348481	654	b3209	90111557	NP_417676.2	isoprenoid biosynthesis protein with	none	Cytoplasmic	cytoplasmic minus
MPR	emrD	87	658	2	9	151.764	119.805	0.789417	70.189	0.462487	192.355	1.26746	3851945	3853129	1185	b3673	90111634	NP_418129.2	multidrug efflux system protein	multipass	Cytoplasmic Membrane	multipass membrane
CPR	eno	767	5382	42	50	1220.55	893.928	0.7324	1344.61	1.10165	974.854	0.798703	2904665	2905963	1299	b2779	16130686	NP_417259.1	enolase	none	Cytoplasmic	cytoplasmic minus
	envC	75	591	3	7	123.044	101.201	0.822481	99.0166	0.804728	140.704	1.14353	3784861	3786120	1260	b3613	162135913	NP_418070.6	protease with a role in cell division	none	Secreted	none
MPR	envZ	159	736	4	5	242.922	117.368	0.483148	122.947	0.506118	93.5947	0.385286	3532538	3533890	1353	b3404	16131281	NP_417863.1	sensory histidine kinase in two-component	multipass	Cytoplasmic Membrane	multipass membrane
CPR	epd	179	2028	15	13	362.761	428.979	1.18254	611.573	1.68588	322.791	0.889817	3070694	3071713	1020	b2927	16130828	NP_417402.1	D-erythrose 4-phosphate dehydrogenase	none	Cytoplasmic	cytoplasmic minus
MPR	eptB	54	521	4	12	65.9723	66.4363	1.00703	98.3143	1.49024	179.622	2.72269	3706807	3708498	1692	b3546	90111611	NP_418002.2	predicted metal dependent hydrolase	multipass	Cytoplasmic Membrane	multipass membrane
	era	51	571	4	7	116.362	135.98	1.1686	183.607	1.5779	195.681	1.68166	2700503	2701408	906	b2566	16130491	NP_417061.1	membrane-associated, 16S rRNA-binding GTPase	peripheral	Cytoplasmic Membrane	peripheral membrane
	eutB	136	2386	4	13	206.41	377.974	1.83118	122.135	0.591711	241.738	1.17116	2555340	2556701	1362	b2441	90111437	NP_416936.4	ethanolamine ammonia-lyase, large subunit,	none	Unknown	none
MPR	exbB	163	936	10	15	458.425	274.762	0.599361	565.809	1.23424	516.872	1.12749	3149272	3150006	735	b3006	16130904	NP_417479.1	membrane spanning protein in TonB-ExbB-ExbD	multipass	Cytoplasmic Membrane	multipass membrane
	exbD	74	892	4	7	359.079	451.776	1.25815	390.488	1.08747	416.167	1.15898	3148840	3149265	426	b3005	16130903	NP_417478.1	membrane spanning protein in TonB-ExbB-ExbD	single pass type II	Cytoplasmic Membrane	single pass membrane
CPR	exuR	143	2298	10	16	380.437	638.112	1.67731	535.225	1.40687	521.528	1.37086	3244674	3245450	777	b3094	90111537	NP_417565.2	DNA-binding transcriptional repressor	none	Cytoplasmic	cytoplasmic minus
MPR	exuT	204	1787	7	25	297.178	271.713	0.914312	205.151	0.69033	446.207	1.50148	3243126	3244544	1419	b3093	16130988	NP_417564.1	hexuronate transporter	multipass	Cytoplasmic Membrane	multipass membrane
CPR	fabA	119	986	10	7	473.967	409.9	0.864828	801.29	1.6906	341.593	0.720712	1015175	1015693	519	b0954	16128921	NP_415474.1	beta-hydroxydecanoyl thioester dehydrase	none	Cytoplasmic	cytoplasmic minus
CPR	fabB	842	5999	61	75	1425.49	1060.06	0.743647	2077.64	1.45749	1555.7	1.09134	2438407	2439627	1221	b2323	16130258	NP_416826.1	3-oxoacyl-[acyl-carrier-protein] synthase I	none	Cytoplasmic	cytoplasmic minus
CPR	fabD	329	1863	17	21	731.276	432.213	0.59104	760.192	1.03954	571.894	0.782049	1148951	1149880	930	b1092	16129055	NP_415610.1	malonyl-CoA-[acyl-carrier-protein]	none	Cytoplasmic	cytoplasmic minus
CPR	fabF	597	8034	30	63	993.622	1395.66	1.40462	1004.52	1.01096	1284.69	1.29294	1151162	1152403	1242	b1095	16129058	NP_415613.1	3-oxoacyl-[acyl-carrier-protein] synthase II	none	Cytoplasmic	cytoplasmic minus
CPR	fabG	673	11355	50	55	1892.76	3333.25	1.76105	2829.04	1.49466	1895.2	1.00129	1149893	1150627	735	b1093	16129056	NP_415611.1	3-oxoacyl-[acyl-carrier-protein] reductase	none	Cytoplasmic	cytoplasmic minus
CPR	fabH	240	1526	5	29	520.033	345.123	0.663656	217.961	0.419129	769.89	1.48046	1147982	1148935	954	b1091	16129054	NP_415609.1	3-oxoacyl-[acyl-carrier-protein] synthase III	none	Cytoplasmic	cytoplasmic minus
	fabI	108	499	3	10	282.953	136.456	0.482255	158.125	0.558839	320.998	1.13445	1348275	1349063	789	b1288	16129249	NP_415804.1	enoyl-[acyl-carrier-protein] reductase,	none	Cytoplasmic Membrane	none
	fabR	81	761	6	12	258.392	253.383	0.980617	385.064	1.49024	469.013	1.81513	4159147	4159794	648	b3963	145698338	NP_418398.2	DNA-binding transcriptional repressor	represor	Cytoplasmic Membrane	none
CPR	fabZ	79	761	5	11	358.122	360.071	1.00544	455.997	1.2733	610.951	1.70599	202101	202556	456	b0180	16128173	NP_414722.1	(3R)-hydroxymyristol acyl carrier protein	none	Cytoplasmic	cytoplasmic minus
CPR	fadI	93	565	4	7	146.639	92.9852	0.634111	126.886	0.865299	135.23	0.922201	2457181	2458491	1311	b2342	16130275	NP_416844.1	beta-ketoacyl-CoA thiolase, anaerobic, subunit	none	Cytoplasmic	cytoplasmic minus
CPR	fadJ	86	962	5	10	82.878	96.7645	1.16755	96.9393	1.16966	118.073	1.42466	2455037	2457181	2145	b2341	16130274	NP_416843.1	fused enoyl-CoA hydratase and epimerase and	none	Cytoplasmic	cytoplasmic minus
CPR	fadR	118	1253	6	8	338.78	375.48	1.10833	346.558	1.02296	281.408	0.830651	1234161	1234880	720	b1187	16129150	NP_415705.1	DNA-binding transcriptional dual regulator of	represor	Cytoplasmic	cytoplasmic minus
	fau	125	1421	7	9	470.659	558.457	1.18654	530.253	1.12662	415.192	0.882151	3054263	3054811	549	b2912	49176282	NP_417387.3	predicted ligase	none	Unknown	none
CPR	fbaA	354	3475	19	32	677.56	694.223	1.02459	731.622	1.07979	750.421	1.10753	3068187	3069266	1080	b2925	16130826	NP_417400.1	fructose-bisphosphate aldolase, class II	none	Cytoplasmic	cytoplasmic minus
	fbaB	52	373	3	5	102.081	76.4273	0.748696	118.481	1.16066	120.26	1.17809	2175534	2176586	1053	b2097	90111385	NP_416600.4	fructose-bisphosphate aldolase class I	none	Unknown	none
CPR	fbp	116	2500	10	11	240.027	539.936	2.24948	416.286	1.73433	278.873	1.16184	4452634	4453632	999	b4232	16132054	NP_418653.1	fructose-1,6-bisphosphatase I	none	Cytoplasmic	cytoplasmic minus
CPR	fdhE	120	985	7	7	266.727	228.519	0.856752	313.02	1.17356	190.631	0.714706	4078322	4079251	930	b3891	16131731	NP_418327.1	formate dehydrogenase formation protein	none	Cytoplasmic	cytoplasmic minus
CPR	fdhF	324	4976	18	36	311.802	499.821	1.60301	348.494	1.11768	424.47	1.36134	4295242	4297389	2148	b4079	16131905	NP_418503.1	formate dehydrogenase-H, selenopolypeptide	none	Cytoplasmic	cytoplasmic minus
	fdnG	435	4039	24	37	295.014	285.908	0.969136	327.456	1.10997	307.444	1.04213	1545425	1548472	3048	b1474	16129433	NP_415991.1	ion/transport;	none	Secreted	none
	fdnH	107	1032	8	7	249.924	251.596	1.00669	375.927	1.50416	200.324	0.801539	1548485	1549369	885	b1475	16129434	NP_415992.1	formate dehydrogenase-N, Fe-S (beta) subunit,	single pass	Cytoplasmic Membrane	single pass membrane
MPR	fdnI	94	1399	5	10	297.111	461.539	1.55342	317.943	1.07012	387.259	1.30342	1549362	1550015	654	b1476	16129435	NP_415993.1	formate dehydrogenase-N, cytochrome B556	multipass	Cytoplasmic Membrane	multipass membrane
	fdoG	1033	11240	77	95	699.884	794.863	1.13571	1049.56	1.49961	788.606	1.12677	4080795	4083845	3051	b3894	16131734	NP_418330.1	formate dehydrogenase-O, large subunit	none	Secreted	none
	fdoH	221	2286	15	14	505.909	546.206	1.07965	690.813	1.36549	392.662	0.776151	4079880	4080782	903	b3893	16131733	NP_418329.1	formate dehydrogenase-O, Fe-S subunit	single pass	Cytoplasmic Membrane	single pass membrane
MPR	fdoI	185	1688	6	9	601.288	572.642	0.952359	392.33	0.652482	358.397	0.596048	4079248	4079883	636	b3892	16131732	NP_418328.1	formate dehydrogenase-O, cytochrome b556	multipass	Cytoplasmic Membrane	multipass membrane
	fecA	121	770	8	9	107.58	71.4555	0.66421	143.095	1.33013	98.0389	0.911313	4512376	4514700	2325	b4291	16132112	NP_418711.1	KpLE2 phage-like element; ferric citrate outer	none	Secreted	none
MPR	feoB	567	5080	30	64	504.765	472.03	0.935148	537.299	1.06445	698.066	1.38295	3538429	3540750	2322	b3409	16131285	NP_417868.1	fused ferrous iron transporter, protein B:	multipass	Cytoplasmic Membrane	multipass membrane
	feoC	105	1522	3	7	915.818	1385.59	1.51295	526.417	0.574805	748.046	0.816807	3540750	3540986	237	b3410	16131286	NP_417869.1	predicted DNA-binding transcriptional	none	Unknown	none
	ffh	436	4287	28	37	661.725	679.117	1.02628	854.945	1.29199	688.024	1.03974	2744456	2745817	1362	b2610	16130531	NP_417101.1	Signal Recognition Particle (SRP) component	none	Unknown	none
CPR	fhlA	82	600	3	6	81.5319	62.268	0.763726	60.01	0.736031	73.093	0.896495	2852360	2854438	2079	b2731	16130638	NP_417211.1	DNA-binding transcriptional activator	none	Cytoplasmic	cytoplasmic minus
	fhuA	62	921	2	5	57.1133	88.5533	1.55049	37.065	0.648974	56.4321	0.988073	167484	169727	2244	b0150	16128143	NP_414692.1	ferrichrome outer membrane transporter	secreted	Secreted	none
MPR	fieF	116	1025	3	15	265.545	244.909	0.922286	138.163	0.520298	420.71	1.58432	4104492	4105394	903	b3915	16131753	NP_418350.1	zinc transporter	multipass	Cytoplasmic Membrane	multipass membrane
	fimA	167	824	4	15	628.8	323.834	0.515004	303.002	0.481873	691.987	1.10049	4541138	4541686	549	b4314	16132135	NP_418734.1	major type 1 subunit fimbrin (pilin)	none	Secreted	none
	fkpA	167	604	3	13	424.614	160.293	0.377503	153.457	0.361405	404.978	0.953756	3474629	3475441	813	b3347	16131226	NP_417806.1	FKBP-type peptidyl-prolyl cis-trans isomerase	none	Secreted	none
CPR	fldA	54	326	5	5	210.217	132.462	0.630121	391.591	1.8628	238.481	1.13445	710158	710688	531	b0684	16128660	NP_415210.1	flavodoxin 1	none	Cytoplasmic	cytoplasmic minus
CPR	fldB	63	971	5	7	249.481	401.344	1.60871	398.343	1.59668	339.63	1.36134	3037877	3038398	522	b2895	16130797	NP_417371.1	flavodoxin 2	none	Cytoplasmic	cytoplasmic minus
	flgE	52	309	1	4	88.9089	55.1443	0.620233	34.3978	0.386888	83.7939	0.942469	1131797	1133005	1209	b1076	16129039	NP_415594.1	flagellar hook protein	none	Secreted	none
	fliY	107	364	8	14	276.134	98.0476	0.355073	415.35	1.50416	442.664	1.60308	1997609	1998409	801	b1920	16129867	NP_416430.1	cystine transporter subunit	none	Secreted	none
	flu	88	624	5	9	58.3037	43.1517	0.740119	66.6458	1.14308	73.0578	1.25306	2069563	2072682	3120	b2000	49176177	YP_026164.1	CP4-44 prophage; antigen 43 (Ag43)	secreted	Secreted	none
CPR	fmt	166	1388	8	20	361.966	315.9	0.872733	350.945	0.969551	534.319	1.47616	3432236	3433183	948	b3288	16131167	NP_417746.1	10-formyltetrahydrofolate:L-methionyl-	none	Cytoplasmic	cytoplasmic minus
CPR	fnr	91	1456	9	6	249.813	417.191	1.67001	497.055	1.98971	201.806	0.807831	1396798	1397550	753	b1334	16129295	NP_415850.1	DNA-binding transcriptional dual regulator,	represor	Cytoplasmic	cytoplasmic minus
MPR	focA	286	2657	9	22	689.044	668.148	0.969673	436.227	0.63309	649.403	0.942469	952832	953689	858	b0904	16128871	NP_415424.1	formate transporter	multipass	Cytoplasmic Membrane	multipass membrane
CPR	folC	95	527	4	5	154.75	89.6019	0.579011	131.086	0.847082	99.79	0.644847	2429696	2430964	1269	b2315	16130250	NP_416818.1	bifunctional folylpolyglutamate synthase/	none	Cytoplasmic	cytoplasmic minus
CPR	folD	125	657	3	9	298.029	163.499	0.548599	143.9	0.482837	262.907	0.882151	556098	556964	867	b0529	16128513	NP_415062.1	bifunctional 5,10-methylene-tetrahydrofolate	none	Cytoplasmic	cytoplasmic minus
CPR	fpr	88	591	1	5	243.518	170.701	0.700979	55.672	0.228616	169.523	0.696142	4111749	4112495	747	b3924	16131762	NP_418359.1	ferredoxin-NADP reductase	none	Cytoplasmic	cytoplasmic minus
	frdA	3991	23543	239	317	4560.49	2807.96	0.615715	5494.35	1.20477	4438.13	0.973169	4378533	4380341	1809	b4154	16131979	NP_418578.1	fumarate reductase (anaerobic) catalytic and	none	Cytoplasmic Membrane	none
	frdB	761	5727	44	54	2140.26	1681.16	0.785493	2489.56	1.16321	1860.74	0.8694	4377806	4378540	735	b4153	16131978	NP_418577.1	fumarate reductase (anaerobic), Fe-S subunit	none	Cytoplasmic Membrane	none
MPR	frdC	307	4562	17	19	1602.55	2485.58	1.55102	1785.3	1.11404	1215.17	0.758273	4377400	4377795	396	b4152	16131977	NP_418576.1	fumarate reductase (anaerobic), membrane anchor	multipass	Cytoplasmic Membrane	multipass membrane
MPR	frdD	640	5700	35	45	3674.9	3416.18	0.929597	4043.18	1.10021	3165.84	0.861476	4377030	4377389	360	b4151	16131976	NP_418575.1	fumarate reductase (anaerobic), membrane anchor	multipass	Cytoplasmic Membrane	multipass membrane
CPR	fre	211	1572	11	20	621.318	483.152	0.777625	651.647	1.04882	721.559	1.16134	4024550	4025251	702	b3844	16131690	NP_418286.1	flavin reductase	none	Cytoplasmic	cytoplasmic minus
CPR	frr	187	3427	15	15	692.749	1325.1	1.91281	1117.93	1.61376	680.826	0.982789	192872	193429	558	b0172	16128165	NP_414714.1	ribosome recycling factor	protein biosynthesis	Cytoplasmic	cytoplasmic minus
	frsA	99	653	5	10	164.374	113.165	0.688459	167.016	1.01607	203.427	1.23759	256527	257771	1245	b0239	16128225	NP_414774.1	hydrolase, binds to enzyme IIA(Glc)	none	Unknown	none
MPR	fruA	50	434	1	5	61.0855	55.3423	0.905982	24.5786	0.402364	74.8425	1.22521	2257741	2259432	1692	b2167	16130105	NP_416672.1	fused fructose-specific PTS enzymes:	multipass	Cytoplasmic Membrane	multipass membrane
CPR	ftnB	106	1008	5	5	434.754	431.517	0.992555	412.569	0.948971	251.257	0.577929	1984949	1985452	504	b1902	16129852	NP_416415.1	predicted ferritin-like protein	none	Cytoplasmic	cytoplasmic minus
CPR	ftsA	387	3192	21	23	633.397	545.29	0.860898	691.47	1.09168	461.215	0.728161	103982	105244	1263	b0094	16128087	NP_414636.1	ATP-binding cell division protein involved in	none	Cytoplasmic	cytoplasmic minus
	ftsB	54	598	6	6	357.773	413.537	1.15587	799.749	2.23535	487.052	1.36134	2870531	2870842	312	b2748	16130655	NP_417228.1	cell division protein	single pass type II	Cytoplasmic Membrane	single pass membrane
	ftsE	70	768	3	3	216.292	247.687	1.14515	186.489	0.862208	113.573	0.52509	3600102	3600770	669	b3463	16131335	NP_417920.1	predicted transporter subunit: ATP-binding	none	Cytoplasmic Membrane	none
MPR	ftsH	491	4754	22	42	524.528	530.086	1.0106	472.823	0.901426	549.727	1.04804	3323023	3324957	1935	b3178	16131068	NP_417645.1	protease, ATP-dependent zinc-metallo	multipass	Cytoplasmic Membrane	multipass membrane
	ftsI	184	1004	5	20	215.253	122.593	0.569529	117.677	0.54669	286.663	1.33175	91413	93179	1767	b0084	16128077	NP_414626.1	transpeptidase involved in septal peptidoglycan	single pass	Cytoplasmic Membrane	single pass membrane
MPR	ftsK	335	2702	17	36	173.556	146.11	0.841861	177.188	1.02092	228.512	1.31664	932447	936436	3990	b0890	16128857	NP_415410.1	DNA-binding membrane protein required for	multipass	Cytoplasmic Membrane	multipass membrane
CPR	ftsL	59	382	2	3	333.226	225.191	0.675789	227.251	0.681973	207.596	0.622988	91032	91397	366	b0083	16128076	NP_414625.1	membrane bound cell division protein at septum	single pass type II	Cytoplasmic	cytoplasmic minus
	ftsN	64	531	3	2	137.809	119.341	0.865993	129.959	0.94304	52.764	0.382878	4120403	4121362	960	b3933	16131771	NP_418368.1	essential cell division protein	single pass type II	Cytoplasmic Membrane	single pass membrane
	ftsP	119	1019	6	10	174.09	155.597	0.893773	176.59	1.01436	179.241	1.02959	3159279	3160691	1413	b3017	16130913	NP_417489.1	repressor protein for FtsI	none	Secreted	none
	ftsQ	272	2309	14	26	676.606	599.503	0.886043	700.623	1.0355	792.412	1.17116	103155	103985	831	b0093	16128086	NP_414635.1	membrane anchored protein involved in growth of	single pass type II	Unknown	single pass membrane
MPR	ftsW	215	1165	8	19	356.975	201.895	0.565571	267.225	0.748584	386.512	1.08274	98403	99647	1245	b0089	16128082	NP_414631.1	integral membrane protein involved in	multipass	Cytoplasmic Membrane	multipass membrane
MPR	ftsX	96	936	1	7	187.389	190.699	1.01766	39.27	0.209564	167.41	0.893382	3599051	3600109	1059	b3462	16131334	NP_417919.1	predicted transporter subunit: membrane	multipass	Cytoplasmic Membrane	multipass membrane
	ftsY	141	969	4	10	195.091	139.94	0.717306	111.344	0.570729	169.523	0.868943	3600773	3602266	1494	b3464	16131336	NP_417921.1	fused Signal Recognition Particle (SRP)	peripheral	Cytoplasmic Membrane	peripheral membrane
	ftsZ	686	5065	29	47	1230.95	948.626	0.770647	1046.89	0.850477	1033.29	0.83943	105305	106456	1152	b0095	16128088	NP_414637.1	GTP-binding tubulin-like cell division protein	cell cycle	Cytoplasmic Membrane	none
CPR	fucI	56	324	4	7	65.1798	39.3614	0.603889	93.6643	1.43701	99.8238	1.53151	2933606	2935381	1776	b2802	16130709	NP_417282.1	L-fucose isomerase	none	Cytoplasmic	cytoplasmic minus
	fucO	193	950	9	17	346.316	177.926	0.513767	324.898	0.938154	373.745	1.0792	2929887	2931038	1152	b2799	16130706	NP_417279.1	L-1,2-propanediol oxidoreductase	none	Unknown	none
CPR	fumA	299	1505	15	27	375.272	197.156	0.52537	378.752	1.00927	415.192	1.10638	1684755	1686401	1647	b1612	16129570	NP_416129.1	fumarate hydratase (fumarase A), aerobic Class	none	Cytoplasmic	cytoplasmic minus
CPR	fumB	151	818	14	9	189.518	107.159	0.565427	353.502	1.86526	138.397	0.730258	4343703	4345349	1647	b4122	16131948	NP_418546.1	anaerobic class I fumarate hydratase (fumarase	none	Cytoplasmic	cytoplasmic minus
CPR	fumC	59	373	1	5	86.8667	57.3205	0.659867	29.6203	0.340986	90.1949	1.03831	1683209	1684612	1404	b1611	16129569	NP_416128.1	fumarate hydratase (fumarase C),aerobic Class	none	Cytoplasmic	cytoplasmic minus
CPR	fur	87	1303	5	8	402.328	628.934	1.56324	465.179	1.15622	453.275	1.12663	709423	709869	447	b0683	16128659	NP_415209.1	DNA-binding transcriptional dual regulator of	represor	Cytoplasmic	cytoplasmic minus
CPR	fusA	3717	40995	202	336	3632.87	4182.04	1.15117	3971.9	1.09332	4023.53	1.10753	3469422	3471536	2115	b3340	16131219	NP_417799.1	protein chain elongation factor EF-G,	protein biosynthesis	Cytoplasmic	cytoplasmic minus
CPR	galE	2581	12385	105	160	5246.08	2627.5	0.50085	4293.64	0.818446	3984.54	0.759526	790262	791278	1017	b0759	49176045	NP_415280.3	UDP-galactose-4-epimerase	none	Cytoplasmic	cytoplasmic minus
CPR	galF	104	550	4	10	240.472	132.737	0.551988	186.071	0.773777	283.297	1.17809	2111458	2112351	894	b2042	16129982	NP_416546.1	predicted subunit with GalU	none	Cytoplasmic	cytoplasmic minus
CPR	galK	2225	12291	84	174	4002.93	2308	0.576577	3040.3	0.759518	3835.38	0.958142	788054	789202	1149	b0757	16128725	NP_415278.1	galactokinase	none	Cytoplasmic	cytoplasmic minus
	galM	1163	14380	84	89	2309.39	2980.41	1.29056	3355.72	1.45308	2165.3	0.937607	787020	788060	1041	b0756	16128724	NP_415277.1	galactose-1-epimerase (mutarotase)	none	Secreted	none
MPR	galP	232	1982	9	24	343.781	306.547	0.891693	268.303	0.780447	435.728	1.26746	3086306	3087700	1395	b2943	16130844	NP_417418.1	D-galactose transporter	multipass	Cytoplasmic Membrane	multipass membrane
CPR	galR	116	834	12	17	232.352	174.363	0.750426	483.569	2.08119	417.204	1.79557	2974621	2975652	1032	b2837	16130741	NP_417314.1	DNA-binding transcriptional repressor	none	Cytoplasmic	cytoplasmic minus
	galT	1563	8195	72	102	3085.89	1688.77	0.547255	2859.85	0.92675	2467.36	0.799561	789206	790252	1047	b0758	16128726	NP_415279.1	galactose-1-phosphate uridylyltransferase	none	Unknown	none
CPR	galU	134	723	4	7	304.726	171.61	0.563162	183.001	0.600543	195.035	0.640035	1290680	1291588	909	b1236	16129197	NP_415752.1	glucose-1-phosphate uridylyltransferase	none	Cytoplasmic	cytoplasmic minus
CPR	gapA	2973	28453	192	219	6170.27	6163.63	0.998925	8016.76	1.29926	5568.83	0.902526	1860795	1861790	996	b1779	16129733	NP_416293.1	glyceraldehyde-3-phosphate dehydrogenase A	none	Cytoplasmic	cytoplasmic minus
CPR	garD	2845	14263	132	229	3741.09	1957.61	0.523273	3492.03	0.933427	3689.45	0.986197	3273304	3274875	1572	b3128	16131020	NP_417597.1	(D)-galactarate dehydrogenase	none	Cytoplasmic	cytoplasmic minus
CPR	garK	1573	8226	71	126	2837.35	1548.72	0.545833	2576.5	0.908068	2784.61	0.981414	3268647	3269792	1146	b3124	145698314	NP_417593.4	glycerate kinase I	none	Cytoplasmic	cytoplasmic minus
CPR	garL	739	3061	36	60	1981.34	856.598	0.432333	1941.8	0.980047	1970.95	0.994758	3270809	3271579	771	b3126	16131018	NP_417595.1	alpha-dehydro-beta-deoxy-D-glucarate aldolase	none	Cytoplasmic	cytoplasmic minus
MPR	garP	936	3436	39	73	1449.32	555.316	0.383157	1214.9	0.838258	1384.91	0.955559	3271595	3272929	1335	b3127	16131019	NP_417596.1	s; inner membrane	multipass	Cytoplasmic Membrane	multipass membrane
CPR	garR	1577	6695	63	105	3683.47	1632.21	0.443117	2960.43	0.803707	3004.86	0.815771	3269889	3270773	885	b3125	145698315	NP_417594.3	tartronate semialdehyde reductase	none	Cytoplasmic	cytoplasmic minus
	gatA	1486	6089	61	102	6780.92	2900.12	0.427688	5600.01	0.825848	5702.7	0.840992	2172619	2173071	453	b2094	16130032	NP_416597.1	galactitol-specific enzyme IIA component of	none	Unknown	none
CPR	gatB	759	3406	34	49	5505.1	2578.5	0.468385	4961.25	0.90121	4354.42	0.790979	2172304	2172588	285	b2093	16130031	NP_416596.1	galactitol-specific enzyme IIB component of	none	Cytoplasmic	cytoplasmic minus
MPR	gatC	7001	57080	306	694	10672.6	9082.23	0.850989	9384.67	0.879327	12962.2	1.21453	2170945	2172300	1356	b2092	16130030	NP_416595.1	galactitol-specific enzyme IIC component of	multipass	Cytoplasmic Membrane	multipass membrane
CPR	gatD	1773	4611	69	103	3520.68	955.68	0.271448	2756.48	0.782941	2505.91	0.711769	2169857	2170897	1041	b2091	16130029	NP_416594.1	galactitol-1-phosphate dehydrogenase,	none	Cytoplasmic	cytoplasmic minus
CPR	gatY	3808	17783	208	253	9206.6	4487.53	0.487425	10117.1	1.09889	7494.34	0.814018	2174372	2175226	855	b2096	90111384	NP_416599.2	D-tagatose 1,6-bisphosphate aldolase 2,	none	Cytoplasmic	cytoplasmic minus
CPR	gatZ	5809	26518	251	412	9507.5	4530.08	0.476474	8264.71	0.869283	8261.76	0.868973	2173081	2174343	1263	b2095	16130033	NP_416598.1	D-tagatose 1,6-bisphosphate aldolase 2,	none	Cytoplasmic	cytoplasmic minus
	gcvB	611	418	17	39	6131.15	437.801	0.071406	3431.93	0.559753	4794.86	0.782049	2940718	2940923	206	b4443	N/A	N/A	GcvB sRNA gene divergent from gcvA	sRNA	Unknown	none
	gcvH	260	679	14	21	1378.09	375.641	0.272581	1492.87	1.08329	1363.75	0.989593	3047182	3047571	390	b2904	16130806	NP_417380.1	glycine cleavage complex lipoylprotein	none	Unknown	none
CPR	gcvP	782	6019	38	78	562.456	451.862	0.803373	549.862	0.97761	687.364	1.22208	3044190	3047063	2874	b2903	16130805	NP_417379.1	glycine decarboxylase, PLP-dependent, subunit	none	Cytoplasmic	cytoplasmic minus
CPR	gcvT	633	3962	37	57	1194.97	780.672	0.653297	1405.22	1.17594	1318.38	1.10327	3047595	3048689	1095	b2905	16130807	NP_417381.1	aminomethyltransferase,	none	Cytoplasmic	cytoplasmic minus
CPR	ghrA	53	276	1	5	116.675	63.4179	0.543542	44.2886	0.379588	134.86	1.15586	1097109	1098047	939	b1033	90111205	NP_415551.2	2-ketoacid reductase	none	Cytoplasmic	cytoplasmic minus
CPR	glcB	598	3345	25	49	569.128	332.28	0.583841	478.671	0.841061	571.367	1.00393	3119656	3121827	2172	b2976	16130876	NP_417450.1	malate synthase G	none	Cytoplasmic	cytoplasmic minus
CPR	glcD	73	607	5	11	100.6	87.3103	0.867892	138.623	1.37796	185.729	1.84621	3124544	3126043	1500	b2979	16130879	NP_417453.1	glycolate oxidase subunit, FAD-linked	none	Cytoplasmic	cytoplasmic minus
	glcE	53	407	3	9	104.044	83.3939	0.801528	118.481	1.13877	216.468	2.08055	3123492	3124544	1053	b4468	49176295	YP_026191.1	glycolate oxidase FAD binding subunit	none	Unknown	none
	glcF	105	552	4	9	177.328	97.3029	0.548719	135.905	0.766407	186.226	1.05018	3122258	3123481	1224	b4467	49176294	YP_026190.1	glycolate oxidase iron-sulfur subunit	none	Cytoplasmic Membrane	none
	glcG	177	290	3	10	903.413	154.494	0.171011	308.052	0.340986	625.351	0.692209	3121849	3122253	405	b2977	16130877	NP_417451.1	conserved protein	none	Unknown	none
CPR	gldA	319	2090	15	23	597.296	408.456	0.683842	565.04	0.945996	527.64	0.88338	4135955	4137058	1104	b3945	90111668	NP_418380.4	glycerol dehydrogenase, NAD	none	Cytoplasmic	cytoplasmic minus
CPR	glf	123	352	2	12	230.305	68.7926	0.298702	75.3387	0.327125	275.29	1.19533	2105250	2106353	1104	b2036	16129976	NP_416540.1	UDP-galactopyranose mutase, FAD/NAD(P)-binding	none	Cytoplasmic	cytoplasmic minus
CPR	glgA	523	4384	16	37	753.912	659.614	0.874921	464.011	0.61547	653.479	0.866784	3564623	3566056	1434	b3429	16131303	NP_417887.1	glycogen synthase	none	Cytoplasmic	cytoplasmic minus
CPR	glgB	342	2388	14	36	323.255	235.588	0.7288	266.217	0.823552	416.901	1.28969	3569339	3571525	2187	b3432	16131306	NP_417890.1	1,4-alpha-glucan branching enzyme	none	Cytoplasmic	cytoplasmic minus
CPR	glgC	496	2777	31	34	791.125	462.316	0.584378	994.75	1.25739	664.435	0.839862	3566056	3567351	1296	b3430	16131304	NP_417888.1	glucose-1-phosphate adenylyltransferase	none	Cytoplasmic	cytoplasmic minus
CPR	glgP	589	5707	30	67	497.361	502.996	1.01133	509.644	1.0247	693.174	1.3937	3562157	3564604	2448	b3428	16131302	NP_417886.1	glycogen phosphorylase	none	Cytoplasmic	cytoplasmic minus
	glgS	70	173	4	4	719.897	185.703	0.257957	827.601	1.14961	504.014	0.70012	3189761	3189961	201	b3049	16130945	NP_417521.1	predicted glycogen synthesis protein	none	Unknown	none
CPR	glgX	362	3790	22	40	379.079	414.248	1.09277	463.482	1.22265	513.206	1.35382	3567369	3569342	1974	b3431	16131305	NP_417889.1	glycogen debranching enzyme	none	Cytoplasmic	cytoplasmic minus
CPR	glk	254	1356	13	21	543.532	302.866	0.557219	559.659	1.02967	550.581	1.01297	2506483	2507448	966	b2388	16130320	NP_416889.1	glucokinase	none	Cytoplasmic	cytoplasmic minus
CPR	glmM	414	1446	25	29	639.606	233.174	0.364559	777.036	1.21487	548.935	0.858239	3320755	3322092	1338	b3176	16131066	NP_417643.1	phosphoglucosamine mutase	none	Cytoplasmic	cytoplasmic minus
CPR	glmS	545	5012	33	56	615.621	590.919	0.959875	749.929	1.21817	775.025	1.25893	3909862	3911691	1830	b3729	16131597	NP_418185.1	L-glutamine:D-fructose-6-phosphate	none	Cytoplasmic	cytoplasmic minus
CPR	glmU	299	2798	24	27	450.819	440.33	0.976734	727.999	1.61484	498.776	1.10638	3911853	3913223	1371	b3730	16131598	NP_418186.1	fused N-acetyl glucosamine-1-phosphate	peptidoglycane synthesis	Cytoplasmic	cytoplasmic minus
CPR	glnA	322	3171	12	44	472.068	485.227	1.02787	353.932	0.749746	790.337	1.6742	4054648	4056057	1410	b3870	16131710	NP_418306.1	glutamine synthetase	none	Cytoplasmic	cytoplasmic minus
	glnD	82	738	3	8	63.4137	59.5697	0.939382	46.6745	0.736031	75.8001	1.19533	185978	188650	2673	b0167	16128160	NP_414709.1	uridylyltransferase	none	Cytoplasmic Membrane	none
	glnE	225	865	13	24	163.712	65.6921	0.401267	190.296	1.16238	213.953	1.30689	3194823	3197663	2841	b3053	16130949	NP_417525.1	fused deadenylyltransferase/adenylyltransferase	none	Cytoplasmic Membrane	none
CPR	glnG	87	601	4	4	127.546	91.9652	0.721033	117.977	0.924974	71.8488	0.563315	4051892	4053301	1410	b3868	16131708	NP_418304.1	fused DNA-binding response regulator in	none	Cytoplasmic	cytoplasmic minus
	glnH	274	2848	14	27	758.225	822.598	1.0849	779.408	1.02794	915.423	1.20732	846481	847227	747	b0811	16128779	NP_415332.1	glutamine transporter subunit	none	Secreted	none
MPR	glnP	76	380	3	7	238.033	124.225	0.521879	189.032	0.794139	268.617	1.12848	845683	846342	660	b0810	16128778	NP_415331.1	glutamine transporter subunit	multipass	Cytoplasmic Membrane	multipass membrane
	glnQ	94	851	6	7	268.756	253.957	0.944934	345.12	1.28414	245.21	0.912391	844964	845686	723	b0809	16128777	NP_415330.1	glutamine transporter subunit	peripheral	Cytoplasmic Membrane	peripheral membrane
CPR	glnS	143	1209	7	11	177.537	156.668	0.88245	174.84	0.984807	167.324	0.942469	705316	706980	1665	b0680	16128656	NP_415206.1	glutamyl-tRNA synthetase	protein biosynthesis	Cytoplasmic	cytoplasmic minus
CPR	gloA	56	196	2	2	283.724	103.649	0.365315	203.858	0.718507	124.151	0.437575	1725861	1726268	408	b1651	16129609	NP_416168.1	glyoxalase I, Ni-dependent	none	Cytoplasmic	cytoplasmic minus
	glpA	51	343	1	5	64.7168	45.4298	0.701979	25.5291	0.394474	77.737	1.20119	2350669	2352297	1629	b2241	16130176	NP_416744.1	sn-glycerol-3-phosphate dehydrogenase	peripheral	Cytoplasmic Membrane	peripheral membrane
MPR	glpF	72	478	3	9	175.926	121.906	0.692939	147.471	0.838258	269.433	1.53151	4115268	4116113	846	b3927	16131765	NP_418362.1	glycerol facilitator	multipass	Cytoplasmic Membrane	multipass membrane
CPR	glpK	155	875	9	12	212.33	125.109	0.589218	248.034	1.16815	201.405	0.94855	4113737	4115245	1509	b3926	16131764	NP_418361.1	glycerol kinase	none	Cytoplasmic	cytoplasmic minus
CPR	glpX	63	717	5	9	128.812	153.016	1.1879	205.672	1.59668	225.46	1.7503	4112592	4113602	1011	b3925	16131763	NP_418360.1	fructose 1,6-bisphosphatase II	none	Cytoplasmic	cytoplasmic minus
CPR	gltA	546	2395	24	45	879.014	402.447	0.457839	777.326	0.884316	887.619	1.00979	752408	753691	1284	b0720	16128695	NP_415248.1	citrate synthase	none	Cytoplasmic	cytoplasmic minus
	gltB	79	1088	4	10	35.8593	51.5471	1.43748	36.5279	1.01864	55.6142	1.5509	3352654	3357207	4554	b3212	16131102	NP_417679.1	glutamate synthase, large subunit	none	Unknown	none
CPR	gltD	72	473	5	4	104.886	71.9195	0.685691	146.536	1.3971	71.3931	0.680672	3357220	3358638	1419	b3213	16131103	NP_417680.1	glutamate synthase, 4Fe-4S protein, small	none	Cytoplasmic	cytoplasmic minus
	gltI	51	390	1	3	115.978	92.5697	0.798168	45.7502	0.394474	83.5865	0.720712	686062	686970	909	b0655	16128638	NP_415188.1	glutamate and aspartate transporter subunit	none	Secreted	none
MPR	gltS	101	641	6	9	173.118	114.678	0.662425	206.9	1.19514	189.005	1.09177	3825483	3826688	1206	b3653	16131524	NP_418110.1	glutamate transporter	multipass	Cytoplasmic Membrane	multipass membrane
CPR	gltX	127	802	6	8	185.4	122.202	0.659129	176.216	0.950466	143.089	0.771786	2517279	2518694	1416	b2400	16130330	NP_416899.1	glutamyl-tRNA synthetase	protein biosynthesis	Cytoplasmic	cytoplasmic minus
CPR	glyA	213	1659	16	12	351.116	285.441	0.812955	530.615	1.51123	242.361	0.690259	2682276	2683529	1254	b2551	16130476	NP_417046.1	serine hydroxymethyltransferase	none	Cytoplasmic	cytoplasmic minus
CPR	glyQ	198	1722	15	20	448.785	407.386	0.907753	683.996	1.52411	555.41	1.23759	3722430	3723341	912	b3560	16131431	NP_418017.1	glycine tRNA synthetase, alpha subunit	protein biosynthesis	Cytoplasmic	cytoplasmic minus
CPR	glyS	394	3957	27	37	393.454	412.443	1.04826	542.439	1.37866	452.7	1.15058	3720351	3722420	2070	b3559	16131430	NP_418016.1	glycine tRNA synthetase, beta subunit	protein biosynthesis	Cytoplasmic	cytoplasmic minus
CPR	gmhB	98	662	6	11	351.7	247.973	0.705069	433.197	1.23173	483.67	1.37524	222833	223408	576	b0200	16128193	NP_414742.1	D,D-heptose 1,7-bisphosphate phosphatase	none	Cytoplasmic	cytoplasmic minus
CPR	gmk	87	2245	2	8	288.206	776.247	2.69338	133.292	0.462487	324.701	1.12663	3819451	3820074	624	b3648	16131519	NP_418105.1	guanylate kinase	none	Cytoplasmic	cytoplasmic minus
CPR	gnd	411	3731	21	36	603.832	572.136	0.947509	620.701	1.02794	648.018	1.07318	2097886	2099292	1407	b2029	16129970	NP_416533.1	gluconate-6-phosphate dehydrogenase,	none	Cytoplasmic	cytoplasmic minus
CPR	gntR	100	996	4	8	207.543	215.759	1.03958	167.016	0.804728	203.427	0.980168	3575754	3576749	996	b3438	49176356	YP_026222.1	DNA-binding transcriptional repressor	none	Cytoplasmic	cytoplasmic minus
MPR	gntT	60	472	2	8	94.1746	77.3258	0.82109	63.1541	0.670606	153.845	1.63361	3544581	3545897	1317	b3415	49176350	YP_026217.1	gluconate transporter, high-affinity GNT I	multipass	Cytoplasmic Membrane	multipass membrane
CPR	gor	148	892	9	12	226.116	142.244	0.629076	276.632	1.2234	224.627	0.993414	3644322	3645674	1353	b3500	16131372	NP_417957.1	glutathione oxidoreductase	none	Cytoplasmic	cytoplasmic minus
CPR	gph	57	423	2	6	155.239	120.245	0.774578	109.584	0.705901	200.211	1.28969	3511653	3512411	759	b3385	16131263	NP_417844.1	phosphoglycolate phosphatase	none	Cytoplasmic	cytoplasmic minus
CPR	gpmA	516	1773	29	27	1416.52	508.021	0.35864	1601.62	1.13067	908.129	0.641098	786066	786818	753	b0755	16128723	NP_415276.1	phosphoglyceromutase 1	none	Cytoplasmic	cytoplasmic minus
CPR	gpmM	658	3507	32	60	880.371	489.751	0.556301	861.348	0.978392	983.562	1.11721	3783283	3784827	1545	b3612	16131483	NP_418069.1	phosphoglycero mutase III,	none	Cytoplasmic	cytoplasmic minus
CPR	gpp	235	1600	13	17	327.122	232.467	0.710644	364.061	1.11292	289.935	0.886322	3960768	3962252	1485	b3779	49176408	YP_026252.1	guanosine pentaphosphatase/exopolyphosphatase	none	Cytoplasmic	cytoplasmic minus
CPR	gpsA	263	2008	18	23	532.996	424.748	0.796907	733.887	1.37691	571.093	1.07148	3780665	3781684	1020	b3608	16131479	NP_418065.1	glycerol-3-phosphate dehydrogenase (NAD+)	none	Cytoplasmic	cytoplasmic minus
CPR	grcA	2910	10419	206	144	15665	5854.14	0.373708	22309.7	1.42417	9497.52	0.60629	2714088	2714471	384	b2579	16130504	NP_417074.1	pyruvate formate lyase subunit	none	Cytoplasmic	cytoplasmic minus
CPR	groL	511	4039	27	47	641.351	529.113	0.824998	681.753	1.063	722.742	1.12691	4369048	4370694	1647	b4143	16131968	NP_418567.1	Cpn60 chaperonin GroEL, large subunit of	cell cycle	Cytoplasmic	cytoplasmic minus
CPR	groS	75	206	5	3	527.33	151.178	0.286686	707.261	1.34121	258.436	0.490084	4368711	4369004	294	b4142	16131967	NP_418566.1	Cpn10 chaperonin GroES, small subunit of	cell cycle	Cytoplasmic	cytoplasmic minus
CPR	grpE	209	1330	16	15	727.324	483.096	0.66421	1120.19	1.54015	639.564	0.879337	2748137	2748730	594	b2614	16130533	NP_417104.1	heat shock protein	cytosolic stress response	Cytoplasmic	cytoplasmic minus
	grxC	53	372	4	2	434.754	318.501	0.7326	660.11	1.51835	201.006	0.462343	3782214	3782465	252	b3610	16131481	NP_418067.1	glutaredoxin 3	none	Unknown	none
	grxD	117	766	7	6	694.984	474.917	0.683349	836.519	1.20365	436.667	0.628313	1731778	1732125	348	b1654	16129612	NP_416171.1	conserved protein	none	Unknown	none
CPR	gshA	154	1271	8	11	204.456	176.127	0.861439	213.677	1.0451	178.93	0.87515	2812905	2814461	1557	b2688	16130600	NP_417173.1	gamma-glutamate-cysteine ligase	none	Cytoplasmic	cytoplasmic minus
CPR	gshB	99	505	4	8	215.19	114.572	0.532422	174.919	0.812856	213.053	0.990069	3089900	3090850	951	b2947	16130848	NP_417422.1	glutathione synthetase	none	Cytoplasmic	cytoplasmic minus
	gsiA	103	626	7	6	113.736	72.1501	0.634362	155.507	1.36726	81.1754	0.713715	866743	868614	1872	b0829	145698235	NP_415350.2	fused predicted peptide transport subunits of	peripheral	Cytoplasmic Membrane	peripheral membrane
	gsiB	81	443	1	11	108.796	62.106	0.570846	27.0221	0.248373	181.023	1.66387	868634	870172	1539	b0830	16128798	NP_415351.1	predicted peptide transporter subunit:	none	Secreted	none
CPR	gss	177	1074	12	14	196.711	124.583	0.633331	268.303	1.36395	190.631	0.969093	3134685	3136544	1860	b2988	16130888	NP_417462.1	fused glutathionylspermidine	none	Cytoplasmic	cytoplasmic minus
CPR	guaA	199	1603	9	14	260.684	219.177	0.840776	237.188	0.909868	224.698	0.861957	2628980	2630557	1578	b2507	16130432	NP_417002.1	GMP synthetase (glutamine aminotransferase)	none	Cytoplasmic	cytoplasmic minus
CPR	guaB	100	713	8	6	140.909	104.864	0.7442	226.786	1.60946	103.586	0.735126	2630626	2632092	1467	b2508	16130433	NP_417003.1	IMP dehydrogenase	none	Cytoplasmic	cytoplasmic minus
	gudD	652	2365	25	31	1005.05	380.514	0.378602	775.298	0.771403	585.48	0.582539	2916067	2917407	1341	b2787	16130694	NP_417267.1	(D)-glucarate dehydratase 1	none	Unknown	none
MPR	gudP	522	2142	21	33	797.519	341.578	0.428301	645.474	0.809352	617.725	0.774558	2918770	2920122	1353	b2789	16130696	NP_417269.1	s; inner membrane	multipass	Cytoplasmic Membrane	multipass membrane
CPR	gudX	361	2937	17	29	556.476	472.545	0.849174	527.202	0.947394	547.707	0.984241	2917428	2918768	1341	b2788	16130695	NP_417268.1	predicted glucarate dehydratase	none	Cytoplasmic	cytoplasmic minus
	gutM	67	258	4	5	384.716	154.627	0.401925	462.077	1.20109	351.76	0.914336	2826643	2827002	360	b2706	16130613	NP_417186.1	DNA-binding transcriptional activator of	none	Cytoplasmic Membrane	none
	gutQ	134	956	5	7	286.745	213.525	0.744651	215.253	0.750679	183.527	0.640035	2827835	2828800	966	b2708	90111480	NP_417188.4	predicted phosphosugar-binding protein	none	Unknown	none
CPR	gyrA	470	4249	28	34	369.693	348.843	0.943602	443.088	1.19853	327.667	0.886322	2334815	2337442	2628	b2231	16130166	NP_416734.1	DNA gyrase (type II topoisomerase), subunit A	none	Cytoplasmic	cytoplasmic minus
CPR	gyrB	353	2726	13	33	302.152	243.544	0.80603	223.864	0.740897	346.079	1.14538	3875728	3878142	2415	b3699	49176395	YP_026241.1	DNA gyrase, subunit B	none	Cytoplasmic	cytoplasmic minus
CPR	hcp	519	2382	26	31	649.027	310.912	0.479043	654.12	1.00785	474.972	0.731821	911385	913037	1653	b0873	90111180	NP_415394.4	hybrid-cluster [4Fe-2S-2O] protein in anaerobic	none	Cytoplasmic	cytoplasmic minus
CPR	hcr	237	1765	10	28	505.583	392.997	0.777314	429.174	0.848869	731.835	1.44751	910405	911373	969	b0872	16128840	NP_415393.1	HCP oxidoreductase, NADH-dependent	none	Cytoplasmic	cytoplasmic minus
CPR	hda	58	790	1	10	170.789	242.805	1.42167	59.2407	0.346865	360.779	2.11243	2616097	2616798	702	b2496	226524737	NP_416991.2	ATPase regulatory factor involved in DnaA	none	Cytoplasmic	cytoplasmic minus
	hdeA	111	801	16	6	689.044	518.987	0.753199	1998.17	2.89992	456.337	0.662276	3654431	3654763	333	b3510	16131382	NP_417967.1	stress response protein acid-resistance	none	Unknown	none
MPR	hdeD	89	723	1	3	321.073	272.24	0.847907	72.5776	0.226047	132.601	0.412992	3655018	3655590	573	b3511	16131383	NP_417968.1	acid-resistance membrane protein	multipass	Cytoplasmic Membrane	multipass membrane
CPR	helD	113	706	7	12	113.667	74.1244	0.652118	141.659	1.24626	147.893	1.30111	1023694	1025748	2055	b0962	16128929	NP_415482.1	DNA helicase IV	none	Cytoplasmic	cytoplasmic minus
CPR	hemA	122	1227	5	9	200.629	210.609	1.04975	165.421	0.824516	181.337	0.903844	1262937	1264193	1257	b1210	16129173	NP_415728.1	glutamyl tRNA reductase	none	Cytoplasmic	cytoplasmic minus
CPR	hemB	109	611	5	4	231.095	135.209	0.585079	213.266	0.922853	103.904	0.449618	387977	388951	975	b0369	90111123	NP_414903.4	porphobilinogen synthase	none	Cytoplasmic	cytoplasmic minus
CPR	hemC	267	2805	18	20	585.907	642.466	1.09653	794.655	1.35628	537.722	0.91776	3987848	3988789	942	b3805	49176416	YP_026260.1	hydroxymethylbilane synthase	none	Cytoplasmic	cytoplasmic minus
	hemD	127	807	10	13	354.286	234.976	0.663238	561.228	1.58411	444.328	1.25415	3987111	3987851	741	b3804	16131656	NP_418248.1	uroporphyrinogen III synthase	none	Unknown	none
CPR	hemE	62	414	3	5	120.34	83.8724	0.696961	117.146	0.973461	118.905	0.988073	4195739	4196803	1065	b3997	16131827	NP_418425.1	uroporphyrinogen decarboxylase	none	Cytoplasmic	cytoplasmic minus
CPR	hemL	146	1307	8	15	235.598	220.138	0.934378	259.716	1.10237	296.566	1.25878	173602	174882	1281	b0154	16128147	NP_414696.1	glutamate-1-semialdehyde aminotransferase	none	Cytoplasmic	cytoplasmic minus
CPR	hemN	73	662	2	5	109.826	103.954	0.946531	60.5341	0.551183	92.1642	0.839185	4050068	4051441	1374	b3867	90111657	NP_418303.2	coproporphyrinogen III oxidase, SAM and NAD(P)H	none	Cytoplasmic	cytoplasmic minus
	hemX	98	935	7	9	171.387	170.672	0.995831	246.285	1.43701	192.843	1.12519	3985908	3987089	1182	b3803	16131655	NP_418247.1	predicted uroporphyrinogen III methylase	single pass	Cytoplasmic Membrane	single pass membrane
MPR	hemY	158	1568	9	16	272.855	282.631	1.03583	312.684	1.14597	338.536	1.24072	3984709	3985905	1197	b3802	16131654	NP_418246.1	predicted protoheme IX synthesis protein	multipass	Cytoplasmic Membrane	multipass membrane
CPR	hflC	159	2420	3	13	327.039	519.538	1.58861	124.14	0.379588	327.609	1.00174	4401323	4402327	1005	b4175	16131997	NP_418596.1	modulator for HflB protease specific for phage	single pass type II	Cytoplasmic	cytoplasmic minus
	hflK	285	2092	12	29	467.566	358.228	0.766155	396.066	0.847082	582.916	1.24671	4400061	4401320	1260	b4174	16131996	NP_418595.1	modulator for HflB protease specific for phage	single pass type II	Unknown	single pass membrane
CPR	hflX	442	3734	38	36	713.249	628.917	0.881763	1233.65	1.72962	711.758	0.997909	4398695	4399975	1281	b4173	16131995	NP_418594.1	predicted GTPase	none	Cytoplasmic	cytoplasmic minus
CPR	hfq	407	3658	31	30	2722.73	2554.19	0.9381	4172.15	1.53234	2458.9	0.903103	4398311	4398619	309	b4172	16131994	NP_418593.1	HF-I, host factor for RNA phage Q beta	none	Cytoplasmic	cytoplasmic minus
CPR	hisS	248	1878	13	26	402.077	317.8	0.790394	424.024	1.05458	516.466	1.28449	2637323	2638597	1275	b2514	16130439	NP_417009.1	histidyl tRNA synthetase	protein biosynthesis	Cytoplasmic	cytoplasmic minus
	hlpA	266	2207	35	26	1131.39	979.793	0.866005	2994.95	2.64713	1354.93	1.19757	200482	200967	486	b0178	16128171	NP_414720.1	periplasmic chaperone	none	Secreted	none
CPR	hns	540	2995	39	48	2696.26	1560.86	0.578899	3917.61	1.45298	2936.43	1.08908	1291732	1292145	414	b1237	16129198	NP_415753.1	global DNA-binding transcriptional dual	none	Cytoplasmic	cytoplasmic minus
CPR	hpf	57	602	2	0	409.12	450.995	1.10236	288.798	0.705901	0	0	3344195	3344482	288	b3203	16131093	NP_417670.1	predicted ribosome-associated, sigma 54	none	Cytoplasmic	cytoplasmic minus
CPR	hpt	57	408	5	5	219.416	163.928	0.747111	387.216	1.76475	235.817	1.07475	141431	141967	537	b0125	90111088	NP_414667.4	hypoxanthine phosphoribosyltransferase	none	Cytoplasmic	cytoplasmic minus
CPR	hrpA	240	1587	9	19	127.11	87.7297	0.690185	95.8961	0.754432	123.292	0.969958	1481085	1484987	3903	b1413	145698255	NP_415931.4	ATP-dependent helicase	none	Cytoplasmic	cytoplasmic minus
	hrpB	84	663	3	6	71.4564	58.8675	0.823823	51.3419	0.718507	62.5351	0.87515	162105	164534	2430	b0148	162135893	NP_414690.4	predicted ATP-dependent helicase	none	Cytoplasmic Membrane	none
CPR	hscA	119	1417	12	9	132.895	165.17	1.24286	269.608	2.02873	123.144	0.92663	2655107	2656957	1851	b2526	16130451	NP_417021.1	DnaK-like molecular chaperone specific for	none	Cytoplasmic	cytoplasmic minus
CPR	hsdR	270	1555	11	25	158.874	95.5037	0.601127	130.218	0.81963	180.236	1.13445	4581272	4584784	3513	b4350	226524764	NP_418770.2	endonuclease R	none	Cytoplasmic	cytoplasmic minus
CPR	hslU	54	639	4	8	83.8027	103.506	1.23511	124.886	1.49024	152.112	1.81513	4118439	4119770	1332	b3931	16131769	NP_418366.1	molecular chaperone and ATPase component of	cytosolic stress response	Cytoplasmic	cytoplasmic minus
	hspQ	58	1805	2	3	377.024	1224.67	3.24825	261.553	0.693731	238.931	0.633729	1027627	1027944	318	b0966	145698238	NP_415486.4	DNA-binding protein, hemimethylated	cytosolic stress response	Unknown	none
MPR	hsrA	70	652	3	5	101.33	98.5116	0.972186	87.3676	0.862208	88.679	0.87515	3937208	3938635	1428	b3754	16131622	NP_418210.1	s; inner membrane	multipass	Cytoplasmic Membrane	multipass membrane
CPR	htpG	190	1685	6	9	209.469	193.895	0.925649	133.078	0.635311	121.568	0.580363	494344	496218	1875	b0473	16128457	NP_415006.1	molecular chaperone HSP90 family	cytosolic stress response	Cytoplasmic	cytoplasmic minus
MPR	htpX	94	731	8	6	220.307	178.82	0.811689	377.206	1.71219	172.291	0.782049	1909719	1910600	882	b1829	16129783	NP_416343.1	predicted endopeptidase	multipass	Cytoplasmic Membrane	multipass membrane
CPR	hupA	138	999	3	6	1044.92	789.534	0.75559	457	0.437352	556.631	0.5327	4198304	4198576	273	b4000	16131830	NP_418428.1	HU, DNA-binding transcriptional regulator,	none	Cytoplasmic	cytoplasmic minus
CPR	hupB	724	2052	38	41	5482.06	1621.75	0.295828	5788.66	1.05593	3803.65	0.693835	460675	460947	273	b0440	16128425	NP_414974.1	HU, DNA-binding transcriptional regulator, beta	none	Cytoplasmic	cytoplasmic minus
	hybA	573	3169	33	50	1200.07	692.745	0.577255	1390.45	1.15864	1283.01	1.06912	3142176	3143162	987	b2996	16130896	NP_417470.1	hydrogenase 2 4Fe-4S ferredoxin-type component	none	Cytoplasmic Membrane	none
MPR	hybB	477	3835	19	40	836.321	701.81	0.839164	670.188	0.801353	859.261	1.02743	3141008	3142186	1179	b2995	16130895	NP_417469.1	predicted hydrogenase 2 cytochrome b type	multipass	Cytoplasmic Membrane	multipass membrane
	hybC	519	4614	16	49	629.602	584.22	0.927919	390.488	0.620214	728.292	1.15675	3139308	3141011	1704	b2994	16130894	NP_417468.1	hydrogenase 2, large subunit	peripheral	Cytoplasmic Membrane	peripheral membrane
CPR	hybD	220	2656	9	33	918.725	1157.69	1.2601	756.127	0.823017	1688.45	1.83782	3138814	3139308	495	b2993	16130893	NP_417467.1	predicted maturation element for hydrogenase 2	none	Cytoplasmic	cytoplasmic minus
	hybE	85	1003	6	9	359.317	442.548	1.23163	510.269	1.42011	466.136	1.29728	3138333	3138821	489	b2992	16130892	NP_417466.1	hydrogenase 2-specific chaperone	none	Unknown	none
CPR	hybF	59	409	2	7	356.611	258.027	0.723554	243.199	0.681973	518.383	1.45364	3137999	3138340	342	b2991	16130891	NP_417465.1	protein involved with the maturation of	none	Cytoplasmic	cytoplasmic minus
	hybG	57	305	3	4	473.199	264.283	0.558502	501.048	1.05885	406.855	0.859797	3137738	3137986	249	b2990	16130890	NP_417464.1	hydrogenase 2 accessory protein	none	Unknown	none
	hybO	709	6147	38	52	1309.74	1185.23	0.904934	1412.25	1.07827	1176.93	0.898603	3143165	3144283	1119	b2997	16130897	NP_417471.1	hydrogenase 2, small subunit	peripheral	Cytoplasmic Membrane	peripheral membrane
CPR	hypA	147	295	10	9	865.722	181.336	0.209462	1184.81	1.36858	649.403	0.750129	2848669	2849019	351	b2726	16130633	NP_417206.1	protein involved in nickel insertion into	none	Cytoplasmic	cytoplasmic minus
CPR	hypB	435	1371	24	27	1030.01	338.837	0.328964	1143.28	1.10997	783.3	0.760475	2849023	2849895	873	b2727	16130634	NP_417207.1	GTP hydrolase involved in nickel liganding into	none	Cytoplasmic	cytoplasmic minus
	hypC	71	412	1	2	537.606	325.614	0.605674	152.333	0.283355	185.544	0.34513	2849886	2850158	273	b2728	16130635	NP_417208.1	protein required for maturation of hydrogenases	none	Unknown	none
CPR	hypD	460	3013	26	42	847.487	579.395	0.683662	963.691	1.13712	948.059	1.11867	2850158	2851279	1122	b2729	16130636	NP_417209.1	protein required for maturation of	none	Cytoplasmic	cytoplasmic minus
CPR	hypE	316	2083	18	17	646.107	444.535	0.688022	740.421	1.14597	425.87	0.659132	2851276	2852286	1011	b2730	226524740	NP_417210.2	carbamoyl phosphate phosphatase, hydrogenase 3	none	Cytoplasmic	cytoplasmic minus
CPR	hypF	61	444	3	6	55.9676	42.5197	0.759719	55.3754	0.989419	67.448	1.20512	2833195	2835447	2253	b2712	16130619	NP_417192.1	carbamoyl phosphate phosphatase and maturation	none	Cytoplasmic	cytoplasmic minus
	iaaA	66	542	2	10	141.233	121.057	0.857147	86.1014	0.609642	262.181	1.85638	865791	866756	966	b0828	16128796	NP_415349.1	L-asparaginase	none	Unknown	none
CPR	icd	980	4876	55	67	1619.34	840.958	0.519323	1828.36	1.12908	1356.43	0.837644	1194346	1195596	1251	b1136	16129099	NP_415654.1	e14 prophage; isocitrate dehydrogenase,	none	Cytoplasmic	cytoplasmic minus
CPR	iclR	88	750	6	5	220.494	196.144	0.889567	302.451	1.37169	153.495	0.696142	4220827	4221651	825	b4018	90111675	NP_418442.2	DNA-binding transcriptional repressor	none	Cytoplasmic	cytoplasmic minus
CPR	ihfA	256	4885	21	23	1763.95	3513.27	1.9917	2911.09	1.65032	1941.71	1.10077	1793277	1793576	300	b1712	16129668	NP_416227.1	integration host factor (IHF), DNA-binding	translation regulation	Cytoplasmic	cytoplasmic minus
CPR	ihfB	62	212	4	2	449.692	160.494	0.356898	583.677	1.29795	177.731	0.395229	963051	963335	285	b0912	16128879	NP_415432.1	integration host factor (IHF), DNA-binding	translation regulation	Cytoplasmic	cytoplasmic minus
CPR	ileS	322	2732	15	29	236.286	209.248	0.885574	221.443	0.937183	260.729	1.10345	22391	25207	2817	b0026	16128020	NP_414567.1	isoleucyl-tRNA synthetase	protein biosynthesis	Cytoplasmic	cytoplasmic minus
CPR	ilvA	56	558	3	3	74.9252	77.9245	1.04003	80.7514	1.07776	49.1781	0.656363	3953354	3954898	1545	b3772	16131630	NP_418220.1	threonine deaminase	none	Cytoplasmic	cytoplasmic minus
CPR	ilvB	76	698	3	4	93.0148	89.1649	0.95861	73.8667	0.794139	59.9804	0.644847	3849119	3850807	1689	b3671	16131541	NP_418127.1	acetolactate synthase I, large subunit	none	Cytoplasmic	cytoplasmic minus
CPR	ilvD	74	679	10	9	82.6406	79.1465	0.957719	224.673	2.71867	123.144	1.49012	3951501	3953351	1851	b3771	49176404	YP_026248.1	dihydroxyacid dehydratase	none	Cytoplasmic	cytoplasmic minus
CPR	infA	92	273	4	3	868.384	268.959	0.309724	759.579	0.874704	346.941	0.399525	925448	925666	219	b0884	16128851	NP_415404.1	translation initiation factor IF-1	protein biosynthesis	Cytoplasmic	cytoplasmic minus
CPR	infB	1002	7757	48	87	774.885	626.128	0.808027	746.792	0.963746	824.326	1.06381	3311364	3314036	2673	b3168	16131060	NP_417637.1	fused protein chain initiation factor 2, IF2:	protein biosynthesis	Cytoplasmic	cytoplasmic minus
CPR	infC	1174	9246	81	81	4469.27	3673.86	0.822026	6203.58	1.38805	3778.02	0.845332	1798120	1798662	543	b1718	16129674	NP_416233.1	protein chain initiation factor IF-3	protein biosynthesis	Cytoplasmic	cytoplasmic minus
CPR	iscA	127	1224	4	16	810.265	815.088	1.00595	513.419	0.633644	1250.7	1.54357	2657585	2657908	324	b2528	16130453	NP_417023.1	FeS cluster assembly protein	none	Cytoplasmic	cytoplasmic minus
CPR	iscS	118	686	5	8	200.759	121.819	0.606795	171.14	0.852466	166.76	0.830651	2658339	2659553	1215	b2530	49176235	YP_026169.1	cysteine desulfurase (tRNA sulfurtransferase),	none	Cytoplasmic	cytoplasmic minus
CPR	ispA	53	727	4	3	121.731	174.285	1.43172	184.831	1.51835	84.4224	0.693515	439426	440325	900	b0421	16128406	NP_414955.1	geranyltranstransferase	none	Cytoplasmic	cytoplasmic minus
CPR	ispB	121	1176	8	12	257.328	261.041	1.01443	342.279	1.33013	312.675	1.21508	3331732	3332703	972	b3187	16131077	NP_417654.1	octaprenyl diphosphate synthase	none	Cytoplasmic	cytoplasmic minus
CPR	ispE	155	1069	4	4	376.063	270.711	0.719856	195.244	0.519179	118.905	0.316183	1261249	1262100	852	b1208	16129171	NP_415726.1	4-diphosphocytidyl-2-C-methylerythritol kinase	none	Cytoplasmic	cytoplasmic minus
CPR	ispG	285	2768	18	23	526.481	533.709	1.01373	668.959	1.27062	520.567	0.988766	2638708	2639826	1119	b2515	16130440	NP_417010.1	1-hydroxy-2-methyl-2-(E)-butenyl 4-diphosphate	none	Cytoplasmic	cytoplasmic minus
CPR	ispU	80	884	6	9	217.022	250.303	1.15335	327.456	1.50886	299.134	1.37836	194903	195664	762	b0174	16128167	NP_414716.1	undecaprenyl pyrophosphate synthase	none	Cytoplasmic	cytoplasmic minus
	ivy	78	556	6	4	340.161	253.084	0.744012	526.417	1.54755	213.728	0.628313	240343	240816	474	b0220	16128206	NP_414755.1	inhibitor of vertebrate C-lysozyme	none	Secreted	none
CPR	katG	810	6308	50	72	767.711	624.028	0.812843	953.392	1.24186	836.095	1.08908	4131858	4134038	2181	b3942	16131780	NP_418377.1	catalase/hydroperoxidase HPI(I)	none	Cytoplasmic	cytoplasmic minus
CPR	kbl	728	3372	33	55	1257.2	607.801	0.483455	1146.51	0.911951	1163.72	0.92564	3789378	3790574	1197	b3617	16131488	NP_418074.1	glycine C-acetyltransferase	none	Cytoplasmic	cytoplasmic minus
CPR	kdgR	82	367	5	5	214.021	99.9791	0.467145	262.544	1.22672	159.891	0.747079	1907332	1908123	792	b1827	16129781	NP_416341.1	predicted DNA-binding transcriptional	none	Cytoplasmic	cytoplasmic minus
CPR	kdsA	117	855	9	11	282.871	215.759	0.762746	437.757	1.54755	325.841	1.15191	1267388	1268242	855	b1215	16129178	NP_415733.1	3-deoxy-D-manno-octulosonate 8-phosphate	none	Cytoplasmic	cytoplasmic minus
CPR	kdsB	96	1136	4	4	265.656	328.115	1.23511	222.688	0.838258	135.618	0.510504	970075	970821	747	b0918	16128885	NP_415438.1	3-deoxy-manno-octulosonate	none	Cytoplasmic	cytoplasmic minus
CPR	kdsC	87	540	4	7	317.179	205.484	0.64785	293.382	0.924974	312.675	0.985801	3340295	3340861	567	b3198	16131088	NP_417665.1	3-deoxy-D-manno-octulosonate 8-phosphate	none	Cytoplasmic	cytoplasmic minus
CPR	kdsD	112	1030	7	5	234.568	225.158	0.959885	294.943	1.25739	128.301	0.546969	3339288	3340274	987	b3197	16131087	NP_417664.1	D-arabinose 5-phosphate isomerase	none	Cytoplasmic	cytoplasmic minus
CPR	kduD	50	520	0	3	135.639	147.237	1.08551	0	0	99.7115	0.735126	2980519	2981280	762	b2842	16130746	NP_417319.1	2-deoxy-D-gluconate 3-dehydrogenase	none	Cytoplasmic	cytoplasmic minus
MPR	kefB	58	324	1	3	66.3863	38.7075	0.583065	23.0271	0.346865	42.071	0.633729	3476824	3478629	1806	b3350	16131229	NP_417809.1	potassium:proton antiporter	multipass	Cytoplasmic Membrane	multipass membrane
MPR	kgtP	332	3018	9	38	528.32	501.278	0.948814	288.131	0.545373	740.889	1.40235	2722470	2723768	1299	b2587	16130512	NP_417082.1	alpha-ketoglutarate transporter	multipass	Cytoplasmic Membrane	multipass membrane
	lamB	1641	9513	58	118	2529.58	1530.58	0.605074	1798.69	0.711063	2228.6	0.881016	4245994	4247334	1341	b4036	16131862	NP_418460.1	maltose outer membrane porin (maltoporin)	secreted	Secreted	none
CPR	ldcC	55	338	3	5	53.0776	34.0459	0.641437	58.245	1.09736	59.1193	1.11383	209679	211820	2142	b0186	16128179	NP_414728.1	lysine decarboxylase 2, constitutive	none	Cytoplasmic	cytoplasmic minus
	lepA	87	783	2	6	99.9114	93.855	0.939382	46.2077	0.462487	84.4224	0.844973	2703347	2705146	1800	b2569	16130494	NP_417064.1	GTP-binding membrane protein	peripheral	Cytoplasmic Membrane	peripheral membrane
CPR	leuS	318	2596	11	21	254.49	216.845	0.852074	177.103	0.695912	205.908	0.809101	671424	674006	2583	b0642	16128625	NP_415175.1	leucyl-tRNA synthetase	protein biosynthesis	Cytoplasmic	cytoplasmic minus
CPR	lexA	468	1463	23	33	1588.54	518.317	0.326286	1570.61	0.988714	1372.38	0.86393	4255138	4255746	609	b4043	16131869	NP_418467.1	DNA-binding transcriptional repressor of SOS	none	Cytoplasmic	cytoplasmic minus
MPR	lgt	51	428	2	5	120.347	105.416	0.875938	94.9474	0.788949	144.559	1.20119	2963184	2964059	876	b2828	16130732	NP_417305.1	phosphatidylglycerol-prolipoprotein	multipass	Cytoplasmic Membrane	multipass membrane
CPR	ligA	72	507	6	7	73.8261	54.2607	0.73498	123.771	1.67652	87.94	1.19118	2526183	2528198	2016	b2411	16130337	NP_416906.1	DNA ligase, NAD(+)-dependent	none	Cytoplasmic	cytoplasmic minus
CPR	lipA	89	1029	5	3	190.45	229.83	1.20677	215.253	1.13024	78.6544	0.412992	658474	659439	966	b0628	16128611	NP_415161.1	lipoate synthase	none	Cytoplasmic	cytoplasmic minus
MPR	lnt	50	459	1	5	67.1583	64.3491	0.95817	27.0221	0.402364	82.283	1.22521	688566	690104	1539	b0657	16128640	NP_415190.1	apolipoprotein N-acyltransferase	multipass	Cytoplasmic Membrane	multipass membrane
	loiP	110	864	6	11	299.584	245.607	0.819825	328.751	1.09736	367.054	1.22521	3079935	3080693	759	b2936	90111514	NP_417411.2	predicted peptidase	lipoprotein	Unknown	lipoproteins group
	lolA	72	688	6	6	243.192	242.552	0.997369	407.715	1.67652	248.301	1.02101	936595	937206	612	b0891	145698236	NP_415411.2	chaperone for lipoproteins	none	Secreted	none
MPR	lolE	58	573	5	6	96.3001	99.301	1.03116	167.016	1.73433	122.056	1.26746	1176543	1177787	1245	b1118	16129081	NP_415636.1	outer membrane-specific lipoprotein transporter	multipass	Cytoplasmic Membrane	multipass membrane
CPR	lon	329	3879	16	31	288.784	355.383	1.23062	282.544	0.978392	333.388	1.15445	458112	460466	2355	b0439	16128424	NP_414973.1	DNA-binding ATP-dependent protease La	cytosolic stress response	Cytoplasmic	cytoplasmic minus
CPR	lpcA	65	499	6	4	232.061	185.947	0.801285	430.953	1.85706	174.969	0.753976	243543	244121	579	b0222	16128208	NP_414757.1	D-sedoheptulose 7-phosphate isomerase	none	Cytoplasmic	cytoplasmic minus
CPR	lpd	1520	8933	92	99	2204.94	1352.54	0.613414	2684.91	1.21768	1759.54	0.797999	127912	129336	1425	b0116	16128109	NP_414658.1	lipoamide dehydrogenase, E3 component is part	none	Cytoplasmic	cytoplasmic minus
	lpoA	108	1201	6	4	109.598	127.21	1.1607	122.495	1.11768	49.7334	0.453782	3291422	3293458	2037	b3147	16131039	NP_417616.1	conserved protein	lipoprotein	Cytoplasmic Membrane	lipoproteins group
	lpoB	51	317	5	4	164.211	106.535	0.648767	323.886	1.97237	157.799	0.960949	1161861	1162502	642	b1105	16129068	NP_415623.1	predicted outer membrane lipoprotein	lipoprotein	Unknown	lipoproteins group
	lpp	6639	9752	865	390	57905.9	8877.97	0.153317	151784	2.62121	41676.9	0.719735	1755445	1755681	237	b1677	16129633	NP_416192.1	murein lipoprotein	lipoprotein	Secreted	lipoproteins group
	lptA	53	371	4	5	196.341	143.452	0.730631	298.114	1.51835	226.942	1.15586	3341402	3341959	558	b3200	16131090	NP_417667.1	periplasmic LPS-binding protein	none	Unknown	none
	lptB	87	627	2	4	247.714	186.337	0.752226	114.565	0.462487	139.541	0.563315	3341966	3342691	726	b3201	16131091	NP_417668.1	predicted transporter subunit: ATP-binding	peripheral	Cytoplasmic Membrane	peripheral membrane
	lptD	288	2284	9	39	252.796	209.254	0.827758	158.931	0.628693	419.423	1.65914	54755	57109	2355	b0054	16128048	NP_414596.1	exported protein required for envelope	none	Secreted	none
	lptE	64	926	3	5	227.314	343.286	1.51019	214.366	0.94304	217.583	0.957195	670828	671409	582	b0641	16128624	NP_415174.1	minor lipoprotein	lipoprotein	Secreted	lipoproteins group
MPR	lptF	116	1185	4	18	217.79	232.22	1.06625	151.088	0.693731	414.061	1.90119	4484241	4485341	1101	b4261	16132083	NP_418682.1	conserved inner membrane protein	multipass	Cytoplasmic Membrane	multipass membrane
MPR	lptG	87	1032	2	9	166.058	205.598	1.23811	76.7996	0.462487	210.471	1.26746	4485341	4486423	1083	b4262	90111715	NP_418683.4	conserved inner membrane protein	multipass	Cytoplasmic Membrane	multipass membrane
CPR	lpxA	134	2678	7	10	351.072	732.321	2.08596	368.959	1.05095	320.998	0.914336	202560	203348	789	b0181	16128174	NP_414723.1	UDP-N-acetylglucosamine acetyltransferase	none	Cytoplasmic	cytoplasmic minus
CPR	lpxB	63	711	6	7	113.341	133.511	1.17796	217.164	1.91602	154.297	1.36134	203348	204496	1149	b0182	16128175	NP_414724.1	tetraacyldisaccharide-1-P synthase	none	Cytoplasmic	cytoplasmic minus
CPR	lpxC	494	6691	25	48	1112.38	1572.59	1.41372	1132.54	1.01813	1324.27	1.19049	106557	107474	918	b0096	16128089	NP_414638.1	UDP-3-O-acyl N-acetylglucosamine deacetylase	none	Cytoplasmic	cytoplasmic minus
CPR	lpxD	253	3383	17	15	509.731	711.415	1.39567	689.063	1.35182	370.274	0.726409	200971	201996	1026	b0179	16128172	NP_414721.1	UDP-3-O-(3-hydroxymyristoyl)-glucosamine	none	Cytoplasmic	cytoplasmic minus
	lpxK	50	295	1	2	104.718	64.4871	0.615817	42.1347	0.402364	51.3206	0.490084	967589	968575	987	b0915	16128882	NP_415435.1	lipid A 4'kinase	none	Unknown	none
	lpxL	55	599	2	3	123.444	140.325	1.13675	90.3083	0.731571	82.4974	0.668296	1114885	1115805	921	b1054	16129017	NP_415572.1	lauryl-acyl carrier protein (ACP)-dependent	none	Cytoplasmic Membrane	none
	lpxP	184	1551	12	24	412.978	363.346	0.87982	541.85	1.31206	659.98	1.5981	2493667	2494587	921	b2378	90111426	NP_416879.4	palmitoleoyl-acyl carrier protein	single pass	Cytoplasmic Membrane	single pass membrane
	lrhA	152	1314	4	11	334.616	301.924	0.902302	177.154	0.529426	296.692	0.886665	2403725	2404663	939	b2289	16130224	NP_416792.1	DNA-binding transcriptional repressor of	none	Unknown	none
CPR	lrp	122	1242	7	10	509.475	541.358	1.06258	588.098	1.15432	511.651	1.00427	931818	932312	495	b0889	16128856	NP_415409.1	DNA-binding transcriptional dual regulator,	none	Cytoplasmic	cytoplasmic minus
MPR	lspA	75	1261	3	9	313.202	549.64	1.75491	252.042	0.804728	460.486	1.47025	25207	25701	495	b0027	16128021	NP_414568.1	prolipoprotein signal peptidase (signal	multipass	Cytoplasmic Membrane	multipass membrane
CPR	luxS	85	867	9	5	340.516	362.525	1.06463	725.354	2.13016	245.414	0.720712	2812240	2812755	516	b2687	16130599	NP_417172.1	S-ribosylhomocysteinase	none	Cytoplasmic	cytoplasmic minus
MPR	lysP	53	711	4	2	74.5293	104.357	1.40021	113.162	1.51835	34.4581	0.462343	2245085	2246554	1470	b2156	16130094	NP_416661.1	lysine transporter	multipass	Cytoplasmic Membrane	multipass membrane
CPR	lysR	215	2034	8	21	474.822	468.86	0.987444	355.444	0.748584	568.228	1.19672	2977043	2977978	936	b2839	16130743	NP_417316.1	DNA-binding transcriptional dual regulator	activator	Cytoplasmic	cytoplasmic minus
CPR	lysS	139	1471	9	11	189.283	209.078	1.10458	246.563	1.30262	183.527	0.969591	3031679	3033196	1518	b2890	16130792	NP_417366.1	lysine tRNA synthetase, constitutive	protein biosynthesis	Cytoplasmic	cytoplasmic minus
CPR	lysU	714	3907	34	47	972.287	555.316	0.571143	931.46	0.958009	784.16	0.806511	4351223	4352740	1518	b4129	16131955	NP_418553.1	lysine tRNA synthetase, inducible	protein biosynthesis	Cytoplasmic	cytoplasmic minus
	maeA	187	923	10	9	227.652	117.282	0.515181	244.917	1.07584	134.241	0.589673	1551996	1553693	1698	b1479	90111281	NP_415996.2	malate dehydrogenase, (decarboxylating,	none	Cytoplasmic Membrane	none
CPR	maeB	607	3671	40	47	550.329	347.39	0.631242	729.596	1.32575	522.086	0.94868	2574120	2576399	2280	b2463	16130388	NP_416958.1	fused malic enzyme predicted	none	Cytoplasmic	cytoplasmic minus
CPR	mak	80	455	4	6	181.926	107.998	0.593637	183.001	1.00591	167.173	0.918908	409368	410276	909	b0394	90111128	NP_414928.2	manno(fructo)kinase	none	Cytoplasmic	cytoplasmic minus
	malE	1174	5069	72	85	2037.63	918.288	0.450665	2514.07	1.23382	1807.53	0.887077	4243252	4244442	1191	b4034	16131860	NP_418458.1	maltose transporter subunit	none	Secreted	none
MPR	malF	580	6347	23	55	776.011	886.356	1.1422	619.094	0.79779	901.598	1.16184	4241554	4243098	1545	b4033	16131859	NP_418457.1	maltose transporter subunit	multipass	Cytoplasmic Membrane	multipass membrane
MPR	malG	282	2154	14	32	654.244	521.598	0.797254	653.443	0.998775	909.601	1.39031	4240649	4241539	891	b4032	16131858	NP_418456.1	maltose transporter subunit	multipass	Cytoplasmic Membrane	multipass membrane
CPR	malI	80	536	3	7	160.71	112.387	0.699318	121.245	0.754432	172.291	1.07206	1696176	1697204	1029	b1620	16129578	NP_416137.1	DNA-binding transcriptional repressor	none	Cytoplasmic	cytoplasmic minus
	malK	2020	13963	103	167	3741.58	2699.5	0.721485	3838.22	1.02583	3789.93	1.01292	4244807	4245922	1116	b4035	16131861	NP_418459.1	fused maltose transport subunit, ATP-binding	peripheral	Cytoplasmic Membrane	peripheral membrane
	malM	285	2082	14	28	639.666	487.741	0.762493	632.158	0.988262	769.976	1.20372	4247577	4248497	921	b4037	16131863	NP_418461.1	maltose regulon periplasmic protein	none	Secreted	none
CPR	malP	1872	7898	74	170	1616.4	711.805	0.440363	1285.48	0.79527	1798.47	1.11264	3548102	3550495	2394	b3417	49176351	YP_026218.1	maltodextrin phosphorylase	none	Cytoplasmic	cytoplasmic minus
CPR	malQ	1239	6311	67	84	1228.38	653.071	0.531651	1336.37	1.08791	1020.36	0.830651	3546008	3548092	2085	b3416	16131292	NP_417875.1	4-alpha-glucanotransferase (amylomaltase)	none	Cytoplasmic	cytoplasmic minus
	malS	98	706	4	11	99.7435	75.0003	0.751932	81.9044	0.821151	137.171	1.37524	3735520	3737550	2031	b3571	16131442	NP_418028.1	alpha-amylase	none	Secreted	none
	malT	1099	8494	56	100	839.534	677.256	0.806704	860.632	1.02513	935.947	1.11484	3551107	3553812	2706	b3418	16131294	NP_417877.1	fused conserved protein: DNA-binding	none	Unknown	none
CPR	malY	50	387	2	5	88.1131	71.1838	0.807869	70.907	0.804728	107.957	1.22521	1698981	1700153	1173	b1622	16129580	NP_416139.1	bifunctional beta-cystathionase, PLP-dependent/	none	Cytoplasmic	cytoplasmic minus
	manA	98	678	6	8	172.261	124.391	0.72211	212.178	1.23173	172.291	1.00017	1686600	1687775	1176	b1613	49176125	NP_416130.3	mannose-6-phosphate isomerase	none	Secreted	none
CPR	manX	1755	10204	107	122	3732.32	2265.02	0.606867	4577.99	1.22658	3178.87	0.851713	1900072	1901043	972	b1817	16129771	NP_416331.1	fused mannose-specific PTS enzymes: IIA	peripheral	Cytoplasmic	cytoplasmic minus
MPR	manY	1002	7243	56	96	2585.85	1950.99	0.754485	2907.45	1.12437	3035.41	1.17385	1901106	1901906	801	b1818	16129772	NP_416332.1	mannose-specific enzyme IIC component of PTS	multipass	Cytoplasmic Membrane	multipass membrane
	manZ	1213	9513	82	102	2912.23	2383.87	0.818571	3960.66	1.36001	3000.38	1.03027	1901910	1902770	861	b1819	49176154	NP_416333.3	mannose-specific enzyme IID component of PTS	single pass	Unknown	single pass membrane
	map	145	852	6	8	377.024	231.228	0.613298	313.864	0.832477	254.86	0.675978	188712	189506	795	b0168	16128161	NP_414710.1	methionine aminopeptidase	none	Unknown	none
CPR	mazG	68	337	4	5	177.481	91.8064	0.517274	210.035	1.18342	159.891	0.90089	2907916	2908707	792	b2781	16130688	NP_417261.1	nucleoside triphosphate pyrophosphohydrolase	none	Cytoplasmic	cytoplasmic minus
	mdh	1283	7563	100	101	2824.42	1737.79	0.615272	4428.86	1.56806	2724.17	0.964507	3381352	3382290	939	b3236	16131126	NP_417703.1	malate dehydrogenase, NAD(P)-binding	none	Unknown	none
MPR	mdlA	50	520	3	2	58.2948	63.2795	1.08551	70.3671	1.20709	28.5693	0.490084	468095	469867	1773	b0448	16128433	NP_414982.1	fused predicted multidrug transporter subunits	multipass	Cytoplasmic Membrane	multipass membrane
MPR	mdlB	58	546	3	4	67.2804	66.1079	0.982572	70.0117	1.0406	56.8501	0.844973	469860	471641	1782	b0449	16128434	NP_414983.1	fused predicted multidrug transporter subunits	multipass	Cytoplasmic Membrane	multipass membrane
	mdoG	130	790	5	13	174.953	110.97	0.634284	135.374	0.773777	214.354	1.22521	1108558	1110093	1536	b1048	16129011	NP_415566.1	glucan biosynthesis protein, periplasmic	none	Secreted	none
MPR	mdoH	194	1664	6	12	157.635	141.125	0.895265	98.0824	0.622212	119.466	0.757862	1110086	1112629	2544	b1049	16129012	NP_415567.1	glucan biosynthesis: glycosyl transferase	multipass	Cytoplasmic Membrane	multipass membrane
MPR	mdtH	60	588	4	8	102.587	104.935	1.02288	137.591	1.34121	167.588	1.63361	1123341	1124549	1209	b1065	90111209	NP_415583.4	predicted drug efflux system	multipass	Cytoplasmic Membrane	multipass membrane
MPR	mdtL	69	469	1	8	121.286	86.0466	0.709453	35.3631	0.291568	172.291	1.42053	3889638	3890813	1176	b3710	16131578	NP_418166.1	multidrug efflux system protein	multipass	Cytoplasmic Membrane	multipass membrane
CPR	melA	71	358	1	2	108.235	56.9628	0.526289	30.6688	0.283355	37.355	0.34513	4339934	4341289	1356	b4119	16131945	NP_418543.1	alpha-galactosidase, NAD(P)-binding	none	Cytoplasmic	cytoplasmic minus
CPR	menB	71	440	4	3	171.056	110.645	0.646836	193.879	1.13342	88.5549	0.517694	2373984	2374841	858	b2262	16130197	NP_416765.1	dihydroxynaphthoic acid synthetase	none	Cytoplasmic	cytoplasmic minus
CPR	menC	109	940	5	10	233.974	210.606	0.900122	215.924	0.922853	262.998	1.12405	2373022	2373984	963	b2261	16130196	NP_416764.1	o-succinylbenzoyl-CoA synthase	none	Cytoplasmic	cytoplasmic minus
	menD	89	467	9	8	110.099	60.2988	0.54768	223.987	2.03442	121.253	1.10131	2375611	2377281	1671	b2264	16130199	NP_416767.1	bifunctional 2-oxoglutarate decarboxylase/	none	Cytoplasmic Membrane	none
CPR	menE	73	488	0	8	111.284	77.6476	0.697745	0	0	149.42	1.3427	2371670	2373025	1356	b2260	16130195	NP_416763.1	o-succinylbenzoate-CoA ligase	none	Cytoplasmic	cytoplasmic minus
	mepM	79	661	4	6	123.434	107.798	0.873322	125.735	1.01864	114.86	0.930539	1938337	1939659	1323	b1856	90111345	NP_416370.2	predicted peptidase	single pass	Unknown	single pass membrane
	mepS	66	1635	4	1	240.619	622.161	2.58567	293.382	1.21928	44.6679	0.185638	2268001	2268567	567	b2175	16130113	NP_416680.1	predicted peptidase, outer membrane	lipoprotein	Unknown	lipoproteins group
CPR	metG	85	791	4	5	86.3846	83.9061	0.971309	81.7836	0.946738	62.2584	0.720712	2192322	2194355	2034	b2114	16130052	NP_416617.1	methionyl-tRNA synthetase	protein biosynthesis	Cytoplasmic	cytoplasmic minus
CPR	metH	239	1655	11	25	134.105	96.9274	0.72277	124.174	0.925942	171.87	1.2816	4221851	4225534	3684	b4019	16131845	NP_418443.1	homocysteine-N5-methyltetrahydrofolate	none	Cytoplasmic	cytoplasmic minus
	metL	88	675	3	10	74.7668	59.8591	0.80061	51.2786	0.685847	104.097	1.39228	4127858	4130290	2433	b3940	16131778	NP_418375.1	fused aspartokinase II/homoserine dehydrogenase	none	Cytoplasmic Membrane	none
CPR	mfd	74	640	3	12	44.3771	40.0596	0.90271	36.194	0.815602	88.1696	1.98683	1169741	1173187	3447	b1114	16129077	NP_415632.1	transcription-repair coupling factor	none	Cytoplasmic	cytoplasmic minus
	mglA	54	511	2	2	73.3893	72.487	0.987705	54.6837	0.745118	33.3027	0.453782	2235791	2237311	1521	b2149	16130087	NP_416654.1	fused methyl-galactoside transporter subunits	peripheral	Cytoplasmic Membrane	peripheral membrane
	mglB	321	1592	12	25	664.214	343.832	0.517652	499.543	0.752082	633.802	0.954214	2237372	2238370	999	b2150	16130088	NP_416655.1	methyl-galactoside transporter subunit	none	Secreted	none
MPR	mglC	74	415	5	9	151.303	88.5656	0.585351	205.672	1.35934	225.46	1.49012	2234765	2235775	1011	b2148	16130086	NP_416653.1	methyl-galactoside transporter subunit	multipass	Cytoplasmic Membrane	multipass membrane
	mgrB	58	430	4	3	832.595	644.279	0.773821	1155.19	1.38746	527.64	0.633729	1906647	1906790	144	b1826	16129780	NP_416340.1	predicted protein	single pass	Cytoplasmic Membrane	single pass membrane
CPR	mgsA	201	1202	5	15	905.215	565.015	0.624178	453.017	0.500452	827.67	0.914336	1025780	1026238	459	b0963	90111195	NP_415483.2	methylglyoxal synthase	none	Cytoplasmic	cytoplasmic minus
CPR	miaA	299	3519	19	20	649.919	798.375	1.22842	830.865	1.27841	532.633	0.819539	4397275	4398225	951	b4171	16131993	NP_418592.1	delta(2)-isopentenylpyrophosphate	none	Cytoplasmic	cytoplasmic minus
CPR	minC	165	1540	21	12	490.053	477.397	0.974174	1254.78	2.5605	436.667	0.891062	1224608	1225303	696	b1176	16129139	NP_415694.1	cell division inhibitor	none	Cytoplasmic	cytoplasmic minus
	minD	180	1667	9	14	457.668	442.398	0.966636	460.372	1.00591	436.13	0.952941	1223772	1224584	813	b1175	16129138	NP_415693.1	membrane ATPase of the MinC-MinD-MinE system	peripheral	Cytoplasmic Membrane	peripheral membrane
	mioC	50	888	4	2	232.785	431.517	1.85371	374.657	1.60946	114.084	0.490084	3924035	3924478	444	b3742	16131610	NP_418198.1	FMN-binding protein MioC	none	Unknown	none
MPR	mlaE	78	412	4	1	205.921	113.528	0.551318	212.449	1.0317	32.3457	0.157078	3336488	3337270	783	b3194	16131084	NP_417661.1	predicted toluene transporter subunit: membrane	multipass	Cytoplasmic Membrane	multipass membrane
	mlaF	101	687	3	6	257.754	182.995	0.709962	154.026	0.59757	187.605	0.727848	3337278	3338087	810	b3195	16131085	NP_417662.1	predicted toluene transporter subunit:	peripheral	Cytoplasmic Membrane	peripheral membrane
CPR	mlc	120	810	10	11	203.158	143.132	0.704537	340.598	1.67652	228.169	1.12311	1665368	1666588	1221	b1594	16129552	NP_416111.1	DNA-binding transcriptional repressor	none	Cytoplasmic	cytoplasmic minus
	mltD	65	2175	1	8	98.8695	345.309	3.49258	30.6011	0.309511	149.09	1.50795	232597	233955	1359	b0211	16128198	NP_414747.1	predicted membrane-bound lytic murein	lipoprotein	Unknown	lipoproteins group
CPR	mmuM	76	604	3	5	168.384	139.677	0.829513	133.72	0.794139	135.727	0.806059	275939	276871	933	b0261	16128246	NP_414795.1	CP4-6 prophage; S-methylmethionine:homocysteine	none	Cytoplasmic	cytoplasmic minus
CPR	mnmA	129	707	3	8	240.885	137.797	0.572044	112.702	0.467865	183.03	0.75982	1191890	1192996	1107	b1133	90111218	NP_415651.4	tRNA	none	Cytoplasmic	cytoplasmic minus
CPR	mnmG	131	1321	9	8	143.277	150.803	1.05252	198.033	1.38217	107.203	0.74822	3921767	3923656	1890	b3741	16131609	NP_418197.1	glucose-inhibited cell-division protein	none	Cytoplasmic	cytoplasmic minus
CPR	moaA	71	1295	1	5	148.249	282.23	1.90376	42.007	0.283355	127.913	0.862824	816267	817256	990	b0781	16128749	NP_415302.1	molybdopterin biosynthesis protein A	none	Cytoplasmic	cytoplasmic minus
CPR	moaB	126	502	6	16	507.717	211.132	0.415847	486.397	0.958009	789.917	1.55582	817278	817790	513	b0782	16128750	NP_415303.1	molybdopterin biosynthesis protein B	none	Cytoplasmic	cytoplasmic minus
CPR	moaC	68	389	7	3	289.228	172.696	0.597091	598.989	2.07099	156.338	0.540534	817793	818278	486	b0783	16128751	NP_415304.1	molybdopterin biosynthesis, protein C	none	Cytoplasmic	cytoplasmic minus
CPR	moaE	96	451	6	6	438.068	214.806	0.490349	550.821	1.25739	335.453	0.765756	818518	818970	453	b0785	16128753	NP_415306.1	molybdopterin synthase, large subunit	none	Cytoplasmic	cytoplasmic minus
CPR	moeA	107	605	7	11	178.951	105.61	0.590162	235.525	1.31614	225.4	1.25956	864352	865587	1236	b0827	16128795	NP_415348.1	molybdopterin biosynthesis protein	none	Cytoplasmic	cytoplasmic minus
CPR	moeB	69	489	5	4	190.176	140.675	0.739707	277.246	1.45784	135.076	0.710267	863603	864352	750	b0826	16128794	NP_415347.1	molybdopterin synthase sulfurylase	none	Cytoplasmic	cytoplasmic minus
CPR	mog	57	371	4	5	200.385	136.133	0.679358	282.904	1.4118	215.363	1.07475	9306	9893	588	b0009	16128003	NP_414550.1	predicted molybdochelatase	none	Cytoplasmic	cytoplasmic minus
CPR	mpaA	59	392	6	7	167.299	116.018	0.69348	342.279	2.04592	243.192	1.45364	1387894	1388622	729	b1326	226524711	NP_415842.2	murein peptide amidase A	none	Cytoplasmic	cytoplasmic minus
CPR	mpl	136	913	4	10	204.607	143.368	0.700699	121.068	0.591711	184.328	0.90089	4453808	4455181	1374	b4233	16132055	NP_418654.1	UDP-N-acetylmuramate:L-alanyl-gamma-D-glutamyl-	none	Cytoplasmic	cytoplasmic minus
MPR	mraY	171	1244	7	15	326.389	247.834	0.759319	268.798	0.823552	350.786	1.07475	96002	97084	1083	b0087	16128080	NP_414629.1	phospho-N-acetylmuramoyl-pentapeptide	multipass	Cytoplasmic Membrane	multipass membrane
CPR	mraZ	107	573	6	7	481.88	269.346	0.558947	543.62	1.12812	386.246	0.801539	89634	90092	459	b0081	16128074	NP_414623.1	conserved protein	represor	Cytoplasmic	cytoplasmic minus
	mrcB	94	1165	4	9	76.6511	99.1553	1.29359	65.6204	0.856093	89.9173	1.17307	164730	167264	2535	b0149	16128142	NP_414691.1	fused glycosyl transferase and transpeptidase	single pass type II	Cytoplasmic Membrane	single pass membrane
CPR	mreB	145	1001	3	14	287.102	206.872	0.720553	119.503	0.416238	339.63	1.18296	3398066	3399109	1044	b3251	90111564	NP_417717.2	cell wall structural complex MreBCD, actin-like	none	Cytoplasmic	cytoplasmic minus
	mreC	70	772	3	6	131.068	150.875	1.15112	113.008	0.862208	137.645	1.05018	3396897	3398000	1104	b3250	16131138	NP_417716.1	cell wall structural complex MreBCD	single pass	Unknown	single pass membrane
	mrp	347	2281	17	19	646.212	443.374	0.686113	636.917	0.985617	433.52	0.670864	2191081	2192190	1110	b2113	90111388	NP_416616.4	antiporter inner membrane protein	none	Cytoplasmic Membrane	none
CPR	mrr	108	576	5	10	243.989	135.822	0.556671	227.251	0.931398	276.795	1.13445	4584972	4585886	915	b4351	16132172	NP_418771.1	methylated adenine and cytosine restriction	none	Cytoplasmic	cytoplasmic minus
MPR	msbA	75	505	1	3	88.642	62.2974	0.702797	23.7776	0.268243	43.442	0.490084	965844	967592	1749	b0914	16128881	NP_415434.1	fused lipid transporter subunits of ABC	multipass	Cytoplasmic Membrane	multipass membrane
MPR	mscK	64	1036	1	4	39.3388	66.4662	1.68958	12.366	0.314347	30.124	0.765756	485760	489122	3363	b0465	16128449	NP_414998.1	fused conserved protein	multipass	Unknown	multipass membrane
MPR	mscL	88	671	7	6	442.598	352.248	0.795866	708.294	1.60031	369.733	0.835371	3436046	3436456	411	b3291	16131170	NP_417749.1	mechanosensitive channel	multipass	Cytoplasmic Membrane	multipass membrane
CPR	msrB	68	266	3	4	339.529	138.628	0.408294	301.355	0.887567	244.703	0.720712	1860040	1860453	414	b1778	16129732	NP_416292.1	methionine sulfoxide reductase B	none	Cytoplasmic	cytoplasmic minus
	msrC	75	403	7	8	311.315	174.6	0.560846	584.556	1.8777	406.855	1.30689	1913655	1914152	498	b1832	171701682	NP_416346.4	free methionine-(R)-sulfoxide reductase	none	Unknown	none
CPR	mtfA	256	3200	13	30	663.14	865.197	1.3047	677.482	1.02163	952.132	1.43579	2041675	2042472	798	b1976	90111364	NP_416484.2	conserved protein	none	Cytoplasmic	cytoplasmic minus
	mtgA	93	850	6	6	263.708	251.57	0.953973	342.279	1.29795	208.45	0.790458	3347103	3347831	729	b3208	16131098	NP_417675.1	biosynthetic peptidoglycan transglycosylase	single pass	Cytoplasmic Membrane	single pass membrane
MPR	mtlA	286	2949	20	22	308.882	332.431	1.07624	434.555	1.40687	291.112	0.942469	3770304	3772217	1914	b3599	16131470	NP_418056.1	fused mannitol-specific PTS enzymes: IIA	multipass	Cytoplasmic Membrane	multipass membrane
CPR	mtlD	223	1330	10	17	401.193	249.747	0.622511	361.94	0.902161	374.721	0.934017	3772447	3773595	1149	b3600	16131471	NP_418057.1	mannitol-1-phosphate dehydrogenase,	none	Cytoplasmic	cytoplasmic minus
CPR	mtlR	72	509	4	8	253.118	186.771	0.737879	282.904	1.11768	344.581	1.36134	3773595	3774182	588	b3601	16131472	NP_418058.1	DNA-binding repressor	none	Cytoplasmic	cytoplasmic minus
CPR	mtn	93	1004	1	8	275.026	309.902	1.12681	59.4949	0.216325	289.862	1.05394	178455	179153	699	b0159	16128152	NP_414701.1	5'-methylthioadenosine/S-adenosylhomocysteine	none	Cytoplasmic	cytoplasmic minus
CPR	mug	56	500	5	2	228.322	212.78	0.931927	410.128	1.79627	99.9081	0.437575	3212989	3213495	507	b3068	16130964	NP_417540.1	G/U mismatch-specific DNA glycosylase	none	Cytoplasmic	cytoplasmic minus
CPR	mukB	365	3598	16	28	169.133	174.019	1.02889	149.157	0.881893	158.966	0.939887	975549	980009	4461	b0924	16128891	NP_415444.1	fused chromosome partitioning protein:	cell cycle	Cytoplasmic	cytoplasmic minus
CPR	mukF	74	551	2	5	115.622	89.8587	0.777177	62.8677	0.543735	95.717	0.827845	973542	974864	1323	b0922	16128889	NP_415442.1	Involved in chromosome partioning, Ca2+ binding	cell cycle	Cytoplasmic	cytoplasmic minus
CPR	murA	75	436	0	2	123.044	74.6593	0.606771	0	0	40.2011	0.326723	3333257	3334516	1260	b3189	16131079	NP_417656.1	UDP-N-acetylglucosamine	peptidoglycane synthesis	Cytoplasmic	cytoplasmic minus
CPR	murB	50	449	0	3	100.444	94.1454	0.937295	0	0	73.8388	0.735126	4170080	4171108	1029	b3972	16131806	NP_418403.1	UDP-N-acetylenolpyruvoylglucosamine reductase,	peptidoglycane synthesis	Cytoplasmic	cytoplasmic minus
CPR	murC	231	1100	10	21	323.515	160.796	0.497028	281.754	0.870917	360.339	1.11383	100765	102240	1476	b0091	16128084	NP_414633.1	UDP-N-acetylmuramate:L-alanine ligase	peptidoglycane synthesis	Cytoplasmic	cytoplasmic minus
CPR	murD	203	1415	10	20	318.624	231.814	0.727546	315.77	0.991044	384.612	1.2071	97087	98403	1317	b0088	16128081	NP_414630.1	UDP-N-acetylmuramoyl-L-alanine:D-glutamate	peptidoglycane synthesis	Cytoplasmic	cytoplasmic minus
CPR	murE	326	1718	17	34	452.88	249.108	0.550054	475.12	1.04911	578.702	1.27783	93166	94653	1488	b0085	16128078	NP_414627.1	UDP-N-acetylmuramoyl-L-alanyl-D-glutamate:meso-	peptidoglycane synthesis	Cytoplasmic	cytoplasmic minus
CPR	murF	161	1510	11	13	244.892	239.732	0.978929	336.613	1.37453	242.272	0.9893	94650	96008	1359	b0086	16128079	NP_414628.1	s; cytoplasm	peptidoglycane synthesis	Cytoplasmic	cytoplasmic minus
	murG	210	1110	13	18	406.459	224.244	0.551701	506.208	1.24541	426.855	1.05018	99644	100711	1068	b0090	16128083	NP_414632.1	s; inner membrane	peripheral	Cytoplasmic Membrane	peripheral membrane
CPR	murI	131	1671	8	13	315.611	420.201	1.33139	387.757	1.22859	383.738	1.21586	4163451	4164308	858	b3967	90111671	NP_418402.2	glutamate racemase	none	Cytoplasmic	cytoplasmic minus
CPR	mutL	78	980	6	10	87.2491	114.417	1.31139	135.023	1.54755	137.049	1.57078	4395435	4397282	1848	b4170	16131992	NP_418591.1	methyl-directed mismatch repair protein	none	Cytoplasmic	cytoplasmic minus
	mzrA	53	533	4	3	285.307	299.477	1.04967	433.197	1.51835	197.865	0.693515	3246461	3246844	384	b3096	16130991	NP_417567.1	conserved protein	single pass	Unknown	single pass membrane
	N/A	63	248	5	5	6.11348	2.51188	0.410876	9.76128	1.59668	5.94468	0.972389	564025	585326	21302	N/A	N/A	N/A	cryptic pr	none	Unknown	none
	N/A	56	406	8	2	428.739	324.437	0.756725	1232.21	2.87403	187.605	0.437575	851894	852163	270	b0816	16128784	NP_415337.1	predicted protein	none	Unknown	none
	N/A	110	736	3	3	14.9664	10.4521	0.698369	8.21173	0.548678	5.001	0.334148	1195443	1210635	15193	N/A	N/A	N/A	cryptic pr	none	Unknown	none
	N/A	73	324	6	6	27.8312	12.893	0.463257	46.0202	1.65355	28.0266	1.00702	1590689	1596110	5422	b4696	N/A	N/A	predicted	none	Unknown	none
	N/A	104	743	5	7	31.7879	23.7038	0.745685	30.7459	0.967221	26.2143	0.824661	2556721	2563483	6763	N/A	N/A	N/A	cryptic pr	none	Unknown	none
	N/A	78	2446	1	10	7.31894	23.9558	3.27312	1.88774	0.257926	11.4965	1.57078	2753979	2776008	22030	N/A	N/A	N/A	cryptic pr	none	Unknown	none
	N/A	78	1785	2	5	171.164	408.842	2.3886	88.295	0.515851	134.431	0.785391	4497616	4498557	942	b4575	N/A	N/A	KpLE2 phag	none	Unknown	none
CPR	nadC	50	498	3	2	115.611	120.188	1.03958	139.554	1.20709	56.6593	0.490084	117752	118645	894	b0109	16128102	NP_414651.1	quinolinate phosphoribosyltransferase	none	Cytoplasmic	cytoplasmic minus
CPR	nadR	73	396	1	5	122.385	69.2947	0.566203	33.7283	0.275592	102.704	0.839185	4625338	4626570	1233	b4390	90111746	NP_418807.4	bifunctional DNA-binding transcriptional	represor	Cytoplasmic	cytoplasmic minus
CPR	nagA	90	932	6	7	161.916	175.01	1.08087	217.164	1.34121	154.297	0.952941	700826	701974	1149	b0677	16128653	NP_415203.1	N-acetylglucosamine-6-phosphate deacetylase	none	Cytoplasmic	cytoplasmic minus
CPR	nagC	112	934	4	9	189.614	165.044	0.87042	136.239	0.718507	186.683	0.984544	699597	700817	1221	b0676	16128652	NP_415202.1	DNA-binding transcriptional dual regulator,	none	Cytoplasmic	cytoplasmic minus
MPR	nagE	408	4292	25	32	433.174	475.622	1.09799	533.988	1.23273	416.258	0.960949	703167	705113	1947	b0679	16128655	NP_415205.1	fused N-acetyl glucosamine specific PTS enzyme:	multipass	Cytoplasmic Membrane	multipass membrane
CPR	nagK	70	400	2	11	158.661	94.631	0.596433	91.1995	0.574805	305.476	1.92533	1177816	1178727	912	b1119	16129082	NP_415637.1	N-acetyl-D-glucosamine kinase	none	Cytoplasmic	cytoplasmic minus
CPR	nagZ	121	670	10	7	243.785	140.895	0.577949	405.331	1.66266	172.794	0.708799	1163318	1164343	1026	b1107	16129070	NP_415625.1	beta N-acetyl-glucosaminidase	peptidoglycane synthesis	Cytoplasmic	cytoplasmic minus
CPR	nanA	75	308	2	6	173.417	74.3329	0.428637	93.0357	0.536485	169.978	0.980168	3370705	3371598	894	b3225	16131115	NP_417692.1	N-acetylneuraminate lyase	none	Cytoplasmic	cytoplasmic minus
MPR	nanT	77	946	5	10	106.753	136.893	1.28233	139.46	1.30638	169.864	1.59118	3369106	3370596	1491	b3224	90111559	NP_417691.4	sialic acid transporter	multipass	Cytoplasmic Membrane	multipass membrane
	napA	796	4898	50	69	661.615	424.924	0.642252	836.087	1.26371	702.671	1.06205	2298289	2300775	2487	b2206	16130143	NP_416710.1	nitrate reductase, periplasmic, large subunit	none	Secreted	none
	napB	98	293	5	20	450.175	140.483	0.312062	462.077	1.02644	1125.63	2.50043	2296291	2296740	450	b2203	90111403	NP_416707.4	nitrate reductase, small, cytochrome C550	none	Secreted	none
	napC	137	1383	7	8	469.647	494.849	1.05366	482.767	1.02794	336.009	0.715451	2295679	2296281	603	b2202	16130139	NP_416706.1	nitrate reductase, cytochrome c-type,	single pass	Cytoplasmic Membrane	single pass membrane
CPR	napF	144	2062	7	9	601.348	898.776	1.4946	588.098	0.977968	460.486	0.765756	2301025	2301519	495	b2208	16130145	NP_416712.1	ferredoxin-type protein, predicted role in	none	Cytoplasmic	cytoplasmic minus
CPR	napG	183	1718	12	18	543.513	532.577	0.979878	717.017	1.31923	655.001	1.20512	2297587	2298282	696	b2205	16130142	NP_416709.1	ferredoxin-type protein essential for electron	none	Cytoplasmic	cytoplasmic minus
MPR	napH	261	1888	14	23	624.446	471.473	0.755025	673.863	1.07914	674.207	1.07969	2296737	2297600	864	b2204	16130141	NP_416708.1	ferredoxin-type protein essential for electron	multipass	Cytoplasmic Membrane	multipass membrane
	narG	7214	45120	379	579	3982.98	2600.17	0.652819	4209.79	1.05694	3916.71	0.983361	1279087	1282830	3744	b1224	16129187	NP_415742.1	nitrate reductase 1, alpha subunit	peripheral	Cytoplasmic Membrane	peripheral membrane
	narH	2436	14304	133	160	3271.95	2005.34	0.612887	3593.93	1.09841	2633.06	0.804736	1282827	1284365	1539	b1225	16129188	NP_415743.1	nitrate reductase 1, beta (Fe-S) subunit	peripheral	Cytoplasmic Membrane	peripheral membrane
MPR	narI	720	4827	45	57	2195.18	1536.09	0.699753	2760.2	1.25739	2129.24	0.969958	1285072	1285749	678	b1227	16129190	NP_415745.1	nitrate reductase 1, gamma (cytochrome b(NR))	multipass	Cytoplasmic Membrane	multipass membrane
CPR	narJ	596	4042	35	54	1732.79	1226.58	0.707864	2047.18	1.18144	1923.55	1.11009	1284362	1285072	711	b1226	16129189	NP_415744.1	molybdenum-cofactor-assembly chaperone subunit	none	Cytoplasmic	cytoplasmic minus
MPR	narK	1457	9668	64	140	2163.66	1498.53	0.692591	1912.04	0.883709	2547.23	1.17728	1277180	1278571	1392	b1223	16129186	NP_415741.1	nitrate/nitrite transporter	multipass	Cytoplasmic Membrane	multipass membrane
CPR	narL	98	530	2	9	311.181	175.656	0.564481	127.763	0.410575	350.139	1.12519	1274402	1275052	651	b1221	16129184	NP_415739.1	DNA-binding response regulator in two-component	none	Cytoplasmic	cytoplasmic minus
MPR	narX	108	577	4	13	124.235	69.2781	0.557637	92.5697	0.745118	183.221	1.47479	1275045	1276841	1797	b1222	16129185	NP_415740.1	sensory histidine kinase in two-component	multipass	Cytoplasmic Membrane	multipass membrane
	ndh	95	408	3	10	150.481	67.4556	0.448267	95.6022	0.635311	194.074	1.28969	1165308	1166612	1305	b1109	16129072	NP_415627.1	respiratory NADH dehydrogenase 2/cupric	none	Cytoplasmic Membrane	none
	nfsB	51	296	3	4	161.198	97.6522	0.605789	190.766	1.18342	154.903	0.960949	603994	604647	654	b0578	16128561	NP_415110.1	dihydropteridine reductase, NAD(P)H-dependent,	none	Unknown	none
MPR	nhaA	55	921	1	6	97.4227	170.277	1.74782	35.6358	0.365785	130.214	1.33659	17489	18655	1167	b0019	16128013	NP_414560.1	sodium-proton antiporter	multipass	Cytoplasmic Membrane	multipass membrane
	nikA	87	518	3	9	114.184	70.9606	0.621456	79.2133	0.693731	144.724	1.26746	3611690	3613264	1575	b3476	16131348	NP_417933.1	nickel transporter subunit	none	Secreted	none
MPR	nikB	76	464	6	8	166.246	105.939	0.637242	264.044	1.58828	214.406	1.28969	3613264	3614208	945	b3477	16131349	NP_417934.1	nickel transporter subunit	multipass	Cytoplasmic Membrane	multipass membrane
MPR	nikC	64	387	4	12	158.629	100.118	0.631148	199.458	1.25739	364.413	2.29727	3614205	3615038	834	b3478	16131350	NP_417935.1	nickel transporter subunit	multipass	Cytoplasmic Membrane	multipass membrane
	nikD	66	372	3	4	178.341	104.918	0.5883	163.086	0.914463	132.427	0.742552	3615038	3615802	765	b3479	16131351	NP_417936.1	nickel transporter subunit	peripheral	Cytoplasmic Membrane	peripheral membrane
	nikE	63	410	2	4	161.375	109.617	0.679271	103.066	0.638673	125.535	0.777911	3615799	3616605	807	b3480	16131352	NP_417937.1	nickel transporter subunit	peripheral	Cytoplasmic Membrane	peripheral membrane
CPR	nirB	1260	8931	59	81	1023.82	757.445	0.739826	964.477	0.942042	806.393	0.787635	3492033	3494576	2544	b3365	16131244	NP_417824.1	nitrite reductase, large subunit,	none	Cytoplasmic	cytoplasmic minus
MPR	nirC	111	498	4	12	284.327	133.145	0.468281	206.131	0.72498	376.605	1.32455	3495025	3495831	807	b3367	90111575	YP_026212.2	nitrite transporter	multipass	Cytoplasmic Membrane	multipass membrane
CPR	nirD	162	1266	11	14	1024.08	835.322	0.815678	1398.95	1.36605	1084.32	1.05882	3494573	3494899	327	b3366	16131245	NP_417825.1	nitrite reductase, NAD(P)H-binding, small	none	Cytoplasmic	cytoplasmic minus
	nlpD	273	3185	13	22	495.024	602.799	1.21772	474.237	0.958009	488.761	0.987349	2865636	2866775	1140	b2742	16130649	NP_417222.1	predicted outer membrane lipoprotein	lipoprotein	Secreted	lipoproteins group
	nlpE	54	320	3	4	156.997	97.1066	0.618523	175.472	1.11768	142.485	0.907563	215269	215979	711	b0192	16128185	NP_414734.1	lipoprotein involved with copper homeostasis	lipoprotein	Secreted	lipoproteins group
	nlpI	1097	34641	35	97	2562.31	8445.3	3.29597	1644.68	0.641875	2775.92	1.08337	3306062	3306946	885	b3163	16131055	NP_417632.1	conserved protein	lipoprotein	Cytoplasmic Membrane	lipoproteins group
CPR	norR	58	344	3	3	79.1377	48.9907	0.619057	82.3504	1.0406	50.1519	0.633729	2828797	2830311	1515	b2709	90111481	NP_417189.2	DNA-binding transcriptional activator	none	Cytoplasmic	cytoplasmic minus
CPR	nrdA	74	561	5	7	66.915	52.9486	0.791282	90.9601	1.35934	77.5534	1.15898	2342887	2345172	2286	b2234	16130169	NP_416737.1	ribonucleoside diphosphate reductase 1, alpha	none	Cytoplasmic	cytoplasmic minus
CPR	nrdD	339	3124	11	32	327.61	315.115	0.961859	213.865	0.652803	378.894	1.15654	4458545	4460683	2139	b4238	16132060	NP_418659.1	anaerobic ribonucleoside-triphosphate	none	Cytoplasmic	cytoplasmic minus
CPR	nrdR	149	871	2	6	684.45	417.613	0.610143	184.831	0.270043	337.69	0.493373	432226	432675	450	b0413	16128398	NP_414947.1	conserved protein	none	Cytoplasmic	cytoplasmic minus
	nrfA	767	6720	44	61	1103.33	1008.98	0.914479	1273.37	1.15411	1075.11	0.974418	4285787	4287223	1437	b4070	16131896	NP_418494.1	nitrite reductase, formate-dependent,	none	Secreted	none
	nrfB	294	1867	19	26	1071.85	710.443	0.662822	1393.57	1.30016	1161.37	1.08352	4287268	4287834	567	b4071	90111682	NP_418495.2	nitrite reductase, formate-dependent,	none	Secreted	none
CPR	nrfC	304	2210	27	30	935.131	709.563	0.758785	1670.9	1.78681	1130.66	1.20909	4287831	4288502	672	b4072	16131898	NP_418496.1	formate-dependent nitrite reductase, 4Fe4S	none	Cytoplasmic	cytoplasmic minus
MPR	nrfD	577	2819	31	52	1246.33	635.552	0.50994	1347.12	1.08087	1376.16	1.10418	4288499	4289455	957	b4073	16131899	NP_418497.1	formate-dependent nitrite reductase, membrane	multipass	Cytoplasmic Membrane	multipass membrane
MPR	nrfE	198	1176	12	22	246.71	152.943	0.619929	300.81	1.21928	335.858	1.36134	4289535	4291193	1659	b4074	16131900	NP_418498.1	heme lyase (NrfEFG) for insertion of heme into	multipass	Cytoplasmic Membrane	multipass membrane
CPR	nsrR	189	1127	11	16	917.108	570.798	0.622389	1073.84	1.1709	951.238	1.03721	4404213	4404638	426	b4178	16132000	NP_418599.1	predicted DNA-binding transcriptional	none	Cytoplasmic	cytoplasmic minus
	nudB	70	528	6	8	319.424	251.48	0.787292	550.821	1.72442	447.271	1.40024	1946204	1946656	453	b1865	16129818	NP_416379.1	dATP pyrophosphohydrolase	none	Unknown	none
CPR	nudF	62	260	3	4	203.432	89.0432	0.437705	198.033	0.973461	160.805	0.790458	3175303	3175932	630	b3034	16130930	NP_417506.1	ADP-ribose pyrophosphatase	none	Cytoplasmic	cytoplasmic minus
MPR	nuoA	251	2028	21	23	1168.58	985.492	0.843323	1966.95	1.6832	1311.97	1.1227	2402651	2403094	444	b2288	49176207	NP_416791.3	NADH:ubiquinone oxidoreductase, membrane	multipass	Cytoplasmic Membrane	multipass membrane
	nuoB	181	1530	12	14	564.33	497.905	0.882293	752.705	1.3338	534.802	0.947676	2401973	2402635	663	b2287	16130222	NP_416790.1	NADH:ubiquinone oxidoreductase, chain B	peripheral	Cytoplasmic Membrane	peripheral membrane
CPR	nuoC	409	3760	24	34	472.059	452.961	0.959543	557.279	1.18053	480.797	1.01851	2400077	2401867	1791	b2286	145698291	NP_416789.2	NADH:ubiquinone oxidoreductase, chain C,D	peripheral	Cytoplasmic	cytoplasmic minus
CPR	nuoE	197	1670	15	15	812.824	719.195	0.88481	1245.12	1.53184	758.285	0.932901	2399574	2400074	501	b2285	16130220	NP_416788.1	NADH:ubiquinone oxidoreductase, chain E	none	Cytoplasmic	cytoplasmic minus
CPR	nuoF	583	4001	22	55	900.701	645.18	0.716308	683.792	0.759177	1041.08	1.15586	2398240	2399577	1338	b2284	16130219	NP_416787.1	NADH:ubiquinone oxidoreductase, chain F	none	Cytoplasmic	cytoplasmic minus
CPR	nuoG	983	9859	44	84	745.138	780.038	1.04684	671.003	0.900509	780.141	1.04698	2395461	2398187	2727	b2283	145698290	NP_416786.4	NADH:ubiquinone oxidoreductase, chain G	peripheral	Cytoplasmic	cytoplasmic minus
MPR	nuoH	403	3044	16	40	851.794	671.543	0.788387	680.359	0.798737	1035.86	1.21609	2394487	2395464	978	b2282	16130217	NP_416785.1	NADH:ubiquinone oxidoreductase, membrane	multipass	Cytoplasmic Membrane	multipass membrane
CPR	nuoI	180	1300	19	27	685.237	516.549	0.753825	1455.16	2.12359	1259.34	1.83782	2393930	2394472	543	b2281	16130216	NP_416784.1	NADH:ubiquinone oxidoreductase, chain I	peripheral	Cytoplasmic	cytoplasmic minus
MPR	nuoJ	320	2739	17	33	1191.86	1064.8	0.893392	1273.83	1.06878	1505.91	1.2635	2393364	2393918	555	b2280	16130215	NP_416783.1	NADH:ubiquinone oxidoreductase, membrane	multipass	Cytoplasmic Membrane	multipass membrane
MPR	nuoK	164	1109	8	13	1118.84	789.691	0.70581	1098.01	0.981375	1086.62	0.971203	2393065	2393367	303	b2279	16130214	NP_416782.1	NADH:ubiquinone oxidoreductase, membrane	multipass	Cytoplasmic Membrane	multipass membrane
MPR	nuoL	869	9272	41	85	975.211	1086.06	1.11366	925.66	0.94919	1168.71	1.19842	2391227	2393068	1842	b2278	16130213	NP_416781.1	NADH:ubiquinone oxidoreductase, membrane	multipass	Cytoplasmic Membrane	multipass membrane
MPR	nuoM	501	4231	21	44	676.884	596.65	0.881465	570.801	0.843277	728.35	1.07603	2389534	2391063	1530	b2277	16130212	NP_416780.1	NADH:ubiquinone oxidoreductase, membrane	multipass	Cytoplasmic Membrane	multipass membrane
MPR	nuoN	564	6656	33	53	799.631	984.972	1.23178	941.269	1.17713	920.656	1.15135	2388070	2389527	1458	b2276	145698289	NP_416779.2	NADH:ubiquinone oxidoreductase, membrane	multipass	Cytoplasmic Membrane	multipass membrane
MPR	nupG	62	477	2	11	101.959	81.875	0.80302	66.1686	0.648974	221.634	2.17376	3103736	3104992	1257	b2964	90111521	NP_417439.4	nucleoside transporter	multipass	Cytoplasmic Membrane	multipass membrane
CPR	nusA	473	3943	31	25	657.092	571.731	0.870093	866.395	1.31853	425.516	0.647574	3314061	3315548	1488	b3169	16131061	NP_417638.1	transcription termination/antitermination L	cytosolic stress response	Cytoplasmic	cytoplasmic minus
CPR	nusB	130	766	9	8	639.827	393.503	0.615014	891.149	1.3928	482.414	0.753976	434361	434780	420	b0416	16128401	NP_414950.1	transcription antitermination protein	none	Cytoplasmic	cytoplasmic minus
CPR	nusG	149	1749	9	16	564.108	691.139	1.22519	685.499	1.21519	742.175	1.31566	4175766	4176311	546	b3982	16131812	NP_418409.1	transcription termination factor	none	Cytoplasmic	cytoplasmic minus
CPR	obgE	121	717	4	7	213.234	131.883	0.618491	141.814	0.665064	151.14	0.708799	3328604	3329776	1173	b3183	16131073	NP_417650.1	GTPase involved in cell partioning and DNA	none	Cytoplasmic	cytoplasmic minus
	ompA	5983	33100	385	442	11880.5	6860.34	0.577443	15380.4	1.29459	10753.5	0.905136	1018236	1019276	1041	b0957	16128924	NP_415477.1	outer membrane protein A (3a;II*;G;d)	secreted	Secreted	none
	ompC	5920	32872	316	398	11084.6	6424.29	0.579568	11903.5	1.07388	9130.46	0.823706	2309668	2310771	1104	b2215	16130152	NP_416719.1	outer membrane porin protein C	secreted	Secreted	none
	ompF	3244	13575	141	155	6157.74	2689.55	0.436776	5384.54	0.874434	3604.81	0.585412	985117	986205	1089	b0929	16128896	NP_415449.1	outer membrane porin 1a (Ia;b;F)	secreted	Secreted	none
CPR	ompR	89	540	5	8	255.521	161.819	0.633292	288.798	1.13024	281.408	1.10131	3533887	3534606	720	b3405	16131282	NP_417864.1	DNA-binding response regulator in two-component	cytosolic two component	Cytoplasmic	cytoplasmic minus
	ompT	159	617	7	17	344.522	139.542	0.405031	305.145	0.885706	451.315	1.30997	583903	584856	954	b0565	16128548	NP_415097.1	DLP12 prophage; outer membrane protease VII	secreted	Secreted	none
	ompW	201	1826	7	20	650.225	616.55	0.94821	455.569	0.700633	792.698	1.21911	1312044	1312682	639	b1256	16129217	NP_415772.1	outer membrane protein W	none	Secreted	none
	ompX	312	1063	20	23	1249.89	444.479	0.355614	1611.9	1.28963	1128.9	0.9032	849673	850188	516	b0814	16128782	NP_415335.1	outer membrane protein	secreted	Secreted	none
	oppA	951	5699	41	82	1204.56	753.437	0.625487	1044.77	0.867346	1272.54	1.05644	1299206	1300837	1632	b1243	16129204	NP_415759.1	oligopeptide transporter subunit	none	Secreted	none
MPR	oppB	262	2049	11	25	588.044	480.01	0.816283	496.695	0.844657	687.479	1.16909	1300923	1301843	921	b1244	16129205	NP_415760.1	oligopeptide transporter subunit	multipass	Cytoplasmic Membrane	multipass membrane
MPR	oppC	398	2155	23	38	905.081	511.507	0.56515	1052.26	1.16261	1058.76	1.1698	1301858	1302766	909	b1245	16129206	NP_415761.1	oligopeptide transporter subunit	multipass	Cytoplasmic Membrane	multipass membrane
	oppD	360	1991	23	40	733.893	423.644	0.577256	943.294	1.28533	999.081	1.36134	1302778	1303791	1014	b1246	49176090	YP_025300.1	oligopeptide transporter subunit	peripheral	Cytoplasmic Membrane	peripheral membrane
	oppF	366	2447	20	28	752.806	525.335	0.697835	827.601	1.09935	705.62	0.937319	1303788	1304792	1005	b1247	16129208	NP_415763.1	oligopeptide transporter subunit	peripheral	Cytoplasmic Membrane	peripheral membrane
CPR	orn	58	355	2	8	219.585	140.283	0.638852	152.333	0.693731	371.087	1.68995	4389627	4390172	546	b4162	90111697	NP_418586.4	oligoribonuclease	none	Cytoplasmic	cytoplasmic minus
	osmE	113	483	4	3	689.044	307.408	0.446137	490.702	0.712148	224.13	0.325277	1819942	1820280	339	b1739	16129693	NP_416253.1	DNA-binding transcriptional activator	lipoprotein	Unknown	lipoproteins group
CPR	otsA	57	412	5	6	82.6853	62.3807	0.754436	145.919	1.76475	106.639	1.28969	1978212	1979636	1425	b1896	16129848	NP_416410.1	trehalose-6-phosphate synthase	none	Cytoplasmic	cytoplasmic minus
	otsB	75	409	8	5	193.552	110.169	0.569196	415.35	2.14594	158.094	0.816807	1979611	1980411	801	b1897	16129849	NP_416411.1	trehalose-6-phosphate phosphatase,	none	Unknown	none
CPR	oxyR	200	1149	10	7	450.356	270.051	0.599639	453.017	1.00591	193.123	0.428824	4156513	4157430	918	b3961	16131799	NP_418396.1	DNA-binding transcriptional dual regulator	none	Cytoplasmic	cytoplasmic minus
	pal	922	4469	77	60	3651.14	1847.17	0.505917	6134.47	1.68015	2911.12	0.797317	778290	778811	522	b0741	16128716	NP_415269.1	peptidoglycan-associated outer membrane	lipoprotein	Secreted	lipoproteins group
CPR	panB	98	374	5	9	254.816	101.502	0.398332	261.553	1.02644	286.718	1.12519	148807	149601	795	b0134	16128127	NP_414676.1	3-methyl-2-oxobutanoate	none	Cytoplasmic	cytoplasmic minus
CPR	panC	162	1148	9	12	393.046	290.717	0.739651	439.299	1.11768	356.714	0.907563	147944	148795	852	b0133	16128126	NP_414675.1	pantothenate synthetase	none	Cytoplasmic	cytoplasmic minus
CPR	panE	60	362	3	3	135.996	85.641	0.629734	136.799	1.00591	83.3116	0.612605	442828	443739	912	b0425	16128410	NP_414959.1	2-dehydropantoate reductase, NADPH-specific	none	Cytoplasmic	cytoplasmic minus
	parC	72	934	2	5	65.8847	89.207	1.35399	36.8189	0.558839	56.0574	0.85084	3161737	3163995	2259	b3019	16130915	NP_417491.1	DNA topoisomerase IV, subunit A	peripheral	Cytoplasmic Membrane	peripheral membrane
CPR	parE	213	2148	17	15	232.593	244.823	1.05258	373.47	1.60568	200.687	0.862824	3171526	3173418	1893	b3030	16130926	NP_417502.1	DNA topoisomerase IV, subunit B	none	Cytoplasmic	cytoplasmic minus
CPR	patD	76	331	3	3	110.247	50.1166	0.454584	87.5515	0.794139	53.3194	0.483636	1513602	1515026	1425	b1444	16129403	NP_415961.1	medium chain aldehyde dehydrogenase	none	Cytoplasmic	cytoplasmic minus
	pbpC	51	381	0	3	45.5788	35.54	0.779749	0	0	32.8492	0.720712	2643035	2645347	2313	b2519	16130444	NP_417014.1	fused transglycosylase/transpeptidase	single pass type II	Cytoplasmic Membrane	single pass membrane
CPR	pck	3636	28306	151	267	4630.99	3762.95	0.812558	3869.15	0.835491	4166.5	0.899701	3530840	3532462	1623	b3403	16131280	NP_417862.1	phosphoenolpyruvate carboxykinase	none	Cytoplasmic	cytoplasmic minus
CPR	pcm	123	819	6	8	405.514	281.828	0.69499	397.961	0.981375	323.148	0.796885	2866915	2867541	627	b2743	16130650	NP_417223.1	L-isoaspartate protein	none	Cytoplasmic	cytoplasmic minus
CPR	pcnB	74	601	1	7	109.419	92.7546	0.847701	29.7475	0.271867	126.815	1.15898	157729	159126	1398	b0143	162135892	NP_414685.4	poly(A) polymerase I	none	Cytoplasmic	cytoplasmic minus
CPR	pdhR	58	1242	3	5	156.724	350.29	2.23508	163.086	1.0406	165.534	1.05622	122092	122856	765	b0113	16128106	NP_414655.1	DNA-binding transcriptional dual regulator	none	Cytoplasmic	cytoplasmic minus
CPR	pdxA	74	685	6	8	154.513	149.288	0.966182	252.042	1.6312	204.66	1.32455	52427	53416	990	b0052	16128046	NP_414594.1	4-hydroxy-L-threonine phosphate dehydrogenase,	none	Cytoplasmic	cytoplasmic minus
CPR	pdxB	60	708	6	3	109.083	134.351	1.23163	219.456	2.01182	66.8251	0.612605	2434737	2435873	1137	b2320	16130255	NP_416823.1	erythronate-4-phosphate dehydrogenase	none	Cytoplasmic	cytoplasmic minus
CPR	pdxH	56	382	1	5	176.194	125.449	0.711992	63.2983	0.359253	192.745	1.09394	1715375	1716031	657	b1638	16129596	NP_416155.1	pyridoxine 5'-phosphate oxidase	none	Cytoplasmic	cytoplasmic minus
CPR	pdxJ	70	418	10	7	197.677	123.206	0.623273	568.128	2.87403	242.195	1.22521	2699020	2699751	732	b2564	16130489	NP_417059.1	pyridoxine 5'-phosphate synthase	none	Cytoplasmic	cytoplasmic minus
CPR	pdxK	51	157	1	2	123.737	39.7583	0.321314	48.811	0.394474	59.4524	0.480475	2534408	2535259	852	b2418	16130344	NP_416913.1	pyridoxal-pyridoxamine	none	Cytoplasmic	cytoplasmic minus
CPR	pepA	157	1197	8	12	214.643	170.809	0.795783	220.037	1.02513	201.006	0.936466	4482463	4483974	1512	b4260	16132082	NP_418681.1	multifunctional aminopeptidase A: a	none	Cytoplasmic	cytoplasmic minus
CPR	pepB	189	893	7	18	304.274	150.056	0.493162	226.72	0.745118	355.047	1.16687	2653097	2654380	1284	b2523	90111453	NP_417018.4	aminopeptidase B	none	Cytoplasmic	cytoplasmic minus
CPR	pepD	514	3551	23	45	728.742	525.486	0.721087	656.036	0.90023	781.689	1.07265	254259	255716	1458	b0237	16128223	NP_414772.1	aminoacyl-histidine dipeptidase (peptidase D)	none	Cytoplasmic	cytoplasmic minus
CPR	pepE	76	1044	6	5	227.684	326.452	1.43379	361.626	1.58828	183.527	0.806059	4227476	4228165	690	b4021	16131847	NP_418445.1	(alpha)-aspartyl dipeptidase	none	Cytoplasmic	cytoplasmic minus
	pepN	408	2455	27	25	322.767	202.712	0.628046	429.716	1.33135	242.315	0.750742	989845	992457	2613	b0932	16128899	NP_415452.1	aminopeptidase N	peripheral	Cytoplasmic Membrane	peripheral membrane
CPR	pepP	194	1063	14	17	302.431	172.965	0.571915	439.078	1.45183	324.701	1.07364	3051537	3052862	1326	b2908	16130810	NP_417384.1	proline aminopeptidase P II	none	Cytoplasmic	cytoplasmic minus
CPR	pepQ	256	1006	9	16	397.287	162.953	0.410164	280.993	0.70728	304.225	0.765756	4029184	4030515	1332	b3847	16131693	NP_418289.1	proline dipeptidase	none	Cytoplasmic	cytoplasmic minus
CPR	pepT	217	1897	14	16	365.581	333.573	0.912447	474.505	1.29795	330.259	0.903381	1185067	1186293	1227	b1127	16129090	NP_415645.1	peptidase T	none	Cytoplasmic	cytoplasmic minus
CPR	pfkA	395	2375	21	28	847.889	532.115	0.627576	906.881	1.06957	736.395	0.868503	4105575	4106537	963	b3916	16131754	NP_418351.1	6-phosphofructokinase I	none	Cytoplasmic	cytoplasmic minus
CPR	pfkB	91	608	5	8	202.268	141.055	0.697368	223.586	1.1054	217.864	1.07711	1804394	1805323	930	b1723	49176138	NP_416237.3	6-phosphofructokinase II	none	Cytoplasmic	cytoplasmic minus
CPR	pflA	78	1003	6	13	217.593	292.046	1.34217	336.737	1.54755	444.328	2.04202	949563	950303	741	b0902	16128869	NP_415422.1	pyruvate formate lyase activating enzyme 1	none	Cytoplasmic	cytoplasmic minus
CPR	pflB	2451	18571	136	174	2219.25	1755.08	0.790846	2477.37	1.11631	1930.29	0.869794	950495	952777	2283	b0903	16128870	NP_415423.1	pyruvate formate lyase I	none	Cytoplasmic	cytoplasmic minus
CPR	pgi	285	2161	10	23	357.05	282.578	0.791425	252.042	0.705901	353.039	0.988766	4231781	4233430	1650	b4025	16131851	NP_418449.1	glucosephosphate isomerase	none	Cytoplasmic	cytoplasmic minus
CPR	pgk	602	5927	30	52	1069.08	1098.63	1.02763	1071.83	1.00257	1131.43	1.05832	3069481	3070644	1164	b2926	16130827	NP_417401.1	phosphoglycerate kinase	none	Cytoplasmic	cytoplasmic minus
	pgl	104	425	4	8	215.845	92.0657	0.426536	167.016	0.773777	203.427	0.942469	797809	798804	996	b0767	16128735	NP_415288.1	6-phosphogluconolactonase	none	Secreted	none
CPR	pgm	277	2362	15	17	348.931	310.556	0.890021	380.137	1.08943	262.373	0.751934	712781	714421	1641	b0688	16128664	NP_415214.1	phosphoglucomutase	none	Cytoplasmic	cytoplasmic minus
MPR	pgpA	114	1719	3	4	454.052	714.622	1.57388	240.387	0.529426	195.196	0.429898	435813	436331	519	b0418	16128403	NP_414952.1	phosphatidylglycerophosphatase A	multipass	Cytoplasmic Membrane	multipass membrane
	pgpC	55	435	5	10	178.761	147.571	0.825518	326.941	1.82893	398.219	2.22765	2695937	2696572	636	b2560	90111459	NP_417055.4	conserved protein	single pass	Cytoplasmic Membrane	single pass membrane
MPR	pgsA	82	867	3	7	308.752	340.734	1.10358	227.251	0.736031	322.927	1.04591	1990293	1990841	549	b1912	16129859	NP_416422.1	phosphatidylglycerophosphate synthetase	multipass	Cytoplasmic Membrane	multipass membrane
CPR	pheS	71	307	3	2	149.153	67.3149	0.451315	126.79	0.850064	51.4771	0.34513	1795983	1796966	984	b1714	16129670	NP_416229.1	phenylalanine tRNA synthetase, alpha subunit	protein biosynthesis	Cytoplasmic	cytoplasmic minus
CPR	pheT	478	4772	24	35	413.773	431.156	1.04201	417.959	1.01012	371.204	0.89712	1793581	1795968	2388	b1713	16129669	NP_416228.1	phenylalanine tRNA synthetase, beta subunit	protein biosynthesis	Cytoplasmic	cytoplasmic minus
CPR	phoP	87	622	2	2	267.62	199.705	0.746227	123.771	0.462487	75.3771	0.281658	1188999	1189670	672	b1130	16129093	NP_415648.1	DNA-binding response regulator in two-component	cytosolic two component	Cytoplasmic	cytoplasmic minus
MPR	phoQ	90	872	6	8	127.339	128.776	1.01129	170.788	1.34121	138.682	1.08908	1187539	1188999	1461	b1129	16129092	NP_415647.1	sensory histidine kinase in two-compoent	multipass	Cytoplasmic Membrane	multipass membrane
MPR	pitA	209	2683	8	18	288.02	385.92	1.33991	221.797	0.770074	303.921	1.0552	3635665	3637164	1500	b3493	16131365	NP_417950.1	phosphate transporter, low-affinity	multipass	Cytoplasmic Membrane	multipass membrane
CPR	pka	455	4169	25	48	353.456	338.03	0.956358	390.708	1.1054	456.852	1.29253	2717975	2720635	2661	b2584	16130509	NP_417079.1	fused predicted acyl-CoA synthetase:	none	Cytoplasmic	cytoplasmic minus
	pldB	131	989	12	12	264.706	208.588	0.787998	487.824	1.84289	297.088	1.12233	4007193	4008215	1023	b3825	49176423	YP_026266.1	lysophospholipase L(2)	peripheral	Cytoplasmic Membrane	peripheral membrane
	plsB	172	1861	4	22	146.678	165.646	1.12932	68.6253	0.467865	229.863	1.56713	4252066	4254489	2424	b4041	90111678	NP_418465.4	glycerol-3-phosphate O-acyltransferase	peripheral	Cytoplasmic Membrane	peripheral membrane
CPR	plsX	118	1480	5	10	227.751	298.154	1.30912	194.15	0.852466	236.477	1.03831	1146844	1147914	1071	b1090	90111212	NP_415608.2	fatty acid/phospholipid synthesis protein	none	Cytoplasmic	cytoplasmic minus
CPR	pmbA	125	1176	7	15	190.977	187.533	0.981968	215.158	1.12662	280.784	1.47025	4455982	4457334	1353	b4235	16132057	NP_418656.1	predicted peptidase required for the maturation	none	Cytoplasmic	cytoplasmic minus
	pmrD	63	935	2	4	487.75	755.559	1.54907	311.513	0.638673	379.426	0.777911	2371294	2371560	267	b2259	90111410	NP_416762.2	polymyxin resistance protein B	none	Unknown	none
CPR	pncB	56	1165	0	4	96.2256	208.943	2.17139	0	0	84.2119	0.87515	988377	989579	1203	b0931	16128898	NP_415451.1	nicotinate phosphoribosyltransferase	none	Cytoplasmic	cytoplasmic minus
CPR	pnp	1115	5929	59	98	1079.05	598.892	0.555017	1148.7	1.06455	1161.99	1.07687	3307055	3309190	2136	b3164	145698316	NP_417633.4	s; cytoplasm	cytosolic stress response	Cytoplasmic	cytoplasmic minus
MPR	pntA	146	1059	10	15	196.87	149.047	0.757082	271.278	1.37796	247.815	1.25878	1674395	1675927	1533	b1603	16129561	NP_416120.1	pyridine nucleotide transhydrogenase, alpha	multipass	Cytoplasmic Membrane	multipass membrane
MPR	pntB	167	1812	12	14	248.532	281.465	1.13251	359.283	1.44562	255.273	1.02712	1672996	1674384	1389	b1602	16129560	NP_416119.1	pyridine nucleotide transhydrogenase, beta	multipass	Cytoplasmic Membrane	multipass membrane
CPR	polA	352	2635	10	27	261.08	203.991	0.781336	149.218	0.571539	245.361	0.939792	4044989	4047775	2787	b3863	16131704	NP_418300.1	fused DNA polymerase I 5'->3' polymerase/3'->5'	none	Cytoplasmic	cytoplasmic minus
CPR	polB	77	630	1	4	67.674	57.7925	0.853984	17.6815	0.261275	43.0726	0.636473	63429	65780	2352	b0060	16128054	NP_414602.1	DNA polymerase II	none	Cytoplasmic	cytoplasmic minus
	potD	52	437	4	1	102.666	90.054	0.877158	158.88	1.54755	24.1898	0.235617	1181006	1182052	1047	b1123	16129086	NP_415641.1	polyamine transporter subunit	none	Secreted	none
	poxB	60	282	2	3	72.1512	35.395	0.490566	48.3851	0.670606	44.2002	0.612605	908554	910272	1719	b0871	16128839	NP_415392.1	pyruvate dehydrogenase (pyruvate oxidase),	peripheral	Cytoplasmic Membrane	peripheral membrane
CPR	ppa	143	712	5	11	556.685	289.303	0.519689	391.591	0.703433	524.659	0.942469	4447145	4447675	531	b4226	16132048	NP_418647.1	inorganic pyrophosphatase	none	Cytoplasmic	cytoplasmic minus
CPR	ppc	358	2150	22	32	279.047	174.917	0.626838	344.99	1.23631	305.601	1.09516	4148470	4151121	2652	b3956	16131794	NP_418391.1	phosphoenolpyruvate carboxylase	none	Cytoplasmic	cytoplasmic minus
CPR	ppiB	77	296	3	9	321.554	129.019	0.401237	252.042	0.783826	460.486	1.43206	553166	553660	495	b0525	16128509	NP_415058.1	peptidyl-prolyl cis-trans isomerase B (rotamase	none	Cytoplasmic	cytoplasmic minus
	ppiD	182	1495	6	18	200.971	172.307	0.857373	133.292	0.663237	243.526	1.21175	461139	463010	1872	b0441	16128426	NP_414975.1	peptidyl-prolyl cis-trans isomerase (rotamase	single pass type II	Cytoplasmic Membrane	single pass membrane
	ppk	163	1319	7	14	163.01	137.681	0.844612	140.836	0.863971	171.54	1.05233	2621066	2623132	2067	b2501	16130426	NP_416996.1	polyphosphate kinase, component of RNA	peripheral	Cytoplasmic Membrane	peripheral membrane
CPR	ppsA	230	1822	7	25	199.849	165.243	0.826838	122.366	0.612293	266.149	1.33175	1782758	1785136	2379	b1702	16129658	NP_416217.1	phosphoenolpyruvate synthase	none	Cytoplasmic	cytoplasmic minus
CPR	ppx	85	730	4	10	113.947	102.143	0.896404	107.878	0.946738	164.246	1.44142	2623137	2624678	1542	b2502	16130427	NP_416997.1	exopolyphosphatase	peripheral	Cytoplasmic	cytoplasmic minus
	prc	174	2673	7	19	175.54	281.465	1.60343	142.074	0.809352	234.85	1.33787	1910792	1912840	2049	b1830	16129784	NP_416344.1	carboxy-terminal protease for	peripheral	Cytoplasmic Membrane	peripheral membrane
CPR	preA	337	1043	15	30	563.611	182.068	0.323039	504.696	0.895468	614.726	1.09069	2233287	2234522	1236	b2147	90111398	NP_416652.4	Dihydropyrimidine dehydrogenase,	none	Cytoplasmic	cytoplasmic minus
CPR	preT	188	1038	5	20	313.657	180.757	0.576288	167.825	0.535058	408.825	1.30342	2232055	2233293	1239	b2146	16130084	NP_416651.1	Dihydropyrimidine dehydrogenase,	none	Cytoplasmic	cytoplasmic minus
CPR	prfA	55	271	0	3	104.979	53.9895	0.514288	0	0	70.1571	0.668296	1264235	1265317	1083	b1211	16129174	NP_415729.1	peptide chain release factor RF-1	protein biosynthesis	Cytoplasmic	cytoplasmic minus
CPR	prfB	106	711	4	4	214.19	149.955	0.700106	162.608	0.759177	99.0292	0.462343	3033206	3034228	1023	b2891	16130793	NP_417367.1	s; cytoplasm	protein biosynthesis	Cytoplasmic	cytoplasmic minus
CPR	prfC	65	402	4	7	84.5054	54.5503	0.645524	104.621	1.23804	111.501	1.31946	4607437	4609026	1590	b4375	16132193	NP_418792.1	peptide chain release factor RF-3	protein biosynthesis	Cytoplasmic	cytoplasmic minus
	priB	204	2182	17	25	1338.71	1494.56	1.11641	2244.38	1.67652	2010.06	1.50148	4423543	4423857	315	b4201	16132023	NP_418622.1	primosomal protein N	none	Unknown	none
CPR	prkB	64	662	0	2	152.065	164.175	1.07964	0	0	58.2223	0.382878	3482512	3483381	870	b3355	16131234	NP_417814.1	predicted phosphoribulokinase	none	Cytoplasmic	cytoplasmic minus
CPR	prlC	106	770	8	5	107.252	81.3187	0.758202	162.847	1.51835	61.9841	0.577929	3641163	3643205	2043	b3498	16131370	NP_417955.1	oligopeptidase A	none	Cytoplasmic	cytoplasmic minus
CPR	proA	99	722	5	6	163.195	124.225	0.761205	165.817	1.01607	121.18	0.742552	260727	261980	1254	b0243	16128229	NP_414778.1	gamma-glutamylphosphate reductase	none	Cytoplasmic	cytoplasmic minus
CPR	proB	61	477	5	4	114.217	93.2218	0.816185	188.347	1.64903	91.7635	0.803417	259612	260715	1104	b0242	16128228	NP_414777.1	gamma-glutamate kinase	none	Cytoplasmic	cytoplasmic minus
MPR	proP	108	974	5	17	148.536	139.82	0.941315	138.347	0.931398	286.463	1.92857	4328525	4330027	1503	b4111	16131937	NP_418535.1	proline/glycine betaine transporter	multipass	Cytoplasmic Membrane	multipass membrane
CPR	proQ	94	912	11	15	277.983	281.505	1.01267	654.444	2.35426	543.492	1.95512	1912860	1913558	699	b1831	49176156	YP_026161.1	predicted structural transport element	none	Cytoplasmic	cytoplasmic minus
CPR	proS	265	1985	15	28	318.668	249.145	0.781834	362.888	1.13877	412.535	1.29456	217057	218775	1719	b0194	16128187	NP_414736.1	prolyl-tRNA synthetase	protein biosynthesis	Cytoplasmic	cytoplasmic minus
CPR	prs	104	1457	4	8	226.774	331.604	1.46227	175.472	0.773777	213.728	0.942469	1260151	1261098	948	b1207	16129170	NP_415725.1	phosphoribosylpyrophosphate synthase	none	Cytoplasmic	cytoplasmic minus
	psd	66	508	2	6	140.795	113.112	0.803378	85.8348	0.609642	156.822	1.11383	4387415	4388383	969	b4160	16131985	NP_418584.1	phosphatidylserine decarboxylase	peripheral	Cytoplasmic Membrane	peripheral membrane
	pspE	71	232	6	7	465.925	158.908	0.341059	792.133	1.70013	562.816	1.20795	1367713	1368027	315	b1308	16129269	NP_415824.1	thiosulfate:cyanide sulfurtransferase	none	Unknown	none
CPR	pssA	196	1594	13	18	298.789	253.628	0.848852	398.695	1.33437	336.195	1.12519	2720749	2722104	1356	b2585	90111464	NP_417080.4	phosphatidylserine synthase	peripheral	Cytoplasmic	cytoplasmic minus
CPR	pta	192	1823	6	17	185.03	183.37	0.991027	116.327	0.628693	200.725	1.08482	2412769	2414913	2145	b2297	16130232	NP_416800.1	phosphate acetyltransferase	none	Cytoplasmic	cytoplasmic minus
	ptrA	62	642	1	5	44.3621	47.9464	1.08079	14.3949	0.324487	43.833	0.988073	2954018	2956906	2889	b2821	16130725	NP_417298.1	protease III	none	Secreted	none
CPR	ptsA	67	587	3	12	55.3549	50.6196	0.914457	49.8645	0.900814	121.471	2.19441	4137743	4140244	2502	b3947	49176446	YP_026278.1	fused predicted PTS enzymes: Hpr	none	Cytoplasmic	cytoplasmic minus
MPR	ptsG	174	1637	12	17	250.824	246.302	0.981973	348.008	1.38746	300.247	1.19704	1157092	1158525	1434	b1101	16129064	NP_415619.1	fused glucose-specific PTS enzymes: IIB	multipass	Cytoplasmic Membrane	multipass membrane
CPR	ptsH	63	489	7	8	504.765	408.938	0.810155	1128.33	2.23535	785.324	1.55582	2531786	2532043	258	b2415	16130341	NP_416910.1	phosphohistidinoprotein-hexose	none	Cytoplasmic	cytoplasmic minus
CPR	ptsI	925	8423	44	65	1106.54	1051.7	0.950441	1058.93	0.956973	952.683	0.860959	2532088	2533815	1728	b2416	16130342	NP_416911.1	PEP-protein phosphotransferase of PTS system	none	Cytoplasmic	cytoplasmic minus
CPR	ptsN	64	616	1	1	268.895	270.137	1.00462	84.5263	0.314347	51.4771	0.191439	3344600	3345091	492	b3204	16131094	NP_417671.1	sugar-specific enzyme IIA component of PTS	none	Cytoplasmic	cytoplasmic minus
CPR	ptsP	227	1950	7	22	208.829	187.24	0.89662	129.554	0.620385	247.97	1.18743	2964210	2966456	2247	b2829	16130733	NP_417306.1	fused PTS enzyme: PEP-protein	none	Cytoplasmic	cytoplasmic minus
CPR	purA	745	6073	62	46	1185.54	1008.7	0.850838	1984.9	1.67427	896.866	0.756506	4402710	4404008	1299	b4177	16131999	NP_418598.1	adenylosuccinate synthetase	none	Cytoplasmic	cytoplasmic minus
CPR	purL	70	637	2	6	37.2169	35.3493	0.94982	21.3925	0.574805	39.0844	1.05018	2689678	2693565	3888	b2557	49176239	YP_026170.1	phosphoribosylformyl-glycineamide synthetase	none	Cytoplasmic	cytoplasmic minus
	purP	72	631	3	3	111.236	101.752	0.914738	93.2443	0.838258	56.7864	0.510504	3893295	3894632	1338	b3714	16131582	NP_418170.1	predicted inner membrane protein	none	Cytoplasmic Membrane	none
CPR	purR	59	382	1	7	118.87	80.3312	0.675789	40.5331	0.340986	172.794	1.45364	1735868	1736893	1026	b1658	16129616	NP_416175.1	DNA-binding transcriptional repressor,	none	Cytoplasmic	cytoplasmic minus
CPR	putA	65	768	3	8	33.9045	41.8124	1.23324	31.4814	0.928532	51.1263	1.50795	1074143	1078105	3963	b1014	16128980	NP_415534.1	fused DNA-binding transcriptional	none	Cytoplasmic	cytoplasmic minus
CPR	pykA	375	2852	19	17	537.197	426.434	0.793813	547.576	1.01932	298.374	0.555429	1935673	1937115	1443	b1854	16129807	NP_416368.1	pyruvate kinase II	none	Cytoplasmic	cytoplasmic minus
CPR	pykF	139	1388	12	7	203.348	211.941	1.04226	353.18	1.73682	125.469	0.617012	1753722	1755134	1413	b1676	16129632	NP_416191.1	pyruvate kinase I	none	Cytoplasmic	cytoplasmic minus
CPR	pyrG	330	3069	13	25	416.455	404.251	0.970695	330.055	0.792535	386.549	0.92819	2906051	2907688	1638	b2780	16130687	NP_417260.1	CTP synthetase	none	Cytoplasmic	cytoplasmic minus
CPR	pyrH	54	472	5	5	153.754	140.273	0.912322	286.412	1.8628	174.426	1.13445	191855	192580	726	b0171	16128164	NP_414713.1	uridylate kinase	none	Cytoplasmic	cytoplasmic minus
CPR	qor	66	485	6	5	138.649	106.344	0.767004	253.579	1.82893	128.693	0.92819	4261271	4262254	984	b4051	16131877	NP_418475.1	quinone oxidoreductase, NADPH-dependent	none	Cytoplasmic	cytoplasmic minus
CPR	queC	55	390	2	2	163.351	120.899	0.740119	119.503	0.731571	72.7779	0.445531	464076	464771	696	b0444	16128429	NP_414978.1	predicted aluminum resistance protein	none	Cytoplasmic	cytoplasmic minus
CPR	queG	88	790	5	5	159.568	149.517	0.93701	182.399	1.14308	111.082	0.696142	4390951	4392090	1140	b4166	16131988	NP_418587.1	predicted Fe-S electron transport protein	none	Cytoplasmic	cytoplasmic minus
	radA	65	248	1	6	97.1537	38.6899	0.398234	30.0701	0.309511	109.877	1.13096	4623935	4625317	1383	b4389	16132206	NP_418806.1	predicted repair protein	none	Cytoplasmic Membrane	none
CPR	raiA	700	7115	43	58	4230.97	4488.66	1.06091	5228.77	1.23583	4295.17	1.01517	2735176	2735517	342	b2597	16130518	NP_417088.1	cold shock protein associated with 30S	none	Cytoplasmic	cytoplasmic minus
	rapZ	111	896	4	9	268.365	226.105	0.842529	194.559	0.72498	266.597	0.993414	3345137	3345991	855	b3205	16131095	NP_417672.1	predicted protein with nucleoside triphosphate	none	Unknown	none
CPR	rarA	66	425	6	5	101.511	68.2272	0.672117	185.656	1.82893	94.2214	0.92819	937217	938560	1344	b0892	16128859	NP_415412.1	recombination protein	none	Cytoplasmic	cytoplasmic minus
	ratA	55	779	0	3	238.349	352.361	1.47834	0	0	159.288	0.668296	2752310	2752786	477	b2619	16130538	NP_417109.1	conserved protein	none	Unknown	none
CPR	ravA	234	1930	9	22	323.119	278.166	0.860878	250.022	0.773777	372.203	1.15191	3927620	3929116	1497	b3746	90111646	NP_418202.4	fused predicted transcriptional regulator:	none	Cytoplasmic	cytoplasmic minus
	rbbA	171	1383	6	17	129.196	109.062	0.844162	91.1995	0.705901	157.366	1.21805	3624826	3627561	2736	b3486	49176363	YP_026225.1	fused ribosome-associated ATPase: ATP-binding	none	Cytoplasmic Membrane	none
	rbsA	177	1240	4	14	242.95	177.65	0.73122	110.457	0.454648	235.441	0.969093	3931801	3933306	1506	b3749	16131617	NP_418205.1	fused D-ribose transporter subunits of ABC	peripheral	Cytoplasmic Membrane	peripheral membrane
	rbsB	656	2949	32	44	1521.93	714.11	0.469214	1493.58	0.981375	1250.7	0.821787	3934301	3935191	891	b3751	16131619	NP_418207.1	D-ribose transporter subunit	none	Secreted	none
MPR	rbsC	227	1135	12	18	485.755	253.505	0.521879	516.608	1.06352	471.926	0.971532	3933311	3934276	966	b3750	16131618	NP_418206.1	D-ribose transporter subunit	multipass	Cytoplasmic Membrane	multipass membrane
CPR	rbsD	96	771	5	8	472.487	396.071	0.838268	495.083	1.04782	482.414	1.02101	3931374	3931793	420	b3748	90111647	NP_418204.2	predicted cytoplasmic sugar-binding protein	none	Cytoplasmic	cytoplasmic minus
CPR	rbsK	241	1353	13	24	535.676	313.894	0.585977	581.323	1.08521	653.593	1.22013	3935317	3936246	930	b3752	16131620	NP_418208.1	ribokinase	none	Cytoplasmic	cytoplasmic minus
CPR	rcsB	137	1582	7	8	435.019	524.317	1.20527	447.172	1.02794	311.235	0.715451	2314199	2314849	651	b2217	16130154	NP_416721.1	DNA-binding response regulator in two-component	none	Cytoplasmic	cytoplasmic minus
MPR	rcsC	63	639	3	8	45.6945	48.3754	1.05867	43.7757	0.958009	71.0925	1.55582	2315049	2317898	2850	b2218	145698285	NP_416722.2	hybrid sensory kinase in two-component	multipass	Unknown	multipass membrane
MPR	rcsD	167	1593	8	10	129.147	128.583	0.995633	124.465	0.963746	94.7501	0.733659	2311510	2314182	2673	b2216	16130153	NP_416720.1	phosphotransfer intermediate protein in	multipass	Cytoplasmic Membrane	multipass membrane
CPR	recA	426	2809	23	31	829.189	570.684	0.688243	900.659	1.08619	739.292	0.891585	2820730	2821791	1062	b2699	16130606	NP_417179.1	DNA strand exchange and recombination protein	cytosolic stress response	Cytoplasmic	cytoplasmic minus
CPR	recB	81	874	6	11	47.2587	53.2241	1.12623	70.4267	1.49024	78.6322	1.66387	2950483	2954025	3543	b2820	16130724	NP_417297.1	exonuclease V (RecBCD complex), beta subunit	none	Cytoplasmic	cytoplasmic minus
CPR	recC	71	641	4	9	43.5638	41.0511	0.942323	49.376	1.13342	67.6582	1.55308	2957082	2960450	3369	b2822	16130726	NP_417299.1	exonuclease V (RecBCD complex), gamma chain	none	Cytoplasmic	cytoplasmic minus
CPR	recJ	119	1033	1	8	141.862	128.534	0.906052	23.9833	0.16906	116.848	0.823671	3034395	3036128	1734	b2892	16130794	NP_417368.1	ssDNA exonuclease, 5' --> 3'-specific	none	Cytoplasmic	cytoplasmic minus
CPR	recR	88	987	7	5	300.178	351.409	1.17067	480.377	1.60031	208.966	0.696142	493629	494234	606	b0472	16128456	NP_415005.1	gap repair protein	none	Cytoplasmic	cytoplasmic minus
CPR	relA	293	2150	15	28	270.993	207.553	0.765898	279.107	1.02994	317.292	1.17085	2909439	2911673	2235	b2784	16130691	NP_417264.1	(p)ppGpp synthetase I/GTP pyrophosphokinase	none	Cytoplasmic	cytoplasmic minus
CPR	rfaD	149	1541	9	12	330.121	356.36	1.07948	401.16	1.21519	325.746	0.986746	3792010	3792942	933	b3619	16131490	NP_418076.1	ADP-L-glycero-D-mannoheptose-6-epimerase,	none	Cytoplasmic	cytoplasmic minus
CPR	rfaE	154	925	3	16	221.993	139.175	0.626933	87.002	0.391913	282.585	1.27295	3193342	3194775	1434	b3052	16130948	NP_417524.1	fused heptose 7-phosphate kinase/heptose	none	Cytoplasmic	cytoplasmic minus
CPR	rfbA	64	293	4	7	149.996	71.6749	0.477846	188.603	1.25739	201.006	1.34007	2108162	2109043	882	b2039	16129979	NP_416543.1	s; cytoplasm	none	Cytoplasmic	cytoplasmic minus
	rfe	82	977	7	12	153.537	190.939	1.2436	263.685	1.71741	275.29	1.79299	3965939	3967042	1104	b3784	16131640	NP_418231.1	UDP-GlcNAc:undecaprenylphosphate	none	Cytoplasmic Membrane	none
CPR	rffA	52	463	4	3	95.0406	88.3256	0.929346	147.08	1.54755	67.1796	0.706852	3973169	3974299	1131	b3791	16131647	NP_418238.1	TDP-4-oxo-6-deoxy-D-glucose transaminase	none	Cytoplasmic	cytoplasmic minus
CPR	rffD	71	509	2	16	116.205	86.9526	0.748272	65.8542	0.56671	320.845	2.76104	3969283	3970545	1263	b3787	49176410	YP_026254.1	UDP-N-acetyl-D-mannosaminuronic acid	none	Cytoplasmic	cytoplasmic minus
CPR	rffG	55	409	1	2	106.453	82.6267	0.776177	38.9391	0.365785	47.4283	0.445531	3970545	3971612	1068	b3788	49176411	YP_026255.1	dTDP-glucose 4,6-dehydratase	none	Cytoplasmic	cytoplasmic minus
CPR	rhlB	298	1738	20	19	486.576	296.199	0.608742	656.982	1.35021	380.101	0.781174	3962388	3963653	1266	b3780	16131636	NP_418227.1	ATP-dependent RNA helicase	none	Cytoplasmic	cytoplasmic minus
CPR	rhlE	51	455	5	9	77.2335	71.9195	0.931196	152.333	1.97237	166.989	2.16214	830095	831459	1365	b0797	16128765	NP_415318.1	RNA helicase	none	Cytoplasmic	cytoplasmic minus
CPR	rho	318	3196	19	32	521.705	547.273	1.04901	627.105	1.20203	643.218	1.23292	3964440	3965699	1260	b3783	16131639	NP_418230.1	transcription termination factor	none	Cytoplasmic	cytoplasmic minus
CPR	ribB	175	2447	14	17	553.132	807.28	1.45947	890.241	1.60946	658.34	1.1902	3181835	3182488	654	b3041	16130937	NP_417513.1	3,4-dihydroxy-2-butanone-4-phosphate synthase	peripheral	Cytoplasmic	cytoplasmic minus
CPR	ribD	178	1001	10	11	333.288	195.629	0.586967	376.693	1.13024	252.35	0.757152	432679	433782	1104	b0414	16128399	NP_414948.1	fused	none	Cytoplasmic	cytoplasmic minus
CPR	ribE	109	572	6	9	478.381	262.025	0.547734	529.77	1.10742	483.95	1.01164	433871	434341	471	b0415	16128400	NP_414949.1	riboflavin synthase beta chain	none	Cytoplasmic	cytoplasmic minus
CPR	ribF	100	1193	6	6	219.441	273.248	1.2452	264.885	1.20709	161.317	0.735126	21407	22348	942	b0025	16128019	NP_414566.1	bifunctional riboflavin kinase/FAD synthetase	none	Cytoplasmic	cytoplasmic minus
CPR	ridA	222	416	23	13	1185.8	231.927	0.195587	2471.58	2.08432	850.768	0.717465	4468550	4468936	387	b4243	90111711	NP_418664.2	ketoacid-binding protein	none	Cytoplasmic	cytoplasmic minus
	rihA	131	701	3	7	289.31	161.588	0.55853	133.292	0.460722	189.409	0.654692	682700	683635	936	b0651	16128634	NP_415184.1	ribonucleoside hydrolase 1	none	Unknown	none
	rihC	50	312	5	8	112.958	73.5702	0.651305	227.251	2.01182	221.436	1.96034	27293	28207	915	b0030	16128024	NP_414571.1	ribonucleoside hydrolase 3	none	Unknown	none
CPR	rimJ	75	715	6	7	265.017	263.705	0.99505	426.533	1.60946	303.055	1.14353	1124785	1125369	585	b1066	16129029	NP_415584.1	ribosomal-protein-S5-alanine	none	Cytoplasmic	cytoplasmic minus
CPR	rimL	56	598	3	6	214.369	238.933	1.11458	231.039	1.07776	281.408	1.31273	1496962	1497501	540	b1427	16129386	NP_415944.1	ribosomal-protein-L7/L12-serine	none	Cytoplasmic	cytoplasmic minus
CPR	rimM	700	8987	33	73	2635.69	3531.92	1.34004	2499.76	0.948429	3367.67	1.27772	2743392	2743940	549	b2608	90111466	NP_417099.4	16S rRNA processing protein	none	Cytoplasmic	cytoplasmic minus
CPR	rimP	161	1264	9	14	734.676	602.028	0.819447	826.231	1.12462	782.724	1.0654	3315576	3316028	453	b3170	226524751	NP_417639.6	conserved protein	none	Cytoplasmic	cytoplasmic minus
CPR	rlmB	58	557	3	4	163.789	164.177	1.00237	170.438	1.0406	138.397	0.844973	4407298	4408029	732	b4180	16132002	NP_418601.1	23S rRNA (Gm2251)-methyltransferase	none	Cytoplasmic	cytoplasmic minus
CPR	rlmD	90	1248	4	9	142.889	206.81	1.44734	127.763	0.894142	175.069	1.22521	2911721	2913022	1302	b2785	16130692	NP_417265.1	23S rRNA m(5)U1939 methyltransferase,	none	Cytoplasmic	cytoplasmic minus
CPR	rlmE	198	1903	10	15	649.67	651.728	1.00317	660.11	1.01607	603.017	0.92819	3325057	3325686	630	b3179	16131069	NP_417646.1	23S rRNA methyltransferase	cytosolic stress response	Cytoplasmic	cytoplasmic minus
CPR	rlmJ	53	361	1	5	129.962	92.3949	0.710937	49.3321	0.379588	150.218	1.15586	3643408	3644250	843	b3499	16131371	NP_417956.1	predicted DNA (exogenous) processing protein	none	Cytoplasmic	cytoplasmic minus
	rlpA	63	600	1	6	119.586	118.875	0.994055	38.1882	0.319336	139.541	1.16687	663325	664413	1089	b0633	16128616	NP_415166.1	minor lipoprotein	lipoprotein	Unknown	lipoproteins group
CPR	rluB	65	359	3	5	153.383	88.4216	0.576476	142.421	0.928532	144.559	0.942469	1324876	1325751	876	b1269	16129230	NP_415785.1	23S rRNA pseudouridylate synthase	none	Cytoplasmic	cytoplasmic minus
	rmf	70	234	5	8	861.305	300.521	0.348913	1237.71	1.43701	1206.03	1.40024	1014938	1015105	168	b0953	16128920	NP_415473.1	ribosome modulation factor	translation regulation	Unknown	none
	rmuC	90	795	4	12	130.281	120.118	0.921986	116.49	0.894142	212.83	1.63361	4015356	4016783	1428	b3832	16131681	NP_418276.1	predicted recombination limiting protein	none	Unknown	none
CPR	rnb	65	424	1	7	69.4385	47.2773	0.680852	21.492	0.309511	91.6212	1.31946	1345002	1346936	1935	b1286	16129247	NP_415802.1	ribonuclease II	none	Cytoplasmic	cytoplasmic minus
CPR	rne	496	3829	21	49	321.813	259.303	0.805756	274.114	0.851778	389.519	1.21039	1140405	1143590	3186	b1084	16129047	NP_415602.1	fused ribonucleaseE:	peripheral	Cytoplasmic	cytoplasmic minus
CPR	rng	97	1089	2	6	136.403	159.838	1.17181	56.5809	0.414808	103.374	0.757862	3394348	3395817	1470	b3247	90111563	NP_417713.2	ribonuclease G	cell cycle	Cytoplasmic	cytoplasmic minus
	rnlA	85	754	5	5	163.6	151.473	0.925875	193.608	1.18342	117.908	0.720712	2763940	2765013	1074	b2630	16130548	NP_417119.1	CP4-57 prophage; RNase LS	none	Unknown	none
	rnpB	32007	1169240	192	3124	175498	669161	3.81293	21179.6	0.120683	209869	1.19585	3268238	3268614	377	b3123	N/A	N/A	RNase P M1 sRNA component	sRNA	Unknown	none
CPR	rnr	613	3697	23	42	518.899	326.642	0.62949	391.687	0.754842	435.595	0.839459	4404677	4407118	2442	b4179	90111698	NP_418600.4	exoribonuclease R, RNase R	cytosolic stress response	Cytoplasmic	cytoplasmic minus
CPR	rob	313	1880	16	28	743.692	466.237	0.626922	764.818	1.02841	815.113	1.09603	4632464	4633333	870	b4396	16132213	NP_418813.1	DNA-binding transcriptional activator	none	Cytoplasmic	cytoplasmic minus
	rodZ	223	1559	16	27	454.606	331.724	0.729695	656.204	1.44346	674.38	1.48344	2639853	2640866	1014	b2516	16130441	NP_417011.1	conserved protein	single pass type II	Unknown	single pass membrane
	rpiA	154	940	6	11	482.331	307.293	0.637099	378.063	0.783826	422.112	0.87515	3056688	3057347	660	b2914	16130815	NP_417389.1	ribose 5-phosphate isomerase, constitutive	none	Unknown	none
CPR	rplA	1163	15708	76	80	3410.04	4807.29	1.40975	4483.13	1.31469	2873.95	0.842793	4176902	4177606	705	b3984	16131814	NP_418411.1	50S ribosomal subunit protein L1	ribosomal proteins	Cytoplasmic	cytoplasmic minus
CPR	rplB	742	7942	43	72	1865.95	2084.62	1.11719	2175.47	1.16588	2218.4	1.18888	3448565	3449386	822	b3317	16131196	NP_417776.1	50S ribosomal subunit protein L2	ribosomal proteins	Cytoplasmic	cytoplasmic minus
CPR	rplC	617	5334	27	66	2024.48	1826.76	0.902335	1782.3	0.880375	2653.27	1.3106	3450319	3450948	630	b3320	16131199	NP_417779.1	50S ribosomal subunit protein L3	ribosomal proteins	Cytoplasmic	cytoplasmic minus
CPR	rplD	607	7059	38	62	2070.54	2513.27	1.21382	2607.76	1.25946	2591.18	1.25145	3449703	3450308	606	b3319	16131198	NP_417778.1	50S ribosomal subunit protein L4	ribosomal proteins	Cytoplasmic	cytoplasmic minus
CPR	rplE	703	8928	29	63	2691.1	3567.21	1.32556	2233.37	0.829911	2954.78	1.09798	3444921	3445460	540	b3308	16131187	NP_417767.1	50S ribosomal subunit protein L5	ribosomal proteins	Cytoplasmic	cytoplasmic minus
CPR	rplF	800	8243	69	63	3096.83	3330.52	1.07546	5373.6	1.73519	2987.98	0.964853	3443629	3444162	534	b3305	16131184	NP_417764.1	50S ribosomal subunit protein L6	ribosomal proteins	Cytoplasmic	cytoplasmic minus
CPR	rplI	224	3343	14	17	1028.97	1602.85	1.55772	1293.82	1.25739	956.787	0.929847	4424131	4424580	450	b4203	16132025	NP_418624.1	50S ribosomal subunit protein L9	ribosomal proteins	Cytoplasmic	cytoplasmic minus
CPR	rplJ	1227	13503	88	117	5093.11	5850.18	1.14864	7348.7	1.44287	5950.25	1.16829	4178019	4178516	498	b3985	16131815	NP_418412.1	50S ribosomal subunit protein L10	ribosomal proteins	Cytoplasmic	cytoplasmic minus
CPR	rplK	546	4902	46	42	2630.9	2465.38	0.937088	4459.21	1.69494	2479.54	0.942469	4176470	4176898	429	b3983	16131813	NP_418410.1	50S ribosomal subunit protein L11	ribosomal proteins	Cytoplasmic	cytoplasmic minus
	rplL	780	3188	49	42	4405.36	1879.34	0.426603	5567.65	1.26384	2906.34	0.659729	4178583	4178948	366	b3986	16131816	NP_418413.1	50S ribosomal subunit protein L7/L12	ribosomal proteins	Unknown	none
CPR	rplM	192	2297	12	14	925.15	1155.24	1.2487	1163.27	1.25739	826.513	0.893382	3376245	3376673	429	b3231	16131121	NP_417698.1	50S ribosomal subunit protein L13	ribosomal proteins	Cytoplasmic	cytoplasmic minus
CPR	rplN	1208	9176	69	105	6712.62	5322.05	0.792842	7713.71	1.14914	7148.67	1.06496	3445800	3446171	372	b3310	16131189	NP_417769.1	50S ribosomal subunit protein L14	ribosomal proteins	Cytoplasmic	cytoplasmic minus
CPR	rplO	1520	14303	115	137	7223.08	7094.24	0.982163	10994.3	1.5221	7976.46	1.1043	3442127	3442561	435	b3301	16131180	NP_417760.1	50S ribosomal subunit protein L15	ribosomal proteins	Cytoplasmic	cytoplasmic minus
CPR	rplP	1354	13449	74	105	6809.97	7060.19	1.03674	7487.68	1.09952	6470.33	0.950126	3446781	3447191	411	b3313	16131192	NP_417772.1	50S ribosomal subunit protein L16	ribosomal proteins	Cytoplasmic	cytoplasmic minus
CPR	rplQ	326	3729	42	23	1754.91	2095.22	1.19392	4548.57	2.59191	1516.96	0.864412	3437638	3438021	384	b3294	16131173	NP_417753.1	50S ribosomal subunit protein L17	ribosomal proteins	Cytoplasmic	cytoplasmic minus
CPR	rplR	274	3060	15	24	1599.98	1865.03	1.16566	1762.16	1.10136	1717.07	1.07318	3443266	3443619	354	b3304	16131183	NP_417763.1	50S ribosomal subunit protein L18	ribosomal proteins	Cytoplasmic	cytoplasmic minus
CPR	rplS	417	2132	15	20	2476.99	1321.83	0.533643	1792.54	0.723676	1455.56	0.587631	2742205	2742552	348	b2606	16130527	NP_417097.1	50S ribosomal subunit protein L19	ribosomal proteins	Cytoplasmic	cytoplasmic minus
CPR	rplT	374	2868	24	27	2165.57	1733.32	0.800401	2795.76	1.29101	1915.47	0.88451	1797417	1797773	357	b1716	16129672	NP_416231.1	50S ribosomal subunit protein L20	ribosomal proteins	Cytoplasmic	cytoplasmic minus
CPR	rplU	280	1508	17	16	1855.12	1042.83	0.562138	2265.96	1.22146	1298.81	0.70012	3331162	3331473	312	b3186	16131076	NP_417653.1	50S ribosomal subunit protein L21	ribosomal proteins	Cytoplasmic	cytoplasmic minus
CPR	rplV	603	5110	23	52	3743.19	3310.89	0.884512	2872.37	0.76736	3954.92	1.05657	3447923	3448255	333	b3315	16131194	NP_417774.1	50S ribosomal subunit protein L22	ribosomal proteins	Cytoplasmic	cytoplasmic minus
CPR	rplW	277	3315	15	20	1889.75	2360.53	1.24912	2058.76	1.08943	1671.73	0.884628	3449404	3449706	303	b3318	16131197	NP_417777.1	50S ribosomal subunit protein L23	ribosomal proteins	Cytoplasmic	cytoplasmic minus
CPR	rplX	546	4674	22	37	3583.03	3201.45	0.893503	2904.49	0.810623	2974.88	0.830271	3445475	3445789	315	b3309	16131188	NP_417768.1	50S ribosomal subunit protein L24	ribosomal proteins	Cytoplasmic	cytoplasmic minus
CPR	rplY	681	2254	88	44	4939.36	1706.39	0.345467	12840.9	2.59971	3910.09	0.791619	2280539	2280823	285	b2185	16130123	NP_416690.1	50S ribosomal subunit protein L25	ribosomal proteins	Cytoplasmic	cytoplasmic minus
CPR	rpmA	250	1591	19	20	2003.04	1330.51	0.664248	3062.61	1.52898	1963.31	0.980168	3330884	3331141	258	b3185	16131075	NP_417652.1	50S ribosomal subunit protein L27	ribosomal proteins	Cytoplasmic	cytoplasmic minus
CPR	rpmB	226	1332	22	14	1971.19	1212.62	0.615171	3860.39	1.95841	1496.09	0.75898	3809461	3809697	237	b3637	16131508	NP_418094.1	50S ribosomal subunit protein L28	ribosomal proteins	Cytoplasmic	cytoplasmic minus
CPR	rpmC	1047	7232	68	68	11272.3	8126.91	0.720961	14728.7	1.30663	8969.88	0.795743	3446590	3446781	192	b3312	16131191	NP_417771.1	50S ribosomal subunit protein L29	ribosomal proteins	Cytoplasmic	cytoplasmic minus
CPR	rpmD	370	4264	22	46	4249.11	5111.08	1.20286	5082.85	1.19622	6472.38	1.52323	3442565	3442744	180	b3302	16131181	NP_417761.1	50S ribosomal subunit protein L30	ribosomal proteins	Cytoplasmic	cytoplasmic minus
CPR	rpmE	228	155	14	12	2212.7	157.007	0.0709572	2733.42	1.23533	1426.86	0.644847	4125036	4125248	213	b3936	16131774	NP_418371.1	50S ribosomal subunit protein L31	ribosomal proteins	Cytoplasmic	cytoplasmic minus
CPR	rpmF	253	678	19	18	3005.66	840.715	0.279711	4541.1	1.51085	2620	0.871691	1146590	1146763	174	b1089	16129052	NP_415607.1	50S ribosomal subunit protein L32	ribosomal proteins	Cytoplasmic	cytoplasmic minus
CPR	rpmG	160	1201	20	15	1968.7	1542.42	0.783471	4950.83	2.51477	2261.31	1.14863	3809273	3809440	168	b3636	16131507	NP_418093.1	50S ribosomal subunit protein L33	ribosomal proteins	Cytoplasmic	cytoplasmic minus
CPR	rpmH	61	309	4	5	894.291	472.833	0.528723	1179.77	1.31923	898.11	1.00427	3882359	3882499	141	b3703	16131571	NP_418158.1	50S ribosomal subunit protein L34	ribosomal proteins	Cytoplasmic	cytoplasmic minus
CPR	rpmI	226	2783	17	13	2359.45	3032.61	1.2853	3570.6	1.51332	1662.87	0.704767	1797826	1798023	198	b1717	49176137	NP_416232.3	50S ribosomal subunit protein L35	ribosomal proteins	Cytoplasmic	cytoplasmic minus
CPR	rpmJ	343	3550	23	30	6060.05	6546.52	1.08027	8175.21	1.34903	6494.03	1.07161	3440640	3440756	117	b3299	16131178	NP_417758.1	50S ribosomal subunit protein L36	ribosomal proteins	Cytoplasmic	cytoplasmic minus
CPR	rpoA	2359	35295	131	199	4925.62	7692.12	1.56166	5502.92	1.1172	5090.93	1.03356	3438062	3439051	990	b3295	16131174	NP_417754.1	RNA polymerase, alpha subunit	none	Cytoplasmic	cytoplasmic minus
CPR	rpoB	1116	13645	76	117	572.579	730.709	1.27617	784.465	1.37006	735.474	1.28449	4179268	4183296	4029	b3987	16131817	NP_418414.1	RNA polymerase, beta subunit	none	Cytoplasmic	cytoplasmic minus
CPR	rpoC	2573	33622	160	225	1259.17	1717.39	1.3639	1575.26	1.25103	1349.08	1.0714	4183373	4187596	4224	b3988	16131818	NP_418415.1	RNA polymerase, beta prime subunit	none	Cytoplasmic	cytoplasmic minus
CPR	rpoD	160	1799	12	19	179.555	210.722	1.17358	270.925	1.50886	261.242	1.45494	3211069	3212910	1842	b3067	16130963	NP_417539.1	RNA polymerase, sigma 70 (sigma D) factor	none	Cytoplasmic	cytoplasmic minus
CPR	rpoE	594	6584	29	56	2131.73	2466.24	1.15692	2093.79	0.982201	2462.32	1.15508	2707459	2708034	576	b2573	16130498	NP_417068.1	RNA polymerase, sigma 24 (sigma E) factor	cytosolic stress response	Cytoplasmic	cytoplasmic minus
	rpoH	357	4091	32	28	863.118	1032.36	1.19608	1556.47	1.80331	829.413	0.960949	3597952	3598806	855	b3461	16131333	NP_417918.1	RNA polymerase, sigma 32 (sigma H) factor	cytosolic stress response	Unknown	none
CPR	rpoN	323	2700	17	20	465.609	406.24	0.872491	493.011	1.05885	353.232	0.758644	3342739	3344172	1434	b3202	16131092	NP_417669.1	RNA polymerase, sigma 54 (sigma N) factor	none	Cytoplasmic	cytoplasmic minus
CPR	rpoS	282	2051	16	24	587.041	445.64	0.759131	670.082	1.14146	612.126	1.04273	2864581	2865573	993	b2741	16130648	NP_417221.1	RNA polymerase, sigma S (sigma 38) factor	none	Cytoplasmic	cytoplasmic minus
CPR	rpoZ	59	631	3	4	441.887	493.274	1.11629	452.032	1.02296	367.054	0.830651	3820129	3820404	276	b3649	16131520	NP_418106.1	RNA polymerase, omega subunit	none	Cytoplasmic	cytoplasmic minus
CPR	rppH	236	2114	15	17	918.725	858.971	0.93496	1174.77	1.2787	810.836	0.882567	2966469	2966999	531	b2830	16130734	NP_417307.1	nucleotide hydrolase	none	Cytoplasmic	cytoplasmic minus
CPR	rpsA	1623	21250	78	135	2004.16	2738.87	1.3666	1937.74	0.966863	2042.48	1.01912	961218	962891	1674	b0911	16128878	NP_415431.1	30S ribosomal subunit protein S1	ribosomal proteins	Cytoplasmic	cytoplasmic minus
CPR	rpsB	881	10233	52	69	2508.46	3041.13	1.21235	2978.68	1.18745	2407.08	0.959586	189874	190599	726	b0169	16128162	NP_414711.1	30S ribosomal subunit protein S2	ribosomal proteins	Cytoplasmic	cytoplasmic minus
CPR	rpsC	1570	23013	103	127	4623.07	7073.01	1.52994	6101.79	1.31986	4581.9	0.991094	3447204	3447905	702	b3314	16131193	NP_417773.1	30S ribosomal subunit protein S3	ribosomal proteins	Cytoplasmic	cytoplasmic minus
CPR	rpsD	1558	16604	95	131	5186.14	5768.85	1.11236	6361.93	1.22672	5342.67	1.03018	3439077	3439697	621	b3296	16131175	NP_417755.1	30S ribosomal subunit protein S4	ribosomal proteins	Cytoplasmic	cytoplasmic minus
CPR	rpsE	791	7892	57	67	3244.25	3378.51	1.04138	4703.29	1.44973	3366.84	1.03779	3442748	3443251	504	b3303	16131182	NP_417762.1	30S ribosomal subunit protein S5	ribosomal proteins	Cytoplasmic	cytoplasmic minus
	rpsF	223	3176	17	18	1164.07	1730.43	1.48654	1785.3	1.53367	1151.21	0.988959	4423141	4423536	396	b4200	221800783	NP_418621.2	30S ribosomal subunit protein S6	ribosomal proteins	Unknown	none
CPR	rpsG	705	5452	30	46	2698.76	2178.36	0.807173	2310.39	0.856093	2157.46	0.799428	3471564	3472103	540	b3341	16131220	NP_417800.1	30S ribosomal subunit protein S7	ribosomal proteins	Cytoplasmic	cytoplasmic minus
CPR	rpsH	577	4357	36	45	3034.95	2392.01	0.788155	3809.49	1.25521	2900.01	0.955537	3444175	3444567	393	b3306	16131185	NP_417765.1	30S ribosomal subunit protein S8	ribosomal proteins	Cytoplasmic	cytoplasmic minus
CPR	rpsI	210	2535	23	21	1104.57	1391.73	1.25997	2433.84	2.20342	1353.34	1.22521	3375837	3376229	393	b3230	16131120	NP_417697.1	30S ribosomal subunit protein S9	ribosomal proteins	Cytoplasmic	cytoplasmic minus
CPR	rpsJ	126	1095	8	11	834.803	757.23	0.907076	1066.33	1.27735	892.929	1.06963	3450981	3451292	312	b3321	16131200	NP_417780.1	30S ribosomal subunit protein S10	ribosomal proteins	Cytoplasmic	cytoplasmic minus
CPR	rpsK	739	10088	44	64	3916.95	5580.96	1.42482	4691.86	1.19784	4156.18	1.06108	3439731	3440120	390	b3297	16131176	NP_417756.1	30S ribosomal subunit protein S11	ribosomal proteins	Cytoplasmic	cytoplasmic minus
CPR	rpsL	317	2242	21	20	1747.42	1289.95	0.738204	2328.87	1.33275	1350.76	0.773003	3472200	3472574	375	b3342	16131221	NP_417801.1	30S ribosomal subunit protein S12	ribosomal proteins	Cytoplasmic	cytoplasmic minus
CPR	rpsM	921	7050	72	68	5332.85	4260.78	0.798968	8387.29	1.57276	4824.14	0.904607	3440137	3440493	357	b3298	16131177	NP_417757.1	30S ribosomal subunit protein S13	ribosomal proteins	Cytoplasmic	cytoplasmic minus
CPR	rpsN	456	4599	25	40	3080.43	3242.73	1.05269	3397.63	1.10297	3310.68	1.07475	3444601	3444906	306	b3307	16131186	NP_417766.1	30S ribosomal subunit protein S14	ribosomal proteins	Cytoplasmic	cytoplasmic minus
CPR	rpsO	80	576	5	6	612.484	460.285	0.751506	770.129	1.25739	562.816	0.918908	3309437	3309706	270	b3165	16131057	NP_417634.1	30S ribosomal subunit protein S15	ribosomal proteins	Cytoplasmic	cytoplasmic minus
CPR	rpsP	313	724	13	22	2598.44	627.346	0.241432	2171.21	0.83558	2237.7	0.86117	2743959	2744207	249	b2609	16130530	NP_417100.1	30S ribosomal subunit protein S16	ribosomal proteins	Cytoplasmic	cytoplasmic minus
CPR	rpsQ	389	3107	38	24	3153.39	2628.87	0.833665	6197.27	1.96527	2383.69	0.755914	3446336	3446590	255	b3311	16131190	NP_417770.1	30S ribosomal subunit protein S17	ribosomal proteins	Cytoplasmic	cytoplasmic minus
CPR	rpsR	133	1813	6	9	1205.83	1715.66	1.42281	1094.39	0.907588	999.739	0.82909	4423862	4424089	228	b4202	16132024	NP_418623.1	30S ribosomal subunit protein S18	ribosomal proteins	Cytoplasmic	cytoplasmic minus
CPR	rpsS	292	2540	17	36	2163.45	1964.25	0.907927	2533.97	1.17126	3267.96	1.51053	3448270	3448548	279	b3316	16131195	NP_417775.1	30S ribosomal subunit protein S19	ribosomal proteins	Cytoplasmic	cytoplasmic minus
CPR	rpsT	93	190	12	12	728.194	155.281	0.213241	1890.32	2.5959	1151.21	1.58092	20815	21078	264	b0023	16128017	NP_414564.1	30S ribosomal subunit protein S20	ribosomal proteins	Cytoplasmic	cytoplasmic minus
CPR	rpsU	173	567	17	10	1655.62	566.366	0.342087	3273.05	1.97693	1172.53	0.708214	3208803	3209018	216	b3065	16130961	NP_417537.1	30S ribosomal subunit protein S21	ribosomal proteins	Cytoplasmic	cytoplasmic minus
CPR	rraA	593	6861	36	59	2522.24	3045.93	1.20763	3080.52	1.22134	3074.64	1.21901	4116868	4117353	486	b3929	16131767	NP_418364.1	ribonuclease E (RNase E) inhibitor protein	none	Cytoplasmic	cytoplasmic minus
CPR	rraB	271	1074	11	21	1343.39	555.695	0.413652	1097.02	0.816606	1275.45	0.949425	4476496	4476912	417	b4255	16132077	NP_418676.1	conserved protein	none	Cytoplasmic	cytoplasmic minus
	rseA	435	4428	18	30	1381.26	1467.56	1.06247	1149.87	0.832477	1167.13	0.844973	2706776	2707426	651	b2572	16130497	NP_417067.1	anti-sigma factor	single pass type II	Unknown	single pass membrane
	rseB	127	869	5	10	274.322	195.919	0.714194	217.278	0.792055	264.647	0.964732	2705820	2706776	957	b2571	16130496	NP_417066.1	anti-sigma factor	none	Secreted	none
MPR	rseC	62	522	4	5	267.005	234.638	0.878777	346.558	1.29795	263.82	0.988073	2705344	2705823	480	b2570	16130495	NP_417065.1	RseC protein involved in reduction of the SoxR	multipass	Cytoplasmic Membrane	multipass membrane
MPR	rseP	231	2851	17	28	352.925	454.64	1.28821	522.526	1.48056	524.13	1.4851	196546	197898	1353	b0176	16128169	NP_414718.1	zinc metallopeptidase	multipass	Cytoplasmic Membrane	multipass membrane
CPR	rsgA	107	891	5	3	210.05	182.565	0.869148	197.469	0.940102	72.1559	0.343517	4388480	4389532	1053	b4161	90111696	NP_418585.4	ribosome small subunit-dependent GTPase A	none	Cytoplasmic	cytoplasmic minus
CPR	rsmA	75	658	3	8	188.607	172.712	0.915724	151.777	0.804728	246.489	1.30689	51609	52430	822	b0051	16128045	NP_414593.1	S-adenosylmethionine-6-N',N'-adenosyl (rRNA)	none	Cytoplasmic	cytoplasmic minus
CPR	rsmB	53	417	2	4	84.9287	69.7452	0.821221	64.4759	0.759177	78.5324	0.924687	3433229	3434518	1290	b3289	16131168	NP_417747.1	16S rRNA m(5)C967 methyltransferase,	none	Cytoplasmic	cytoplasmic minus
CPR	rsmE	63	407	4	2	177.909	119.964	0.674301	227.251	1.27735	69.1987	0.388956	3089156	3089887	732	b2946	90111515	NP_417421.4	16S rRNA m(3)U1498 methyltransferase,	none	Cytoplasmic	cytoplasmic minus
CPR	rsmH	166	1639	7	15	364.272	375.402	1.03055	309.033	0.848357	403.292	1.10712	90094	91035	942	b0082	16128075	NP_414624.1	S-adenosyl-dependent methyltransferase activity	none	Cytoplasmic	cytoplasmic minus
	rssA	124	724	7	14	282.919	172.416	0.60942	321.312	1.1357	391.362	1.3833	1288468	1289373	906	b1234	226524709	NP_415750.2	conserved protein	none	Secreted	none
	rssB	50	595	2	2	101.93	126.604	1.24207	82.0256	0.804728	49.9541	0.490084	1289465	1290478	1014	b1235	16129196	NP_415751.1	response regulator of RpoS	none	Unknown	none
CPR	rsuA	60	434	3	5	178.201	134.539	0.754985	179.254	1.00591	181.945	1.02101	2277810	2278505	696	b2183	16130121	NP_416688.1	16S rRNA pseudouridylate 516 synthase	none	Cytoplasmic	cytoplasmic minus
CPR	ruvC	58	498	5	6	229.681	205.839	0.896192	398.343	1.73433	291.112	1.26746	1944879	1945400	522	b1863	16129816	NP_416377.1	component of RuvABC resolvasome, endonuclease	none	Cytoplasmic	cytoplasmic minus
CPR	sad	66	212	2	4	98.2223	32.9308	0.335268	59.8804	0.609642	72.9351	0.742552	1611339	1612727	1389	b1525	90111288	NP_416042.2	predicted aldehyde dehydrogenase	none	Cytoplasmic	cytoplasmic minus
	sbcB	54	333	1	7	78.1689	50.3135	0.643651	29.1225	0.372559	124.151	1.58824	2080780	2082207	1428	b2011	16129952	NP_416515.1	exonuclease I	none	Unknown	none
CPR	sdaA	266	2562	14	22	402.826	404.962	1.0053	426.533	1.05885	408.196	1.01333	1894956	1896320	1365	b1814	16129768	NP_416328.1	L-serine deaminase I	none	Cytoplasmic	cytoplasmic minus
	sdhA	349	2701	19	23	408.279	329.804	0.807791	447.172	1.09526	329.663	0.807445	755130	756896	1767	b0723	16128698	NP_415251.1	succinate dehydrogenase, flavoprotein subunit	peripheral	Cytoplasmic Membrane	peripheral membrane
	sdhB	157	1093	3	13	452.636	328.904	0.726642	174.004	0.384424	459.201	1.01451	756912	757628	717	b0724	16128699	NP_415252.1	succinate dehydrogenase, FeS subunit	peripheral	Cytoplasmic Membrane	peripheral membrane
	secA	297	2289	17	40	226.88	182.51	0.804432	261.263	1.15155	374.379	1.65011	108279	110984	2706	b0098	16128091	NP_414640.1	preprotein translocase subunit, ATPase	peripheral	Cytoplasmic Membrane	peripheral membrane
CPR	secB	118	716	6	8	521.2	330.092	0.633331	533.166	1.02296	432.935	0.830651	3781684	3782151	468	b3609	16131480	NP_418066.1	protein export chaperone	none	Cytoplasmic	cytoplasmic minus
MPR	secD	111	1388	5	8	124.162	162.052	1.30517	112.519	0.906225	109.639	0.883034	426871	428718	1848	b0408	16128393	NP_414942.1	SecYEG protein translocase auxillary subunit	multipass	Cytoplasmic Membrane	multipass membrane
MPR	secE	180	1936	10	16	968.968	1087.78	1.12262	1082.99	1.11768	1055.28	1.08908	4175381	4175764	384	b3981	16131811	NP_418408.1	preprotein translocase membrane subunit	multipass	Cytoplasmic Membrane	multipass membrane
MPR	secF	127	1379	9	12	270.088	306.102	1.13334	385.064	1.4257	312.675	1.15768	428729	429700	972	b0409	16128394	NP_414943.1	SecYEG protein translocase auxillary subunit	multipass	Cytoplasmic Membrane	multipass membrane
MPR	secG	584	10137	56	50	3625.24	6568	1.81174	6993.6	1.92914	3802.81	1.04898	3320195	3320527	333	b3175	16131065	NP_417642.1	preprotein translocase membrane subunit	multipass	Cytoplasmic Membrane	multipass membrane
CPR	secM	102	558	3	1	411.009	234.685	0.570997	243.199	0.591711	49.3698	0.120119	107705	108217	513	b0097	90111085	NP_414639.2	regulator of secA translation	none	Cytoplasmic	cytoplasmic minus
MPR	secY	2668	41927	117	222	4140.47	6791.38	1.64024	3652.91	0.882244	4221.12	1.01948	3440788	3442119	1332	b3300	16131179	NP_417759.1	preprotein translocase membrane subunit	multipass	Cytoplasmic Membrane	multipass membrane
CPR	selA	306	1553	12	25	454.413	240.713	0.529724	358.508	0.788949	454.862	1.00099	3757881	3759272	1392	b3591	16131462	NP_418048.1	selenocysteine synthase	protein biosynthesis	Cytoplasmic	cytoplasmic minus
CPR	selB	375	1978	19	27	420.149	231.312	0.550548	428.267	1.01932	370.635	0.882151	3756040	3757884	1845	b3590	16131461	NP_418047.1	selenocysteinyl-tRNA-specific translation	protein biosynthesis	Cytoplasmic	cytoplasmic minus
CPR	selD	244	1383	12	14	483.123	285.818	0.591606	478.011	0.989419	339.63	0.702989	1844989	1846032	1044	b1764	16129718	NP_416278.1	selenophosphate synthase	none	Cytoplasmic	cytoplasmic minus
CPR	seqA	64	394	1	3	242.301	155.694	0.642564	76.1666	0.314347	139.158	0.574317	712210	712755	546	b0687	16128663	NP_415213.1	regulatory protein for replication initiation	none	Cytoplasmic	cytoplasmic minus
CPR	serA	98	902	3	13	164.298	157.838	0.960684	101.185	0.615863	267.029	1.62528	3055200	3056432	1233	b2913	16130814	NP_417388.1	D-3-phosphoglycerate dehydrogenase	none	Cytoplasmic	cytoplasmic minus
CPR	serC	66	632	6	7	125.281	125.215	0.999478	229.129	1.82893	162.798	1.29947	956876	957964	1089	b0907	16128874	NP_415427.1	3-phosphoserine/phosphohydroxythreonine	none	Cytoplasmic	cytoplasmic minus
CPR	serS	767	7808	57	82	1226.21	1302.9	1.06254	1833.3	1.49509	1606.18	1.30987	938651	939943	1293	b0893	16128860	NP_415413.1	seryl-tRNA synthetase, also charges	protein biosynthesis	Cytoplasmic	cytoplasmic minus
CPR	sfsA	266	1730	18	20	779.939	529.45	0.678835	1061.79	1.36138	718.488	0.921211	160782	161486	705	b0146	16128139	NP_414688.1	predicted DNA-binding transcriptional	none	Cytoplasmic	cytoplasmic minus
	sixA	50	869	2	0	212.668	385.791	1.81405	171.14	0.804728	0	0	2454349	2454834	486	b2340	16130273	NP_416842.1	phosphohistidine phosphatase	none	Unknown	none
	slt	81	647	4	6	86.3972	72.0309	0.833718	85.8348	0.993491	78.4109	0.907563	4628756	4630693	1938	b4392	90111747	NP_418809.4	lytic murein transglycosylase, soluble	none	Secreted	none
CPR	slyA	72	493	4	7	342.146	244.526	0.714684	382.409	1.11768	407.556	1.19118	1718414	1718848	435	b1642	90111310	NP_416159.2	DNA-binding transcriptional activator	none	Cytoplasmic	cytoplasmic minus
	slyB	703	2666	50	53	3105.12	1229.09	0.395826	4443.05	1.43088	2868.2	0.9237	1717900	1718367	468	b1641	49176129	YP_025304.1	outer membrane lipoprotein	lipoprotein	Secreted	lipoproteins group
CPR	slyD	419	1673	17	29	1465.53	610.768	0.416756	1196.24	0.816251	1242.77	0.847998	3475929	3476519	591	b3349	16131228	NP_417808.1	FKBP-type peptidyl prolyl cis-trans isomerase	none	Cytoplasmic	cytoplasmic minus
CPR	smf	79	2520	4	8	145.159	483.299	3.32946	147.865	1.01864	180.101	1.24072	3430458	3431582	1125	b4473	49176336	YP_026211.1	conserved protein	none	Cytoplasmic	cytoplasmic minus
CPR	smg	406	5417	30	27	1770.58	2465.75	1.39262	2632.09	1.48657	1442.66	0.814795	3430013	3430486	474	b3284	16131165	NP_417743.1	conserved protein	none	Cytoplasmic	cytoplasmic minus
	smpB	153	2209	7	13	654.806	986.772	1.50697	602.71	0.92044	681.671	1.04103	2752918	2753400	483	b2620	16130539	NP_417110.1	trans-translation protein	none	Unknown	none
CPR	smtA	53	465	0	4	139.387	127.643	0.91575	0	0	128.889	0.924687	972760	973545	786	b0921	16128888	NP_415441.1	predicted S-adenosyl-L-methionine-dependent	none	Cytoplasmic	cytoplasmic minus
	sodA	346	977	18	18	1151.74	339.446	0.294726	1205.42	1.04661	734.108	0.637393	4098833	4099453	621	b3908	49176442	NP_418344.3	superoxide dismutase, Mn	none	Unknown	none
	sodB	576	2431	41	39	2045.82	901.219	0.440517	2929.67	1.43202	1697.15	0.829569	1733402	1733983	582	b1656	16129614	NP_416173.1	superoxide dismutase, Fe	none	Secreted	none
	sohB	181	528	8	19	356.334	108.496	0.304478	316.853	0.889202	458.293	1.28613	1327356	1328405	1050	b1272	16129233	NP_415788.1	predicted inner membrane peptidase	single pass	Cytoplasmic Membrane	single pass membrane
	speA	142	1261	7	18	148.474	137.618	0.926887	147.248	0.991742	230.592	1.55308	3081957	3083933	1977	b2938	16130839	NP_417413.1	biosynthetic arginine decarboxylase,	none	Secreted	none
CPR	speB	121	650	7	11	271.578	152.273	0.560697	316.079	1.16386	302.491	1.11383	3080899	3081819	921	b2937	16130838	NP_417412.1	agmatinase	none	Cytoplasmic	cytoplasmic minus
CPR	speG	52	597	3	3	191.606	229.604	1.19831	222.39	1.16066	135.437	0.706852	1654208	1654768	561	b1584	16129542	NP_416101.1	spermidine N1-acetyltransferase	none	Cytoplasmic	cytoplasmic minus
CPR	spoT	144	1998	5	15	141.141	204.403	1.44821	98.594	0.698548	180.133	1.27626	3820423	3822531	2109	b3650	16131521	NP_418107.1	bifunctional (p)ppGpp synthetase II/	none	Cytoplasmic	cytoplasmic minus
	sppA	70	664	3	6	77.921	77.1479	0.990079	67.1841	0.862208	81.8311	1.05018	1846861	1848717	1857	b1766	16129720	NP_416280.1	protease IV (signal peptide peptidase)	single pass	Cytoplasmic Membrane	single pass membrane
MPR	srlA	258	1081	14	28	945.603	413.537	0.437327	1032.3	1.09168	1257.35	1.32969	2823854	2824417	564	b2702	49176260	YP_026180.1	glucitol/sorbitol-specific enzyme IIC component	multipass	Cytoplasmic Membrane	multipass membrane
CPR	srlB	110	465	6	9	611.249	269.698	0.441225	670.757	1.09736	612.743	1.00244	2825384	2825755	372	b2704	16130611	NP_417184.1	glucitol/sorbitol-specific enzyme IIA component	none	Cytoplasmic	cytoplasmic minus
CPR	srlD	542	2484	47	37	1436.39	687.108	0.478357	2505.88	1.74457	1201.4	0.836398	2825759	2826538	780	b2705	16130612	NP_417185.1	sorbitol-6-phosphate dehydrogenase	none	Cytoplasmic	cytoplasmic minus
MPR	srlE	498	2435	25	43	1072.32	547.263	0.510352	1082.99	1.00995	1134.43	1.05791	2824414	2825373	960	b2703	49176261	YP_026181.1	glucitol/sorbitol-specific enzyme IIB component	multipass	Cytoplasmic Membrane	multipass membrane
CPR	srlR	107	555	6	7	285.766	154.711	0.541389	322.38	1.12812	229.053	0.801539	2827069	2827842	774	b2707	16130614	NP_417187.1	DNA-bindng transcriptional repressor	none	Cytoplasmic	cytoplasmic minus
CPR	ssb	224	992	9	9	862.267	398.571	0.462236	696.988	0.80832	424.47	0.492272	4272148	4272684	537	b4059	16131885	NP_418483.1	single-stranded DNA-binding protein	none	Cytoplasmic	cytoplasmic minus
	sseA	275	1684	13	26	671.94	429.477	0.63916	639.043	0.951042	778.362	1.15838	2650516	2651361	846	b2521	90111451	NP_417016.4	3-mercaptopyruvate sulfurtransferase	none	Unknown	none
CPR	ssnA	149	1204	7	11	231.755	195.465	0.843413	219.043	0.94515	209.627	0.904518	3017183	3018511	1329	b2879	90111506	NP_417355.4	predicted chlorohydrolase/aminohydrolase	none	Cytoplasmic	cytoplasmic minus
CPR	sspA	211	1755	13	12	682.574	592.576	0.86815	846.057	1.23951	475.619	0.696802	3374804	3375442	639	b3229	16131119	NP_417696.1	stringent starvation protein A	none	Cytoplasmic	cytoplasmic minus
CPR	sspB	133	1486	4	13	552.065	643.81	1.16618	334.032	0.605058	661.139	1.19757	3374301	3374798	498	b3228	16131118	NP_417695.1	ClpXP protease specificity-enhancing factor	none	Cytoplasmic	cytoplasmic minus
	ssrS	598	2178	6	85	6754.89	2567.88	0.380151	1363.51	0.201855	11763.8	1.74152	3054005	3054187	183	b2911	N/A	N/A	s; cytoplasm	sRNA	Unknown	none
MPR	sstT	76	752	3	7	126.186	130.322	1.03277	100.21	0.794139	142.399	1.12848	3237966	3239210	1245	b3089	16130984	NP_417560.1	sodium:serine/threonine symporter	multipass	Cytoplasmic Membrane	multipass membrane
CPR	sthA	187	1036	12	10	275.913	159.547	0.578253	356.205	1.29101	180.776	0.655193	4157413	4158813	1401	b3962	90111670	NP_418397.2	pyridine nucleotide transhydrogenase, soluble	none	Cytoplasmic	cytoplasmic minus
CPR	sucA	907	8097	45	79	669.125	623.482	0.931787	667.885	0.998146	714.065	1.06716	757929	760730	2802	b0726	16128701	NP_415254.1	2-oxoglutarate decarboxylase,	none	Cytoplasmic	cytoplasmic minus
CPR	sucB	1137	7997	70	79	1929.66	1416.6	0.734119	2390.06	1.23859	1642.7	0.851289	760745	761962	1218	b0727	16128702	NP_415255.1	dihydrolipoyltranssuccinase	none	Cytoplasmic	cytoplasmic minus
CPR	sucC	1277	7811	78	97	2261.98	1444.12	0.638433	2779.59	1.22883	2105.13	0.930661	762237	763403	1167	b0728	16128703	NP_415256.1	succinyl-CoA synthetase, beta subunit	none	Cytoplasmic	cytoplasmic minus
CPR	sucD	695	4931	35	62	1651.33	1222.88	0.740543	1673.04	1.01315	1804.89	1.09299	763403	764272	870	b0729	16128704	NP_415257.1	succinyl-CoA synthetase, NAD(P)-binding, alpha	none	Cytoplasmic	cytoplasmic minus
	sufB	55	368	6	3	76.4061	53.3597	0.698369	167.689	2.19471	51.0619	0.668296	1760546	1762033	1488	b1683	90111315	NP_416198.2	component of SufBCD complex	none	Unknown	none
	surA	144	1679	4	18	231.288	281.475	1.21699	129.252	0.558839	354.22	1.53151	53416	54702	1287	b0053	16128047	NP_414595.1	peptidyl-prolyl cis-trans isomerase (PPIase)	none	Secreted	none
CPR	tabA	1243	1964	51	80	5672.06	935.43	0.164919	4681.98	0.825445	4472.71	0.78855	4472885	4473337	453	b4252	90111713	NP_418673.4	conserved protein	none	Cytoplasmic	cytoplasmic minus
CPR	talB	1120	8369	66	85	2426.82	1892.75	0.77993	2877.09	1.18554	2256.57	0.929847	8238	9191	954	b0008	16128002	NP_414549.1	s; cytoplasm	none	Cytoplasmic	cytoplasmic minus
	tamB	158	2152	9	18	86.4039	122.834	1.42163	99.0166	1.14597	120.603	1.39581	4442135	4445914	3780	b4221	16132043	NP_418642.1	conserved protein	single pass	Unknown	single pass membrane
	tatA	71	660	8	5	543.579	527.41	0.970254	1232.21	2.26684	469.013	0.862824	4019968	4020237	270	b3836	90111653	NP_418280.4	TatABCE protein translocation system subunit	single pass	Cytoplasmic Membrane	single pass membrane
	tatB	78	1233	5	14	312.473	515.563	1.64994	402.974	1.28963	687.159	2.1991	4020241	4020756	516	b3838	49176428	YP_026270.1	s; inner membrane	single pass	Cytoplasmic Membrane	single pass membrane
MPR	tatC	82	845	5	5	218.153	234.641	1.07558	267.612	1.22672	162.978	0.747079	4020759	4021535	777	b3839	16131687	NP_418282.1	TatABCE protein translocation system subunit	multipass	Cytoplasmic Membrane	multipass membrane
CPR	tdcA	1119	9103	36	76	2463.39	2091.64	0.849091	1594.39	0.647234	2049.87	0.832136	3264149	3265087	939	b3118	16131011	NP_417588.1	DNA-binding transcriptional activator	none	Cytoplasmic	cytoplasmic minus
CPR	tdcB	3271	21367	120	276	6829.89	4656.68	0.681809	5040.84	0.738057	7060.78	1.03381	3263061	3264050	990	b3117	16131010	NP_417587.1	catabolic threonine dehydratase, PLP-dependent	none	Cytoplasmic	cytoplasmic minus
MPR	tdcC	2984	27119	104	228	4630.87	4392.76	0.948582	3247.03	0.70117	4335.2	0.936153	3261708	3263039	1332	b3116	16131009	NP_417586.1	L-threonine/L-serine transporter	multipass	Cytoplasmic Membrane	multipass membrane
CPR	tdcD	1620	15539	66	143	2769.85	2773.1	1.00117	2270.26	0.81963	2995.63	1.08151	3260474	3261682	1209	b3115	145698313	NP_417585.2	propionate kinase/acetate kinase C, anaerobic	none	Cytoplasmic	cytoplasmic minus
CPR	tdcE	2711	19036	109	192	2441.83	1789.62	0.732902	1975.15	0.808883	2118.84	0.867725	3258146	3260440	2295	b3114	49176316	YP_026205.1	pyruvate formate-lyase 4/2-ketobutyrate	none	Cytoplasmic	cytoplasmic minus
CPR	tdcF	470	2849	24	29	2491.16	1576.14	0.632695	2559.2	1.02731	1883.27	0.755981	3257743	3258132	390	b3113	90111542	NP_417583.4	predicted L-PSP (mRNA) endoribonuclease	none	Cytoplasmic	cytoplasmic minus
CPR	tdcG	1065	6696	50	108	1612.82	1058.4	0.656245	1523.33	0.944516	2003.87	1.24247	3256307	3257671	1365	b4471	49176314	YP_026204.1	L-serine dehydratase 3	none	Cytoplasmic	cytoplasmic minus
CPR	tdh	782	5407	25	61	1575.53	1137.04	0.721688	1013.33	0.643165	1505.78	0.955727	3788343	3789368	1026	b3616	16131487	NP_418073.1	threonine 3-dehydrogenase, NAD(P)-binding	none	Cytoplasmic	cytoplasmic minus
	tff	79	595	3	1	1200.76	943.944	0.786122	917.359	0.763982	186.226	0.15509	189712	189847	136	b4414	N/A	N/A	Novel sRNA, function unknown	sRNA	Unknown	none
CPR	tgt	81	833	5	8	148.438	159.332	1.0734	184.339	1.24186	179.622	1.21008	425361	426488	1128	b0406	16128391	NP_414940.1	tRNA-guanine transglycosylase	none	Cytoplasmic	cytoplasmic minus
CPR	thiI	59	437	2	4	84.1689	65.0701	0.773089	57.4009	0.681973	69.915	0.830651	440773	442221	1449	b0423	16128408	NP_414957.1	sulfurtransferase required for thiamine and	none	Cytoplasmic	cytoplasmic minus
CPR	thrB	85	655	5	9	188.324	151.47	0.804308	222.867	1.18342	244.309	1.29728	2801	3733	933	b0003	16127997	NP_414544.1	s; cytoplasm	none	Cytoplasmic	cytoplasmic minus
CPR	thrC	93	705	7	6	149.373	118.189	0.791236	226.192	1.51427	118.073	0.790458	3734	5020	1287	b0004	16127998	NP_414545.1	s; cytoplasm	none	Cytoplasmic	cytoplasmic minus
CPR	thrS	1401	7412	80	114	1501.32	829.032	0.552201	1724.71	1.14879	1496.76	0.996959	1798666	1800594	1929	b1719	16129675	NP_416234.1	threonyl-tRNA synthetase	translation regulation	Cytoplasmic	cytoplasmic minus
CPR	tig	491	4693	35	34	781.341	779.488	0.997629	1120.51	1.43409	662.901	0.848414	454357	455655	1299	b0436	16128421	NP_414970.1	peptidyl-prolyl cis/trans isomerase (trigger	cell cycle	Cytoplasmic	cytoplasmic minus
CPR	tktA	796	6165	43	61	826.023	667.747	0.808388	897.71	1.08679	775.567	0.938917	3077666	3079657	1992	b2935	49176286	YP_026188.1	transketolase 1, thiamin-binding	none	Cytoplasmic	cytoplasmic minus
CPR	tktB	69	409	3	2	71.1737	44.0346	0.618691	62.2559	0.874704	25.2762	0.355133	2577658	2579661	2004	b2465	16130390	NP_416960.1	transketolase 2, thiamin-binding	none	Cytoplasmic	cytoplasmic minus
CPR	tldD	173	1127	9	23	247.312	168.16	0.679951	258.84	1.04661	402.845	1.62889	3388605	3390050	1446	b3244	16131134	NP_417711.1	predicted peptidase	none	Cytoplasmic	cytoplasmic minus
	tmcA	72	571	2	3	73.8261	61.1102	0.827758	41.2569	0.558839	37.6886	0.510504	2591866	2593881	2016	b2474	16130399	NP_416969.1	Elongator methionine tRNA (ac4C34)	none	Cytoplasmic Membrane	none
CPR	tnaA	10743	40084	377	587	15683.1	6107.68	0.389444	11072.2	0.706	10499.1	0.669458	3886753	3888168	1416	b3708	90111643	NP_418164.4	tryptophanase/L-cysteine desulfhydrase,	none	Cytoplasmic	cytoplasmic minus
MPR	tnaB	1745	14040	57	133	2890.34	2427.28	0.839792	1899.4	0.657156	2699.08	0.933828	3888259	3889506	1248	b3709	16131577	NP_418165.1	tryptophan transporter of low affinity	multipass	Unknown	multipass membrane
	tnaC	331	834	15	19	9122.94	2399.24	0.262989	8317.39	0.9117	6416.1	0.703293	3886458	3886532	75	b3707	16131575	NP_418163.1	tryptophanase leader peptide	none	Unknown	none
CPR	tolA	92	638	3	6	150.218	108.731	0.723824	98.5473	0.656028	120.032	0.79905	775565	776830	1266	b0739	16128714	NP_415267.1	membrane anchored protein in TolA-TolQ-TolR	single pass type II	Cytoplasmic	cytoplasmic minus
	tolB	298	1427	21	31	476.416	238.119	0.499813	675.426	1.41772	607.214	1.27455	776963	778255	1293	b0740	16128715	NP_415268.1	periplasmic protein	none	Secreted	none
	tolC	148	1240	13	16	206.434	180.527	0.8745	364.798	1.76714	273.433	1.32455	3176137	3177618	1482	b3035	90111528	NP_417507.2	transport channel	secreted	Secreted	none
CPR	topA	112	1004	5	13	89.1142	83.3802	0.935655	80.0365	0.898133	126.731	1.42212	1329072	1331669	2598	b1274	16129235	NP_415790.1	DNA topoisomerase I, omega subunit	none	Cytoplasmic	cytoplasmic minus
CPR	topB	121	1131	8	11	127.484	124.375	0.975612	169.57	1.33013	141.995	1.11383	1843023	1844984	1962	b1763	16129717	NP_416277.1	DNA topoisomerase III	none	Cytoplasmic	cytoplasmic minus
CPR	tpiA	619	3607	41	52	1666.09	1013.34	0.608213	2220.14	1.33255	1714.83	1.02926	4108763	4109530	768	b3919	16131757	NP_418354.1	triosephosphate isomerase	none	Cytoplasmic	cytoplasmic minus
	tpx	167	957	9	17	680.89	407.26	0.59813	738.23	1.08421	849.219	1.24722	1386329	1386835	507	b1324	16129285	NP_415840.1	lipid hydroperoxide peroxidase	none	Secreted	none
MPR	treB	2133	12528	84	187	3100.7	1900.86	0.613043	2456.61	0.792278	3330.59	1.07414	4462782	4464203	1422	b4240	16132062	NP_418661.1	fused trehalose(maltose)-specific PTS enzyme:	multipass	Cytoplasmic Membrane	multipass membrane
CPR	treC	1458	8998	82	127	1819.98	1172.34	0.644152	2059.26	1.13148	1942.33	1.06723	4461077	4462732	1656	b4239	16132061	NP_418660.1	trehalose-6-P hydrolase	none	Cytoplasmic	cytoplasmic minus
	trkA	50	380	1	4	75.0593	59.5412	0.793256	30.2011	0.402364	73.5707	0.980168	3434540	3435916	1377	b3290	16131169	NP_417748.1	NAD-binding component of TrK potassium	peripheral	Cytoplasmic Membrane	peripheral membrane
MPR	trkH	74	871	3	5	105.35	129.425	1.22853	85.9235	0.815602	87.2132	0.827845	4031168	4032619	1452	b3849	49176432	YP_026273.1	potassium transporter	multipass	Cytoplasmic Membrane	multipass membrane
CPR	trmA	118	1071	10	16	221.546	209.88	0.947343	377.72	1.70493	368.054	1.6613	4160193	4161293	1101	b3965	16131803	NP_418400.1	tRNA m(5)U54 methyltransferase, SAM-dependen	none	Cytoplasmic	cytoplasmic minus
CPR	trmD	1276	16002	55	106	3434.45	4495.53	1.30895	2978.23	0.867163	3495.61	1.01781	2742594	2743361	768	b2607	16130528	NP_417098.1	tRNA m(1)G37 methyltransferase, SAM-dependent	none	Cytoplasmic	cytoplasmic minus
CPR	trmJ	239	1631	11	22	666.727	474.902	0.712289	617.35	0.925942	751.94	1.12781	2660605	2661345	741	b2532	16130457	NP_417027.1	tRNA mC32/mU32 methyltransferase,	none	Cytoplasmic	cytoplasmic minus
CPR	trpS	74	855	3	6	152.207	183.556	1.20596	124.14	0.815602	151.204	0.993414	3510656	3511660	1005	b3384	16131262	NP_417843.1	tryptophanyl-tRNA synthetase	protein biosynthesis	Cytoplasmic	cytoplasmic minus
CPR	truB	113	1131	5	3	247.181	258.225	1.04468	220.037	0.890185	80.4023	0.325277	3309855	3310799	945	b3166	16131058	NP_417635.1	tRNA U55 pseudouridine synthase	none	Cytoplasmic	cytoplasmic minus
CPR	truD	51	515	5	4	100.404	105.824	1.05399	198.033	1.97237	96.4827	0.960949	2868277	2869326	1050	b2745	16130652	NP_417225.1	tRNA(Glu) U13 pseudouridine synthase	none	Cytoplasmic	cytoplasmic minus
CPR	trxA	118	1068	3	9	739.156	698.273	0.94469	378.063	0.511479	690.729	0.934482	3963784	3964113	330	b3781	67005950	NP_418228.2	thioredoxin 1	none	Cytoplasmic	cytoplasmic minus
	tsaC	92	308	4	9	331.896	115.975	0.349432	290.31	0.874704	397.802	1.19858	3428865	3429437	573	b3282	16131163	NP_417741.1	predicted ribosome maturation factor	none	Unknown	none
CPR	tsf	538	5125	31	37	1305.3	1297.84	0.994286	1513.14	1.15923	1099.87	0.842617	190857	191708	852	b0170	16128163	NP_414712.1	protein chain elongation factor EF-Ts	protein biosynthesis	Cytoplasmic	cytoplasmic minus
	tsx	52	348	1	6	121.459	84.8407	0.698515	46.9909	0.386888	171.707	1.4137	430353	431237	885	b0411	16128396	NP_414945.1	nucleoside channel, receptor of phage T6 and	secreted	Secreted	none
CPR	tufA	1062	7207	82	76	1852.57	1312.21	0.708321	2877.75	1.55338	1624.33	0.876798	3468167	3469351	1185	b3339	16131218	NP_417798.1	protein chain elongation factor EF-Tu	protein biosynthesis	Cytoplasmic	cytoplasmic minus
CPR	tufB	461	3415	19	41	804.175	621.785	0.773196	666.795	0.829166	876.283	1.08967	4173967	4175151	1185	b3980	16131810	NP_418407.1	protein chain elongation factor EF-Tu	protein biosynthesis	Cytoplasmic	cytoplasmic minus
	typA	171	1678	10	15	193.794	198.488	1.02423	227.999	1.1765	208.279	1.07475	4056430	4058253	1824	b3871	49176434	YP_026274.1	GTP-binding protein	none	Cytoplasmic Membrane	none
CPR	tyrR	285	1778	8	24	382.058	248.78	0.651159	215.756	0.564721	394.19	1.03176	1384744	1386285	1542	b1323	16129284	NP_415839.1	DNA-binding transcriptional dual regulator,	none	Cytoplasmic	cytoplasmic minus
CPR	tyrS	159	1354	10	14	257.784	229.127	0.888836	326.172	1.26529	278.097	1.0788	1713972	1715246	1275	b1637	16129595	NP_416154.1	tyrosyl-tRNA synthetase	protein biosynthesis	Cytoplasmic	cytoplasmic minus
MPR	ubiB	110	887	2	6	138.565	116.623	0.841649	50.6849	0.365785	92.6022	0.668296	4018249	4019889	1641	b3835	16131684	NP_418279.1	2-octaprenylphenol hydroxylase	multipass	Cytoplasmic Membrane	multipass membrane
CPR	ubiD	375	2574	18	28	518.858	371.729	0.716436	501.048	0.965673	474.664	0.914824	4023011	4024504	1494	b3843	16131689	NP_418285.1	3-octaprenyl-4-hydroxybenzoate decarboxylase	peripheral	Cytoplasmic	cytoplasmic minus
CPR	ubiE	144	879	3	20	393.739	250.862	0.637127	165.028	0.419129	670.019	1.70168	4016878	4017633	756	b3833	49176426	YP_026269.1	bifunctional	none	Cytoplasmic	cytoplasmic minus
CPR	ubiF	166	595	7	18	291.789	109.164	0.374118	247.541	0.848357	387.654	1.32854	694324	695499	1176	b0662	16128645	NP_415195.1	2-octaprenyl-3-methyl-6-methoxy-1,4-benzoquinol	none	Cytoplasmic	cytoplasmic minus
	ubiH	173	1159	9	17	303.32	212.099	0.699258	317.458	1.04661	365.186	1.20396	3050362	3051540	1179	b2907	16130809	NP_417383.1	2-octaprenyl-6-methoxyphenol hydroxylase,	none	Unknown	none
CPR	ubiI	111	543	6	6	190.733	97.3873	0.510595	207.416	1.08747	126.318	0.662276	3049137	3050339	1203	b2906	16130808	NP_417382.1	predicted oxidoreductase with	none	Cytoplasmic	cytoplasmic minus
CPR	ucpA	1007	4346	63	90	2628.29	1183.95	0.450464	3308.05	1.25864	2878.04	1.09502	2541854	2542645	792	b2426	90111431	NP_416921.4	predicted oxidoredutase, sulfate metabolism	none	Cytoplasmic	cytoplasmic minus
CPR	udp	130	749	8	8	352.66	212.078	0.601365	436.608	1.23804	265.897	0.753976	4014454	4015215	762	b3831	16131680	NP_418275.1	uridine phosphorylase	none	Cytoplasmic	cytoplasmic minus
	uidR	71	786	6	4	248.336	286.948	1.15548	422.203	1.70013	171.416	0.690259	1694486	1695076	591	b1618	16129576	NP_416135.1	DNA-binding transcriptional repressor	none	Unknown	none
	umpG	74	795	1	4	200.745	225.102	1.12133	54.5761	0.271867	132.949	0.662276	2867535	2868296	762	b2744	16130651	NP_417224.1	broad specificity 5'(3')-nucleotidase and	none	Unknown	none
CPR	umpH	72	649	7	10	197.654	185.959	0.940832	386.599	1.95594	336.344	1.70168	698797	699549	753	b0675	16128651	NP_415201.1	UMP phosphatase	none	Cytoplasmic	cytoplasmic minus
CPR	ung	52	184	2	3	155.784	57.5356	0.36933	120.542	0.773777	110.116	0.706852	2714776	2715465	690	b2580	16130505	NP_417075.1	uracil-DNA-glycosylase	none	Cytoplasmic	cytoplasmic minus
	ushA	175	831	8	14	218.843	108.467	0.495636	201.268	0.919689	214.503	0.980168	504138	505790	1653	b0480	16128464	NP_415013.1	bifunctional UDP-sugar	none	Secreted	none
CPR	uspA	613	10996	27	49	2912.99	5453.98	1.87229	2581.26	0.886119	2852.89	0.979369	3638134	3638568	435	b3495	16131367	NP_417952.1	universal stress global response regulator	none	Cytoplasmic	cytoplasmic minus
MPR	uspB	54	790	6	2	332.218	507.29	1.52698	742.624	2.23535	150.754	0.453782	3637408	3637743	336	b3494	16131366	NP_417951.1	predicted universal stress (ethanol tolerance)	multipass	Cytoplasmic Membrane	multipass membrane
CPR	uspE	884	5802	41	59	1921.5	1316.33	0.685055	1792.92	0.933083	1571.27	0.817731	1395696	1396646	951	b1333	16129294	NP_415849.1	stress-induced protein	none	Cytoplasmic	cytoplasmic minus
CPR	uspF	50	371	4	2	237.601	184.015	0.774469	382.409	1.60946	116.445	0.490084	1433209	1433643	435	b1376	90111262	NP_415894.4	stress-induced protein, ATP-binding protein	none	Cytoplasmic	cytoplasmic minus
CPR	uspG	123	622	9	9	592.674	312.825	0.527819	872.454	1.47206	531.33	0.896495	640662	641090	429	b0607	16128590	NP_415140.1	universal stress protein UP12	none	Cytoplasmic	cytoplasmic minus
CPR	uup	53	456	2	1	57.4203	51.565	0.898026	43.5922	0.759177	13.274	0.231172	1009187	1011094	1908	b0949	16128916	NP_415469.1	fused predicted transporter subunits of ABC	none	Cytoplasmic	cytoplasmic minus
CPR	uvrA	228	1612	13	29	166.952	123.203	0.737955	191.509	1.14709	260.175	1.55838	4269072	4271894	2823	b4058	16131884	NP_418482.1	ATPase and DNA damage recognition protein of	none	Cytoplasmic	cytoplasmic minus
CPR	uvrB	176	1470	8	17	179.928	156.857	0.871775	164.538	0.914463	212.935	1.18344	812749	814770	2022	b0779	16128747	NP_415300.1	excinulease of nucleotide excision repair, DNA	none	Cytoplasmic	cytoplasmic minus
CPR	uvrC	147	1541	10	15	165.777	181.388	1.09417	226.879	1.36858	207.256	1.25021	1990898	1992730	1833	b1913	90111354	NP_416423.4	excinuclease UvrABC, endonuclease subunit	none	Cytoplasmic	cytoplasmic minus
CPR	uvrD	120	693	4	12	114.681	69.1265	0.60277	76.9061	0.670606	140.509	1.22521	3996006	3998168	2163	b3813	16131665	NP_418258.1	DNA-dependent ATPase I and helicase II	none	Cytoplasmic	cytoplasmic minus
CPR	uvrY	112	1981	6	7	352.388	650.56	1.84615	379.79	1.07776	269.843	0.765756	1992727	1993383	657	b1914	16129861	NP_416424.1	DNA-binding response regulator in two-component	cytosolic two component	Cytoplasmic	cytoplasmic minus
CPR	uxaA	289	2652	14	20	401.479	384.538	0.957802	391.275	0.974584	340.413	0.847896	3239849	3241336	1488	b3091	16130986	NP_417562.1	altronate hydrolase	none	Cytoplasmic	cytoplasmic minus
CPR	uxaB	106	528	6	5	150.906	78.4577	0.51991	171.847	1.13877	87.2132	0.577929	1607253	1608704	1452	b1521	49176119	YP_025302.1	altronate oxidoreductase, NAD-dependent	none	Cytoplasmic	cytoplasmic minus
CPR	uxaC	234	1194	5	14	342.328	182.318	0.532584	147.158	0.429876	250.937	0.733032	3241351	3242763	1413	b3092	16130987	NP_417563.1	uronate isomerase	none	Cytoplasmic	cytoplasmic minus
CPR	uxuA	50	233	0	1	87.2208	42.4234	0.486391	0	0	21.3728	0.245042	4549659	4550843	1185	b4322	16132143	NP_418742.1	mannonate hydrolase	none	Cytoplasmic	cytoplasmic minus
CPR	uxuB	70	550	4	7	99.0412	81.2233	0.820096	113.859	1.14961	121.346	1.22521	4550924	4552384	1461	b4323	16132144	NP_418743.1	D-mannonate oxidoreductase, NAD-binding	none	Cytoplasmic	cytoplasmic minus
CPR	valS	158	2012	9	26	114.358	151.998	1.32914	131.051	1.14597	230.565	2.01617	4479005	4481860	2856	b4258	16132080	NP_418679.1	valyl-tRNA synthetase	protein biosynthesis	Cytoplasmic	cytoplasmic minus
CPR	viaA	266	1458	15	24	378.69	216.65	0.572105	429.617	1.13448	418.623	1.10545	3926175	3927626	1452	b3745	49176398	YP_026243.1	predicted von Willibrand factor containing	none	Cytoplasmic	cytoplasmic minus
CPR	waaF	106	1193	4	7	209.28	245.845	1.17472	158.88	0.759177	169.329	0.809101	3792952	3793998	1047	b3620	16131491	NP_418077.1	ADP-heptose:LPS heptosyltransferase II	none	Cytoplasmic	cytoplasmic minus
	wbbH	69	273	4	1	122.221	50.4731	0.412965	142.543	1.16627	21.7024	0.177567	2104084	2105250	1167	b2035	16129975	NP_416539.1	O-antigen polymerase	none	Cytoplasmic Membrane	none
CPR	wbbI	61	324	1	4	126.984	70.3986	0.55439	41.8801	0.329806	102.021	0.803417	2103089	2104081	993	b2034	16129974	NP_416538.1	conserved protein	none	Cytoplasmic	cytoplasmic minus
	wbbJ	95	391	3	4	332.28	142.744	0.429589	211.101	0.635311	171.416	0.515878	2102518	2103108	591	b2033	16129973	NP_416537.1	predicted acyl transferase	none	Unknown	none
	wbbK	59	420	2	5	108.991	80.9818	0.743014	74.3288	0.681973	113.167	1.03831	2101415	2102533	1119	b2032	16129972	NP_416536.1	lipopolysaccharide biosynthesis protein	peripheral	Unknown	peripheral membrane
	wrbA	553	3218	34	35	1914.78	1163	0.60738	2368.44	1.23692	1484.82	0.77545	1066335	1066931	597	b1004	16128970	NP_415524.1	NAD(P)H:quinone oxidoreductase	none	Unknown	none
MPR	wzzB	88	901	3	9	185.431	198.164	1.06867	127.177	0.685847	232.355	1.25306	2095345	2096325	981	b2027	90111375	NP_416531.4	regulator of length of O-antigen component of	multipass	Cytoplasmic Membrane	multipass membrane
MPR	wzzE	92	972	8	13	181.639	200.303	1.10275	317.761	1.74941	314.467	1.73128	3967054	3968100	1047	b3785	90111649	NP_418232.2	Entobacterial Common Antigen (ECA)	multipass	Cytoplasmic Membrane	multipass membrane
CPR	xdhA	154	847	8	18	140.92	80.8975	0.574067	147.276	1.0451	201.806	1.43206	2998367	3000625	2259	b2866	16130768	NP_417342.1	xanthine dehydrogenase, molybdenum binding	none	Cytoplasmic	cytoplasmic minus
	xdhD	131	919	4	7	94.3206	69.0638	0.732224	57.9407	0.614296	61.751	0.654692	3019338	3022208	2871	b2881	16130783	NP_417357.1	fused predicted xanthine/hypoxanthine oxidase:	none	Cytoplasmic Membrane	none
CPR	xerC	168	923	8	11	387.155	222.012	0.573446	370.898	0.958009	310.584	0.802221	3994310	3995206	897	b3811	16131663	NP_418256.1	site-specific tyrosine recombinase	cell cycle	Cytoplasmic	cytoplasmic minus
CPR	xerD	81	798	4	4	186.664	191.946	1.0283	185.449	0.993491	112.94	0.605042	3036869	3037765	897	b2894	16130796	NP_417370.1	site-specific tyrosine recombinase	cell cycle	Cytoplasmic	cytoplasmic minus
CPR	xseA	73	608	2	3	110.066	95.6829	0.869322	60.6666	0.551183	55.4195	0.503511	2632254	2633624	1371	b2509	16130434	NP_417004.1	exonuclease VII, large subunit	none	Cytoplasmic	cytoplasmic minus
CPR	xylA	184	898	5	15	287.492	146.448	0.509399	157.169	0.54669	287.151	0.998813	3727466	3728788	1323	b3565	16131436	NP_418022.1	D-xylose isomerase	none	Cytoplasmic	cytoplasmic minus
CPR	xylB	123	393	3	13	174.747	58.2771	0.333493	85.7463	0.490688	226.287	1.29494	3725940	3727394	1455	b3564	16131435	NP_418021.1	xylulokinase	none	Cytoplasmic	cytoplasmic minus
	xylF	54	382	1	5	112.412	83.0008	0.738362	41.8801	0.372559	127.526	1.13445	3729154	3730146	993	b3566	16131437	NP_418023.1	D-xylose transporter subunit	none	Secreted	none
MPR	yaaJ	118	1150	10	25	170.455	173.391	1.01722	290.615	1.70493	442.465	2.59578	6529	7959	1431	b0007	16128001	NP_414548.1	predicted transporter	multipass	Cytoplasmic Membrane	multipass membrane
MPR	yabI	104	751	1	9	281.022	211.81	0.753714	54.362	0.193444	297.961	1.06028	71351	72115	765	b0065	16128059	NP_414607.1	conserved inner membrane protein	multipass	Cytoplasmic Membrane	multipass membrane
	yacL	159	294	9	11	905.438	174.747	0.192997	1031.08	1.13877	767.476	0.84763	134388	134750	363	b0119	90111086	NP_414661.2	conserved protein	none	Unknown	none
MPR	yadH	52	547	4	4	139.417	153.074	1.09795	215.756	1.54755	131.397	0.942469	143702	144472	771	b0128	16128121	NP_414670.1	predicted transporter subunit: membrane	multipass	Cytoplasmic Membrane	multipass membrane
CPR	yadI	118	2167	11	8	553.11	1060.2	1.9168	1037.32	1.87542	459.442	0.830651	144577	145017	441	b0129	16128122	NP_414671.1	predicted PTS Enzyme IIA	none	Cytoplasmic	cytoplasmic minus
CPR	yaeH	72	888	8	5	384.583	495.074	1.2873	859.679	2.23535	327.219	0.85084	183709	184095	387	b0163	16128156	NP_414705.1	conserved protein	none	Cytoplasmic	cytoplasmic minus
	yaeP	72	520	6	9	740.465	558.182	0.753825	1241.4	1.67652	1134.03	1.53151	213925	214125	201	b4406	49176004	YP_026160.1	conserved protein	none	Unknown	none
	yafD	82	436	8	7	211.617	117.442	0.554974	415.35	1.96275	221.332	1.04591	231122	231922	801	b0209	16128196	NP_414745.1	conserved protein	none	Unknown	none
CPR	yafV	71	775	2	12	190.358	216.878	1.13931	107.878	0.56671	394.19	2.07078	239419	240189	771	b0219	16128205	NP_414754.1	predicted C-N hydrolase family amidase,	none	Cytoplasmic	cytoplasmic minus
CPR	yagF	65	434	3	5	68.2742	47.5809	0.696909	63.3948	0.928532	64.3463	0.942469	282425	284392	1968	b0269	16128254	NP_414803.1	CP4-6 prophage; predicted dehydratase	none	Cytoplasmic	cytoplasmic minus
MPR	yahN	65	635	2	8	199.946	203.879	1.01967	123.771	0.619021	301.509	1.50795	344890	345561	672	b0328	16128313	NP_414862.1	neutral amino-acid efflux system	multipass	Cytoplasmic Membrane	multipass membrane
	yaiE	88	634	9	7	638.272	479.968	0.75198	1313.27	2.05754	622.06	0.974599	407401	407685	285	b0391	16128376	NP_414925.1	conserved protein	none	Unknown	none
CPR	yaiI	55	191	4	5	247.696	89.7819	0.362469	362.414	1.46314	275.89	1.11383	404988	405446	459	b0387	90111127	NP_414921.2	conserved protein	none	Cytoplasmic	cytoplasmic minus
	yajC	87	851	4	10	540.062	551.383	1.02096	499.543	0.924974	760.562	1.40829	426511	426843	333	b0407	16128392	NP_414941.1	SecYEG protein translocase auxillary subunit	single pass	Cytoplasmic Membrane	single pass membrane
CPR	yajO	159	1037	9	10	337.102	229.479	0.68074	383.88	1.13877	259.761	0.770572	436385	437359	975	b0419	90111130	NP_414953.2	2-carboxybenzaldehyde reductase, function	none	Cytoplasmic	cytoplasmic minus
CPR	yajQ	134	456	5	9	562.999	199.971	0.355189	422.632	0.750679	463.294	0.822902	443907	444398	492	b0426	90111132	NP_414960.2	predicted nucleotide binding protein	none	Cytoplasmic	cytoplasmic minus
	ybaB	72	333	6	6	451.011	217.72	0.482738	756.127	1.67652	460.486	1.02101	493300	493629	330	b0471	16128455	NP_415004.1	conserved protein	none	Unknown	none
	ybaE	77	517	4	12	93.5739	65.5774	0.700809	97.7941	1.0451	178.672	1.90942	464836	466536	1701	b0445	16128430	NP_414979.1	predicted transporter subunit:	none	Unknown	none
MPR	ybaL	80	442	2	7	98.611	56.8666	0.576676	49.5968	0.502955	105.717	1.07206	500786	502462	1677	b0478	16128462	NP_415011.1	predicted transporter with NAD(P)-binding	multipass	Cytoplasmic Membrane	multipass membrane
CPR	ybeL	396	1631	9	41	1694.79	728.576	0.429891	774.912	0.457232	2149.89	1.26853	674241	674723	483	b0643	16128626	NP_415176.1	conserved protein	none	Cytoplasmic	cytoplasmic minus
	ybeX	114	1322	10	13	268.092	324.497	1.21039	473.117	1.76475	374.57	1.39717	690129	691007	879	b0658	16128641	NP_415191.1	predicteed ion transport	none	Cytoplasmic Membrane	none
	ybeY	70	374	1	9	309.186	172.422	0.557665	88.861	0.287403	487.052	1.57527	691097	691564	468	b0659	16128642	NP_415192.1	conserved protein	none	Unknown	none
CPR	ybeZ	122	665	1	7	242.258	137.829	0.568934	39.949	0.164903	170.305	0.702989	691561	692601	1041	b0660	145698230	NP_415193.2	predicted protein with nucleoside triphosphate	none	Cytoplasmic	cytoplasmic minus
	ybfA	61	91	4	4	609.155	94.8504	0.155708	803.613	1.31923	489.405	0.803417	728357	728563	207	b0699	16128675	NP_415228.1	predicted protein	none	Cytoplasmic Membrane	none
	ybgE	102	342	7	8	717.168	250.985	0.349966	990.166	1.38066	689.162	0.960949	773532	773825	294	b0735	16128710	NP_415263.1	conserved inner membrane protein	none	Cytoplasmic Membrane	none
	ybgF	124	950	6	10	323.642	258.801	0.799653	315.053	0.973461	319.782	0.988073	778821	779612	792	b0742	16128717	NP_415270.1	predicted protein	none	Secreted	none
CPR	ybgI	107	348	1	9	297.289	100.919	0.339465	55.8964	0.18802	306.372	1.03055	742050	742793	744	b0710	16128685	NP_415238.1	conserved metal-binding protein	none	Cytoplasmic	cytoplasmic minus
CPR	ybgJ	81	371	2	7	254.852	121.836	0.478067	126.597	0.496745	269.843	1.05882	742816	743472	657	b0711	16128686	NP_415239.1	predicted enzyme subunit	none	Cytoplasmic	cytoplasmic minus
CPR	ybgK	102	653	6	14	225.989	151.008	0.66821	267.44	1.18342	380.036	1.68166	743466	744398	933	b0712	16128687	NP_415240.1	predicted enzyme subunit	none	Cytoplasmic	cytoplasmic minus
	ybhF	102	852	6	12	121.386	105.83	0.871845	143.651	1.18342	174.969	1.44142	826468	828204	1737	b0794	90111168	NP_415315.4	fused predicted transporter subunits of ABC	none	Cytoplasmic Membrane	none
	ybhG	102	405	2	10	211.059	87.4697	0.414433	83.2572	0.394474	253.521	1.20119	828197	829195	999	b0795	16128763	NP_415316.1	predicted membrane fusion protein (MFP)	none	Cytoplasmic Membrane	none
MPR	ybhL	121	915	3	11	354.784	280.027	0.789288	176.966	0.498798	395.169	1.11383	819107	819811	705	b0786	16128754	NP_415307.1	predicted inner membrane protein	multipass	Cytoplasmic Membrane	multipass membrane
MPR	ybhQ	163	1274	10	14	819.812	668.799	0.815796	1011.85	1.23424	862.71	1.05233	823853	824263	411	b0791	16128759	NP_415312.1	predicted inner membrane protein	multipass	Cytoplasmic Membrane	multipass membrane
CPR	ybiB	103	524	2	8	221.095	117.401	0.530999	86.3696	0.390644	210.398	0.95162	834471	835433	963	b0800	16128768	NP_415321.1	predicted transferase/phosphorylase	none	Cytoplasmic	cytoplasmic minus
CPR	ybiC	63	189	0	7	119.917	37.5492	0.313127	0	0	163.248	1.36134	835574	836659	1086	b0801	16128769	NP_415322.1	predicted dehydrogenase	none	Cytoplasmic	cytoplasmic minus
CPR	ybjD	108	632	5	13	134.569	82.1938	0.610792	125.337	0.931398	198.461	1.47479	915696	917354	1659	b0876	16128844	NP_415397.1	conserved protein with nucleoside triphosphate	none	Cytoplasmic	cytoplasmic minus
MPR	ybjL	79	649	3	5	96.8585	83.053	0.857467	73.9981	0.763982	75.1089	0.77545	887357	889042	1686	b0847	16128815	NP_415368.1	predicted transporter	multipass	Cytoplasmic Membrane	multipass membrane
	ybjN	68	750	2	8	294.686	339.243	1.1512	174.369	0.591711	424.767	1.44142	892180	892656	477	b0853	16128821	NP_415374.1	predicted oxidoreductase	none	Cytoplasmic Membrane	none
	ybjQ	59	210	2	4	376.422	139.844	0.371507	256.71	0.681973	312.675	0.830651	903816	904139	324	b0866	16128834	NP_415387.1	conserved protein	none	Unknown	none
	ycaC	57	500	2	3	187.921	172.056	0.915577	132.654	0.705901	121.18	0.644847	944154	944780	627	b0897	16128864	NP_415417.1	predicted hydrolase	none	Unknown	none
MPR	ycaD	51	556	4	3	91.7526	104.405	1.1379	144.776	1.5779	66.1272	0.720712	945094	946242	1149	b0898	16128865	NP_415418.1	predicted transporter	multipass	Cytoplasmic Membrane	multipass membrane
	ycbB	163	1305	8	19	182.328	152.362	0.835647	180.03	0.987396	260.394	1.42816	980270	982117	1848	b0925	16128892	NP_415445.1	murein L,D-transpeptidase	single pass	Secreted	single pass membrane
	ycbC	61	754	1	10	161.66	208.567	1.29015	53.3166	0.329806	324.701	2.00854	971845	972624	780	b0920	16128887	NP_415440.1	conserved inner membrane protein	none	Cytoplasmic Membrane	none
CPR	ycbJ	787	5038	45	48	1819.72	1215.87	0.668164	2093.3	1.15034	1359.82	0.747269	970975	971868	894	b0919	16128886	NP_415439.1	conserved protein	none	Cytoplasmic	cytoplasmic minus
CPR	ycbL	107	1011	5	15	341.332	336.623	0.986205	320.887	0.940102	586.267	1.71758	982873	983520	648	b0927	16128894	NP_415447.1	predicted metal-binding enzyme	none	Cytoplasmic	cytoplasmic minus
CPR	ycbZ	52	620	5	8	61.0397	75.9627	1.24448	118.078	1.93444	115.056	1.88494	1015762	1017522	1761	b0955	16128922	NP_415475.1	predicted peptidase	none	Cytoplasmic	cytoplasmic minus
MPR	yccA	149	1950	7	11	466.671	637.469	1.36599	441.074	0.94515	422.112	0.904518	1029982	1030641	660	b0970	16128937	NP_415490.1	inner membrane protein	multipass	Cytoplasmic Membrane	multipass membrane
	yccJ	218	1702	16	25	1976.47	1610.62	0.814897	2918.38	1.47656	2777.05	1.40506	1066087	1066314	228	b1003	16128969	NP_415523.1	predicted protein	none	Unknown	none
MPR	yccM	89	680	7	4	171.299	136.607	0.797478	271.051	1.58233	94.3267	0.550656	1051512	1052585	1074	b0992	16128958	NP_415512.1	predicted 4Fe-4S membrane protein	multipass	Cytoplasmic Membrane	multipass membrane
	yccU	68	123	2	5	339.529	64.1022	0.188797	200.903	0.591711	305.878	0.90089	1027169	1027582	414	b0965	90111196	NP_415485.4	predicted CoA-binding protein with	none	Unknown	none
	ycdY	55	362	3	5	204.851	140.729	0.686983	224.794	1.09736	228.169	1.11383	1098863	1099417	555	b1035	16128998	NP_415553.1	conserved protein	none	Cytoplasmic Membrane	none
CPR	yceD	366	3414	28	20	1449.37	1411.11	0.973604	2230.72	1.5391	970.372	0.669514	1146017	1146538	522	b1088	16129051	NP_415606.1	conserved protein	none	Cytoplasmic	cytoplasmic minus
	yceH	89	336	4	10	283.912	111.875	0.394048	256.71	0.904188	390.844	1.37664	1125380	1126027	648	b1067	16129030	NP_415585.1	conserved protein	none	Unknown	none
	yceM	157	783	9	10	351.233	182.834	0.520549	405.068	1.15327	274.099	0.780389	1126029	1126952	924	b1068	16129031	NP_415586.1	predicted oxidoreductase with NAD(P)-binding	none	Unknown	none
CPR	ycfD	151	1021	7	12	278.197	196.336	0.705746	259.455	0.932631	270.874	0.973677	1186342	1187463	1122	b1128	90111217	NP_415646.4	conserved protein	none	Cytoplasmic	cytoplasmic minus
	ycfL	68	219	2	4	371.865	125.003	0.336152	220.037	0.591711	268.008	0.720712	1161470	1161847	378	b1104	16129067	NP_415622.1	predicted protein	none	Unknown	none
CPR	ycfP	206	2019	18	16	784.216	802.241	1.02298	1378.57	1.7579	746.275	0.95162	1164366	1164908	543	b1108	90111213	NP_415626.4	conserved protein	none	Cytoplasmic	cytoplasmic minus
CPR	ycgB	103	935	7	18	138.888	131.594	0.947489	189.895	1.36726	297.378	2.14114	1234932	1236464	1533	b1188	16129151	NP_415706.1	conserved protein	none	Cytoplasmic	cytoplasmic minus
CPR	ychA	74	463	2	4	188.849	123.329	0.653054	102.684	0.543735	125.07	0.662276	1266543	1267352	810	b1214	16129177	NP_415732.1	predicted transcriptional regulator	none	Cytoplasmic	cytoplasmic minus
	ychF	65	388	3	3	123.044	76.6615	0.623043	114.25	0.928532	69.5789	0.565482	1255944	1257035	1092	b1203	16129166	NP_415721.1	predicted GTP-binding protein	none	Unknown	none
	ychH	393	7752	13	24	2911.77	5994.84	2.05883	1937.74	0.665487	2178.64	0.74822	1258014	1258292	279	b1205	16129168	NP_415723.1	predicted inner membrane protein	none	Cytoplasmic Membrane	none
	ychN	142	715	9	13	829.189	435.784	0.525554	1057.3	1.2751	930.077	1.12167	1272469	1272822	354	b1219	16129182	NP_415737.1	conserved protein	none	Unknown	none
CPR	yciM	61	805	5	5	107.774	148.449	1.37742	177.722	1.64903	108.234	1.00427	1338582	1339751	1170	b1280	16129241	NP_415796.1	conserved protein	single pass	Cytoplasmic	cytoplasmic minus
CPR	yciO	54	423	4	1	179.751	146.966	0.817611	267.871	1.49024	40.7838	0.226891	1322122	1322742	621	b1267	162135901	NP_415783.6	conserved protein	none	Cytoplasmic	cytoplasmic minus
CPR	ycjG	69	266	1	5	147.652	59.4118	0.402376	43.0507	0.291568	131.091	0.887833	1386954	1387919	966	b1325	90111249	NP_415841.4	L-Ala-D/L-Glu epimerase	none	Cytoplasmic	cytoplasmic minus
	ydaN	90	412	3	11	189.067	90.338	0.477809	126.79	0.670606	283.124	1.49748	1406074	1407057	984	b1342	16129303	NP_415858.1	predicted Zn(II) transporter	none	Cytoplasmic Membrane	none
CPR	ydbC	161	607	8	15	386.537	152.109	0.393516	386.406	0.999662	441.232	1.1415	1472245	1473105	861	b1406	16129367	NP_415924.1	predicted oxidoreductase, NAD(P)-binding	none	Cytoplasmic	cytoplasmic minus
	ydbJ	171	1121	8	22	1323.89	905.863	0.684242	1246.05	0.941202	2086.85	1.57629	1439082	1439348	267	b4529	94541111	YP_588453.1	predicted protein	none	Unknown	none
	ydbK	319	2341	16	30	187.068	143.288	0.765968	188.763	1.00906	215.547	1.15224	1435284	1438808	3525	b1378	16129339	NP_415896.1	fused predicted pyruvate-flavodoxin	none	Cytoplasmic Membrane	none
	ydcH	117	723	4	17	1074.91	693.304	0.644989	739.324	0.687801	1913.57	1.78022	1496675	1496899	225	b1426	90111271	NP_415943.4	predicted protein	none	Unknown	none
CPR	ydfG	154	1098	7	9	426.156	317.139	0.744186	389.704	0.914463	305.141	0.716032	1625541	1626287	747	b1539	16129498	NP_416057.1	L-allo-threonine dehydrogenase, NAD(P)-binding	none	Cytoplasmic	cytoplasmic minus
	ydgA	142	1009	5	9	194.521	144.268	0.741656	137.796	0.708387	151.054	0.776542	1687876	1689384	1509	b1614	16129572	NP_416131.1	conserved protein	peripheral	Cytoplasmic Membrane	peripheral membrane
	ydgD	52	471	8	4	130.767	123.628	0.945404	404.739	3.09511	123.244	0.942469	1669984	1670805	822	b1598	16129556	NP_416115.1	predicted peptidase	none	Unknown	none
	ydgH	55	647	2	5	120.309	147.72	1.22784	88.0147	0.731571	134.004	1.11383	1676451	1677395	945	b1604	16129562	NP_416121.1	predicted protein	none	Unknown	none
CPR	ydhF	196	524	10	19	451.681	126.04	0.279046	463.623	1.02644	536.463	1.1877	1722760	1723656	897	b1647	49176131	YP_025305.1	predicted oxidoreductase	none	Cytoplasmic	cytoplasmic minus
	ydhQ	168	685	7	12	276.275	117.577	0.42558	231.59	0.838258	241.782	0.87515	1742895	1744151	1257	b1664	16129622	NP_416181.1	conserved protein	none	Unknown	none
CPR	ydiJ	89	536	4	7	60.1815	37.8301	0.6286	54.4154	0.904188	57.9938	0.963648	1763653	1766709	3057	b1687	16129643	NP_416202.1	predicted FAD-linked oxidoreductase	none	Cytoplasmic	cytoplasmic minus
	ydiU	52	283	3	4	74.8023	42.4911	0.568045	86.8204	1.16066	70.4989	0.942469	1787832	1789268	1437	b1706	16129662	NP_416221.1	conserved protein	none	Unknown	none
	ydjA	77	276	5	7	288.35	107.879	0.374126	376.693	1.30638	321.172	1.11383	1846149	1846700	552	b1765	16129719	NP_416279.1	predicted oxidoreductase	none	Unknown	none
CPR	yeaD	64	532	2	6	149.488	129.699	0.867624	93.9818	0.628693	171.707	1.14863	1861874	1862758	885	b1780	90111330	NP_416294.4	conserved protein	none	Cytoplasmic	cytoplasmic minus
CPR	yeaG	199	1393	12	21	212.589	155.324	0.730631	257.904	1.21316	274.864	1.29294	1864932	1866866	1935	b1783	16129737	NP_416297.1	conserved protein with nucleoside triphosphate	none	Cytoplasmic	cytoplasmic minus
CPR	yeaH	64	498	5	10	103.035	83.6821	0.812174	161.943	1.57173	197.249	1.91439	1866979	1868262	1284	b1784	16129738	NP_416298.1	conserved protein	none	Cytoplasmic	cytoplasmic minus
MPR	yeaQ	55	36	1	2	456.595	31.194	0.0683187	167.016	0.365785	203.427	0.445531	1877031	1877279	249	b1795	16129749	NP_416309.1	conserved inner membrane protein	multipass	Cytoplasmic Membrane	multipass membrane
	yeaY	67	630	0	10	237.969	233.553	0.981444	0	0	435.167	1.82867	1887975	1888556	582	b1806	16129760	NP_416320.1	predicted lipoprotein	lipoprotein	Secreted	lipoproteins group
CPR	yebC	182	922	8	9	507.717	268.461	0.528761	448.982	0.884316	307.612	0.605873	1945435	1946175	741	b1864	16129817	NP_416378.1	conserved protein	none	Cytoplasmic	cytoplasmic minus
	yebG	101	335	6	10	717.458	248.382	0.346197	857.463	1.19514	870.334	1.21308	1928481	1928771	291	b1848	16129801	NP_416362.1	conserved protein regulated by LexA	none	Unknown	none
	yebO	79	863	8	8	567.026	646.527	1.14021	1155.19	2.03729	703.52	1.24072	1906285	1906572	288	b1825	16129779	NP_416339.1	predicted protein	single pass	Unknown	single pass membrane
	yebY	68	277	6	0	411.009	174.752	0.425178	729.596	1.77513	0	0	1921389	1921730	342	b1839	16129792	NP_416353.1	predicted protein	none	Unknown	none
MPR	yebZ	85	541	8	7	201.267	133.706	0.664321	381.095	1.89348	203.078	1.009	1921743	1922615	873	b1840	16129793	NP_416354.1	predicted inner membrane protein	multipass	Cytoplasmic Membrane	multipass membrane
CPR	yecA	232	1232	12	20	720.082	399.121	0.554272	749.315	1.0406	760.562	1.05622	1988978	1989643	666	b1908	16129858	NP_416421.1	conserved metal-binding protein	none	Cytoplasmic	cytoplasmic minus
	yecN	87	1150	4	5	454.143	626.572	1.37968	420.07	0.924974	319.782	0.704144	1950290	1950685	396	b1869	90111349	NP_416383.4	predicted inner membrane protein	single pass	Cytoplasmic Membrane	single pass membrane
MPR	yedE	97	656	10	8	166.262	117.361	0.705882	344.834	2.07404	168.005	1.01048	2006301	2007506	1206	b1929	16129876	NP_416439.1	predicted inner membrane protein	multipass	Cytoplasmic Membrane	multipass membrane
CPR	yeeX	69	452	4	7	432.219	295.524	0.683737	504.084	1.16627	537.233	1.24297	2077056	2077385	330	b2007	145698283	NP_416511.4	conserved protein	none	Cytoplasmic	cytoplasmic minus
CPR	yeeZ	214	911	8	23	536.202	238.25	0.444329	403.267	0.752082	706.078	1.31681	2086328	2087152	825	b2016	16129957	NP_416520.1	predicted epimerase, with NAD(P)-binding	none	Cytoplasmic	cytoplasmic minus
	yegE	72	720	2	4	44.8564	46.8192	1.04376	25.0675	0.558839	30.5325	0.680672	2141290	2144607	3318	b2067	16130007	NP_416571.1	predicted diguanylate cyclase, GGDEF domain	none	Cytoplasmic Membrane	none
MPR	yegH	53	305	3	3	69.1654	41.5444	0.600653	78.7632	1.13877	47.9673	0.693515	2135926	2137509	1584	b2063	90111378	NP_416567.4	fused predicted membrane protein/predicted	multipass	Cytoplasmic Membrane	multipass membrane
CPR	yehS	58	524	1	6	254.551	240.037	0.942982	88.295	0.346865	322.633	1.26746	2209748	2210218	471	b2124	16130062	NP_416628.1	conserved protein	none	Cytoplasmic	cytoplasmic minus
CPR	yehT	79	255	1	8	226.81	76.4145	0.336909	57.7597	0.254661	281.408	1.24072	2210265	2210984	720	b2125	90111392	NP_416629.4	predicted response regulator in two-component	none	Cytoplasmic	cytoplasmic minus
MPR	yehU	86	342	3	6	105.441	43.766	0.415076	73.9981	0.701797	90.1307	0.854798	2210981	2212666	1686	b2126	16130064	NP_416630.1	predicted sensory kinase in two-component	multipass	Cytoplasmic Membrane	multipass membrane
	yeiE	104	751	6	3	243.743	183.713	0.753714	282.904	1.16066	86.1453	0.353426	2246759	2247640	882	b2157	16130095	NP_416662.1	predicted DNA-binding transcriptional	none	Unknown	none
	yeiG	69	282	5	3	170.409	72.6929	0.426579	248.429	1.45784	90.7768	0.5327	2241932	2242768	837	b2154	16130092	NP_416659.1	predicted esterase	none	Unknown	none
CPR	yeiQ	148	720	3	7	208.545	105.894	0.507774	85.0449	0.407801	120.85	0.579491	2264267	2265733	1467	b2172	16130110	NP_416677.1	predicted dehydrogenase, NAD-dependent	none	Cytoplasmic	cytoplasmic minus
	yejF	83	865	3	11	107.907	117.378	1.08777	78.466	0.727163	175.216	1.62377	2274322	2275911	1590	b2180	16130118	NP_416685.1	fused predicted oligopeptide transporter	none	Cytoplasmic Membrane	none
	yejG	123	827	6	10	736.978	517.195	0.701779	723.251	0.981375	734.108	0.996106	2275915	2276259	345	b2181	16130119	NP_416686.1	predicted protein	none	Unknown	none
CPR	yejK	71	410	2	3	145.602	87.759	0.602734	82.5138	0.56671	75.3771	0.517694	2280962	2281969	1008	b2186	16130124	NP_416691.1	nucleotide associated protein	none	Cytoplasmic	cytoplasmic minus
MPR	yejM	57	675	1	4	66.9089	82.7013	1.23603	23.6155	0.352951	57.528	0.859797	2282398	2284158	1761	b2188	16130126	NP_416693.1	predicted hydrolase, inner membrane	multipass	Cytoplasmic Membrane	multipass membrane
	yejO	65	365	2	10	53.2133	31.1889	0.58611	32.9402	0.619021	100.304	1.88494	2284412	2286936	2525	b2190	N/A	N/A	predicted	peripheral	Unknown	peripheral membrane
	yfaY	73	649	2	4	125.437	116.398	0.927944	69.1388	0.551183	84.2119	0.671348	2360453	2361655	1203	b2249	16130184	NP_416752.1	conserved protein	none	Unknown	none
MPR	yfbS	332	3182	11	48	374.407	374.547	1.00037	249.567	0.666567	663.22	1.77139	2407542	2409374	1833	b2292	16130227	NP_416795.1	predicted transporter	multipass	Cytoplasmic Membrane	multipass membrane
CPR	yfbT	154	1269	9	12	488.999	420.58	0.860084	574.935	1.17574	466.852	0.954709	2409461	2410111	651	b2293	90111414	NP_416796.2	predicted hydrolase or phosphatase	none	Cytoplasmic	cytoplasmic minus
CPR	yfbU	53	382	1	2	221.329	166.505	0.752294	84.0141	0.379588	102.33	0.462343	2410122	2410616	495	b2294	90111415	NP_416797.2	conserved protein	none	Cytoplasmic	cytoplasmic minus
CPR	yfcH	185	1392	14	20	427.762	335.946	0.785358	651.25	1.52246	566.593	1.32455	2419730	2420623	894	b2304	16130239	NP_416807.1	conserved protein with NAD(P)-binding	none	Cytoplasmic	cytoplasmic minus
	yfcZ	446	5468	53	27	3234.88	4139.54	1.27966	7733.72	2.39073	2399.37	0.741719	2458672	2458956	285	b2343	90111421	NP_416845.2	conserved protein	none	Unknown	none
MPR	yfdY	90	609	6	5	765.605	540.728	0.706276	1026.84	1.34121	521.126	0.680672	2493072	2493314	243	b2377	16130309	NP_416878.1	predicted inner membrane protein	multipass	Cytoplasmic Membrane	multipass membrane
	yfeC	82	673	3	16	491.318	420.886	0.856645	361.626	0.736031	1174.57	2.39065	2516489	2516833	345	b2398	90111429	NP_416897.2	predicted DNA-binding transcriptional	none	Unknown	none
CPR	yfeD	62	775	7	2	326.112	425.478	1.3047	740.735	2.27141	128.889	0.395229	2516835	2517227	393	b2399	226524736	NP_416898.3	predicted DNA-binding transcriptional	none	Cytoplasmic	cytoplasmic minus
CPR	yfeX	307	1401	17	32	705.122	335.864	0.476321	785.531	1.11404	900.505	1.27709	2547668	2548567	900	b2431	90111433	NP_416926.4	conserved protein	none	Cytoplasmic	cytoplasmic minus
	yfgC	73	538	5	6	103.074	79.2883	0.769236	142.032	1.37796	103.798	1.00702	2614116	2615579	1464	b2494	16130419	NP_416989.1	predicted peptidase	none	Unknown	none
	yfgM	132	795	8	13	439.39	276.213	0.628627	535.742	1.21928	530.189	1.20665	2636685	2637305	621	b2513	16130438	NP_417008.1	conserved protein	single pass	Secreted	single pass membrane
	yfhM	509	3945	21	56	212.046	171.537	0.808964	176.003	0.830024	285.832	1.34797	2645348	2650309	4962	b2520	16130445	NP_417015.1	conserved protein	lipoprotein	Unknown	lipoproteins group
CPR	yfiF	119	580	10	10	236.983	120.559	0.508722	400.645	1.6906	243.995	1.02959	2715513	2716550	1038	b2581	16130506	NP_417076.1	predicted methyltransferase	none	Cytoplasmic	cytoplasmic minus
CPR	yfjK	105	961	2	9	99.1091	94.6776	0.955287	37.979	0.383204	104.082	1.05018	2759373	2761562	2190	b2627	16130545	NP_417116.1	CP4-57 prophage; conserved protein	none	Cytoplasmic	cytoplasmic minus
CPR	yfjL	119	1308	6	9	152.127	174.528	1.14726	154.312	1.01436	140.965	0.92663	2761559	2763175	1617	b2628	16130546	NP_417117.1	CP4-57 prophage; predicted protein	none	Cytoplasmic	cytoplasmic minus
	ygaU	113	630	6	11	519.08	302.062	0.581918	554.493	1.06822	619.097	1.19268	2794359	2794808	450	b2665	16130579	NP_417151.1	predicted protein	none	Unknown	none
MPR	ygaZ	56	485	8	7	156.856	141.793	0.903969	450.807	2.87403	240.226	1.53151	2807639	2808376	738	b2682	16130594	NP_417167.1	predicted transporter	multipass	Cytoplasmic Membrane	multipass membrane
CPR	ygbI	66	509	0	7	177.644	142.996	0.804959	0	0	230.842	1.29947	2858489	2859256	768	b2735	226524741	NP_417215.2	predicted DNA-binding transcriptional	none	Cytoplasmic	cytoplasmic minus
CPR	ygcN	119	775	5	4	193.387	131.457	0.679759	163.471	0.845302	79.6438	0.411835	2890679	2891950	1272	b2766	90111484	NP_417246.4	predicted oxidoreductase with	none	Cytoplasmic	cytoplasmic minus
CPR	ygdH	700	4420	37	64	1060.07	698.647	0.659059	1127.27	1.06339	1187.48	1.12019	2924330	2925694	1365	b2795	16130702	NP_417275.1	conserved protein	none	Cytoplasmic	cytoplasmic minus
CPR	ygeA	1358	6245	65	107	4050.74	1944.32	0.47999	3900.65	0.962947	3910.47	0.965372	2977965	2978657	693	b2840	16130744	NP_417317.1	predicted racemase	none	Cytoplasmic	cytoplasmic minus
	ygeR	57	709	2	7	155.855	202.345	1.29829	110.018	0.705901	234.507	1.50464	2997158	2997913	756	b2865	90111503	NP_417341.4	tetratricopeptide repeat transcriptional	lipoprotein	Secreted	lipoproteins group
CPR	ygeV	463	3226	20	39	537.989	391.252	0.727249	467.532	0.869036	555.223	1.03203	3002030	3003808	1779	b2869	16130771	NP_417345.1	predicted DNA-binding transcriptional	none	Cytoplasmic	cytoplasmic minus
CPR	ygeW	218	1366	11	16	378.367	247.461	0.654025	384.094	1.01514	340.241	0.899237	3004284	3005474	1191	b2870	49176276	YP_026185.1	conserved protein	none	Cytoplasmic	cytoplasmic minus
CPR	ygeX	218	1557	9	12	376.47	280.648	0.745473	312.684	0.830567	253.902	0.674428	3005532	3006728	1197	b2871	16130773	NP_417347.1	2,3-diaminopropionate ammonia-lyase	none	Cytoplasmic	cytoplasmic minus
CPR	ygeY	196	1318	8	15	334.289	234.629	0.701874	274.501	0.821151	313.449	0.937661	3006786	3007997	1212	b2872	16130774	NP_417348.1	predicted peptidase	none	Cytoplasmic	cytoplasmic minus
CPR	ygfB	141	505	5	14	503.395	188.183	0.373828	359.127	0.713411	612.39	1.21652	3052888	3053466	579	b2909	90111511	NP_417385.4	predicted protein	none	Cytoplasmic	cytoplasmic minus
CPR	ygfK	390	2827	26	41	260.142	196.821	0.756591	348.906	1.34121	335.074	1.28804	3014082	3017180	3099	b2878	16130780	NP_417354.1	predicted oxidoreductase, Fe-S subunit	none	Cytoplasmic	cytoplasmic minus
CPR	ygfM	74	457	9	2	196.113	126.412	0.644591	479.85	2.44681	64.9403	0.331138	3018562	3019341	780	b2880	16130782	NP_417356.1	predicted oxidoreductase	none	Cytoplasmic	cytoplasmic minus
CPR	ygfT	51	251	1	5	54.9082	28.2059	0.513693	21.6599	0.394474	65.955	1.20119	3027034	3028953	1920	b2887	90111509	NP_417363.2	fused predicted oxidoreductase: Fe-S	none	Cytoplasmic	cytoplasmic minus
	ygfZ	242	1822	8	22	509.935	400.726	0.785838	339.139	0.665064	567.979	1.11383	3039335	3040315	981	b2898	16130800	NP_417374.1	predicted folate-dependent regulatory protein	none	Unknown	none
	yggE	102	1053	6	9	284.545	306.604	1.07753	336.737	1.18342	307.612	1.08107	3065362	3066102	741	b2922	16130823	NP_417397.1	conserved protein	none	Secreted	none
CPR	yggL	73	431	10	7	461.47	284.379	0.616246	1271.77	2.75592	542.162	1.17486	3099829	3100155	327	b2959	90111519	NP_417434.4	predicted protein	none	Cytoplasmic	cytoplasmic minus
MPR	yghB	125	849	10	10	391.502	277.544	0.708921	630.105	1.60946	383.738	0.980168	3151585	3152244	660	b3009	16130907	NP_417482.1	synthetic lethal with yqjA at high temperature	multipass	Cytoplasmic Membrane	multipass membrane
CPR	yghU	65	517	2	9	154.975	128.659	0.830189	95.933	0.619021	262.907	1.69644	3136749	3137615	867	b2989	90111524	NP_417463.4	predicted S-transferase	none	Cytoplasmic	cytoplasmic minus
CPR	yghZ	386	1631	17	19	766.487	338.043	0.441028	679.134	0.886034	462.255	0.603083	3145919	3146959	1041	b3001	16130899	NP_417474.1	aldo-keto reductase	none	Cytoplasmic	cytoplasmic minus
	ygiB	143	476	6	11	439.881	152.829	0.347433	371.312	0.84412	414.574	0.942469	3177766	3178437	672	b3037	145698308	NP_417509.3	conserved outer membrane protein	none	Unknown	none
CPR	ygiC	224	1971	15	13	398.827	366.288	0.918414	537.299	1.3472	283.589	0.711059	3178443	3179603	1161	b3038	16130934	NP_417510.1	predicted enzyme	none	Cytoplasmic	cytoplasmic minus
CPR	ygiF	90	535	5	9	142.889	88.6566	0.620456	159.704	1.11768	175.069	1.22521	3197686	3198987	1302	b3054	16130950	NP_417526.1	predicted adenylate cyclase	none	Cytoplasmic	cytoplasmic minus
CPR	ygiN	70	511	8	2	459.363	350.008	0.761944	1056.18	2.29922	160.805	0.35006	3171164	3171478	315	b3029	16130925	NP_417501.1	quinol monooxygenase	none	Cytoplasmic	cytoplasmic minus
	ygiS	59	512	3	6	75.8463	68.6993	0.90577	77.5876	1.02296	94.5027	1.24598	3164133	3165740	1608	b3020	16130916	NP_417492.1	predicted transporter subunit:	none	Secreted	none
	ygiW	92	293	6	4	483.909	160.858	0.332414	634.915	1.31206	257.778	0.5327	3167306	3167698	393	b3024	16130920	NP_417496.1	conserved protein	none	Unknown	none
CPR	ygjR	338	1734	12	22	707.893	379.053	0.535466	505.617	0.714255	564.527	0.797474	3235333	3236319	987	b3087	145698311	NP_417558.2	predicted NAD(P)-binding dehydrogenase	single pass	Cytoplasmic	cytoplasmic minus
MPR	yhaH	90	482	4	6	508.311	284.141	0.558991	454.502	0.894142	415.192	0.816807	3250326	3250691	366	b3103	16130998	NP_417574.1	predicted inner membrane protein	multipass	Cytoplasmic Membrane	multipass membrane
	yhaV	72	472	3	2	320.072	219.007	0.684242	268.303	0.838258	108.932	0.340336	3275359	3275823	465	b3130	16131022	NP_417599.1	conserved protein	none	Unknown	none
MPR	yhbE	58	466	2	3	124.114	104.082	0.838606	86.1014	0.693731	78.6544	0.633729	3329792	3330757	966	b3184	16131074	NP_417651.1	conserved inner membrane protein	multipass	Cytoplasmic Membrane	multipass membrane
	yhbQ	72	310	5	7	491.2	220.743	0.449396	686.253	1.3971	585.106	1.19118	3297988	3298290	303	b3155	16131047	NP_417624.1	predicted endonuclease	none	Unknown	none
CPR	yhbS	571	3901	32	46	2341.93	1669.99	0.713082	2640.44	1.12746	2311.57	0.987034	3298277	3298780	504	b3156	16131048	NP_417625.1	predicted acyltransferase with acyl-CoA	none	Cytoplasmic	cytoplasmic minus
	yhbT	766	3993	44	73	3016.04	1641	0.54409	3485.38	1.15561	3521.62	1.16763	3298774	3299298	525	b3157	16131049	NP_417626.1	predicted lipid carrier protein	none	Unknown	none
	yhcB	187	1904	14	26	968.806	1029.59	1.06274	1459.19	1.50617	1650.36	1.7035	3378213	3378611	399	b3233	90111560	NP_417700.2	conserved protein	single pass	Cytoplasmic Membrane	single pass membrane
CPR	yhdE	70	748	4	3	243.601	271.696	1.11533	280.047	1.14961	127.913	0.52509	3395807	3396400	594	b3248	16131136	NP_417714.1	conserved protein	none	Cytoplasmic	cytoplasmic minus
	yhdH	176	1303	10	13	373.144	288.342	0.772737	426.533	1.14308	337.69	0.904985	3401506	3402480	975	b3253	16131141	NP_417719.1	predicted oxidoreductase, Zn-dependent and	none	Unknown	none
	yhdP	111	1374	2	11	60.3661	77.9933	1.292	21.8821	0.36249	73.2949	1.21417	3390480	3394280	3801	b4472	49176330	YP_026208.1	conserved membrane protein, predicted	none	Cytoplasmic Membrane	none
CPR	yheO	51	523	1	6	145.814	156.074	1.07036	57.52	0.394474	210.18	1.44142	3473740	3474462	723	b3346	90111573	NP_417805.4	predicted DNA-binding transcriptional	none	Cytoplasmic	cytoplasmic minus
CPR	yhfA	118	1194	5	6	602.276	636.088	1.05614	513.419	0.852466	375.211	0.622988	3483436	3483840	405	b3356	16131235	NP_417815.1	conserved protein	none	Cytoplasmic	cytoplasmic minus
MPR	yhfK	87	966	3	13	85.5162	99.1074	1.15893	59.3252	0.693731	156.561	1.83077	3484813	3486915	2103	b3358	90111574	NP_417817.2	conserved inner membrane protein	multipass	Cytoplasmic Membrane	multipass membrane
CPR	yhgF	59	489	6	2	52.524	45.4375	0.865081	107.46	2.04592	21.8146	0.415325	3535407	3537728	2322	b3407	90111588	NP_417866.4	predicted transcriptional accessory protein	none	Cytoplasmic	cytoplasmic minus
MPR	yhhJ	107	540	7	8	196.607	103.564	0.526756	258.763	1.31614	180.101	0.916045	3623702	3624826	1125	b3485	226524752	NP_417942.6	predicted transporter subunit: membrane	multipass	Cytoplasmic Membrane	multipass membrane
MPR	yhhN	58	647	7	10	191.218	222.641	1.16433	464.288	2.42806	403.935	2.11243	3603774	3604400	627	b3468	16131340	NP_417925.1	conserved inner membrane protein	multipass	Cytoplasmic Membrane	multipass membrane
CPR	yhhX	94	490	5	6	187.197	101.851	0.544087	200.323	1.07012	146.397	0.782049	3577791	3578828	1038	b3440	16131312	NP_417897.1	predicted oxidoreductase with NAD(P)-binding	none	Cytoplasmic	cytoplasmic minus
	yhiI	111	795	5	23	214.842	160.607	0.747557	194.695	0.906225	545.426	2.53872	3627558	3628625	1068	b3487	16131359	NP_417944.1	predicted HlyD family secretion protein	none	Cytoplasmic Membrane	none
	yhjA	83	381	5	6	122.727	58.8012	0.479123	148.737	1.21194	108.698	0.885694	3665814	3667211	1398	b3518	16131390	NP_417975.1	predicted cytochrome C peroxidase	none	Secreted	none
	yhjJ	92	693	4	8	127.038	99.8802	0.786222	111.121	0.874704	135.347	1.0654	3678467	3679963	1497	b3527	16131399	NP_417984.1	predicted zinc-dependent peptidase	none	Unknown	none
	yiaF	271	2235	17	22	787.894	678.229	0.860812	994.344	1.26203	783.668	0.994636	3716357	3717067	711	b3554	90111615	NP_418010.2	conserved protein	none	Unknown	none
	yibT	93	322	3	9	915.444	330.83	0.361387	594.099	0.648974	1085.43	1.18569	3774194	3774403	210	b4554	94541127	YP_588470.1	predicted protein	none	Unknown	none
CPR	yicC	73	613	4	9	174.654	153.079	0.876471	192.532	1.10237	263.82	1.51053	3814699	3815562	864	b3644	16131515	NP_418101.1	conserved protein	none	Cytoplasmic	cytoplasmic minus
CPR	yicR	80	388	6	10	247.191	125.134	0.506223	372.977	1.50886	378.576	1.53151	3809914	3810582	669	b3638	162135914	NP_418095.4	protein associated with replication fork,	none	Cytoplasmic	cytoplasmic minus
CPR	yidA	62	332	3	6	157.641	88.1081	0.558916	153.457	0.973461	186.913	1.18569	3874163	3874975	813	b3697	16131565	NP_418152.1	predicted hydrolase	none	Cytoplasmic	cytoplasmic minus
MPR	yidC	84	1277	4	11	105.428	167.288	1.58676	101.001	0.958009	169.152	1.60444	3883099	3884745	1647	b3705	16131573	NP_418161.1	cytoplasmic insertase into membrane protein,	multipass	Cytoplasmic Membrane	multipass membrane
MPR	yidE	222	2378	8	25	276.115	308.709	1.11804	200.178	0.72498	380.967	1.37974	3862635	3864296	1662	b3685	90111636	NP_418140.4	predicted transporter	multipass	Cytoplasmic Membrane	multipass membrane
CPR	yidF	72	785	3	7	298.862	340.101	1.13799	250.524	0.838258	355.998	1.19118	3853137	3853634	498	b3674	16131544	NP_418130.1	predicted DNA-binding transcriptional	none	Cytoplasmic	cytoplasmic minus
	yieE	129	1158	9	7	355.547	333.131	0.936955	499.043	1.40359	236.383	0.664843	3891904	3892653	750	b3712	226524759	NP_418168.2	predicted phosphopantetheinyl transferase	none	Unknown	none
CPR	yieF	77	399	7	3	280.722	151.83	0.540857	513.419	1.82893	134.004	0.477355	3892675	3893241	567	b3713	16131581	NP_418169.1	chromate reductase, Class I, flavoprotein	none	Cytoplasmic	cytoplasmic minus
CPR	yieP	210	1475	14	23	626.404	459.227	0.733116	840.141	1.34121	840.569	1.3419	3938658	3939350	693	b3755	49176401	YP_026245.1	predicted transcriptional regulator	none	Cytoplasmic	cytoplasmic minus
	yifE	77	1109	5	8	469.526	705.83	1.50328	613.377	1.30638	597.681	1.27295	3946109	3946447	339	b3764	16131624	NP_418213.1	conserved protein	none	Unknown	none
CPR	yigA	222	1071	12	28	648.169	326.381	0.503543	704.864	1.08747	1001.62	1.54531	3993606	3994313	708	b3810	16131662	NP_418255.1	conserved protein	none	Cytoplasmic	cytoplasmic minus
CPR	yigB	54	438	2	5	155.684	131.802	0.846604	116.003	0.745118	176.616	1.13445	3995206	3995922	717	b3812	16131664	NP_418257.1	predicted hydrolase	none	Cytoplasmic	cytoplasmic minus
CPR	yigP	144	771	8	12	491.2	274.505	0.558846	549.003	1.11768	501.519	1.02101	4017647	4018252	606	b3834	16131683	NP_418278.1	conserved protein	none	Cytoplasmic	cytoplasmic minus
CPR	yigZ	105	657	3	13	352.925	230.493	0.653094	202.863	0.574805	535.361	1.51693	4030515	4031129	615	b3848	90111654	NP_418290.4	predicted elongation factor	none	Cytoplasmic	cytoplasmic minus
	yihA	94	452	3	3	306.967	154.065	0.501892	197.095	0.64207	120.032	0.391025	4048156	4048788	633	b3865	145698334	NP_418301.3	GTP-binding protein	none	Unknown	none
	yihI	58	210	0	2	235.086	88.8418	0.377912	0	0	99.3204	0.422486	4049370	4049879	510	b3866	16131706	NP_418302.1	conserved protein	none	Unknown	none
CPR	yihX	125	695	10	8	430.653	249.92	0.58033	693.116	1.60946	337.69	0.784135	4073576	4074175	600	b3885	90111661	NP_418321.4	predicted hydrolase	none	Cytoplasmic	cytoplasmic minus
MPR	yihY	51	390	3	6	120.76	96.387	0.798168	142.911	1.18342	174.067	1.44142	4074169	4075041	873	b3886	16131726	NP_418322.1	predicted inner membrane protein	multipass	Cytoplasmic Membrane	multipass membrane
CPR	yiiD	84	494	1	1	175.393	107.661	0.613829	42.007	0.239502	25.5825	0.145858	4075472	4076461	990	b3888	16131728	NP_418324.1	predicted acetyltransferase	none	Cytoplasmic	cytoplasmic minus
	yiiM	75	477	3	7	229.681	152.469	0.66383	184.831	0.804728	262.647	1.14353	4100845	4101519	675	b3910	90111666	NP_418346.2	conserved protein	none	Unknown	none
MPR	yijD	89	699	2	2	511.041	418.931	0.819761	231.039	0.452094	140.704	0.275328	4159794	4160153	360	b3964	16131802	NP_418399.1	conserved inner membrane protein	multipass	Cytoplasmic Membrane	multipass membrane
	yjbQ	53	210	0	1	262.729	108.655	0.413565	0	0	60.7355	0.231172	4268261	4268677	417	b4056	16131882	NP_418480.1	conserved protein	none	Unknown	none
	yjbR	62	217	4	6	358.998	131.147	0.365315	465.96	1.29795	425.659	1.18569	4268681	4269037	357	b4057	16131883	NP_418481.1	conserved protein	none	Unknown	none
MPR	yjcE	135	1057	3	11	169.129	138.216	0.817224	75.6127	0.447071	168.845	0.998319	4278003	4279652	1650	b4065	16131891	NP_418489.1	predicted cation/proton antiporter	multipass	Cytoplasmic Membrane	multipass membrane
CPR	yjeF	69	402	3	8	92.1396	56.0303	0.608103	80.5949	0.874704	130.887	1.42053	4392089	4393636	1548	b4167	16131989	NP_418588.1	predicted carbohydrate kinase	none	Cytoplasmic	cytoplasmic minus
	yjeI	101	350	5	9	589.775	213.321	0.361698	587.386	0.99595	643.9	1.09177	4370832	4371185	354	b4144	90111692	NP_418568.2	conserved protein	none	Unknown	none
	yjfN	180	2612	7	10	1348.13	2041.89	1.51461	1054.74	0.782374	917.635	0.680672	4414040	4414315	276	b4188	90111700	NP_418609.4	predicted protein	none	Unknown	none
CPR	yjgL	154	853	7	8	175.393	101.401	0.578134	160.39	0.914463	111.633	0.636473	4473460	4475274	1815	b4253	90111714	NP_418674.2	predicted protein	none	Cytoplasmic	cytoplasmic minus
	yjhU	126	1152	8	13	263.889	251.828	0.954293	337.078	1.27735	333.584	1.26411	4517361	4518347	987	b4295	90111724	NP_418715.2	KpLE2 phage-like element; predicted DNA-binding	none	Unknown	none
CPR	yjiA	50	310	2	3	108.001	69.8905	0.64713	86.9111	0.804728	79.3941	0.735126	4585932	4586888	957	b4352	90111738	NP_418772.4	predicted GTPase	none	Cytoplasmic	cytoplasmic minus
CPR	yjiM	111	450	2	7	199.177	84.2807	0.423145	72.1996	0.36249	153.895	0.772655	4562722	4563873	1152	b4335	90111735	NP_418755.4	predicted 2-hydroxyglutaryl-CoA dehydratase	none	Cytoplasmic	cytoplasmic minus
	yjiT	50	414	1	4	68.7669	59.4305	0.864232	27.6693	0.402364	67.4031	0.980168	4570437	4571939	1503	b4342	N/A	N/A	conserved	none	Unknown	none
MPR	yjiY	74	877	4	4	71.1147	87.9685	1.23699	77.3351	1.08747	47.0976	0.662276	4587152	4589302	2151	b4354	90111739	NP_418774.2	predicted inner membrane protein	multipass	Cytoplasmic Membrane	multipass membrane
CPR	yjjI	320	1147	17	27	426.488	159.558	0.374122	455.821	1.06878	440.891	1.03377	4613538	4615088	1551	b4380	16132197	NP_418797.1	conserved protein	none	Cytoplasmic	cytoplasmic minus
CPR	yjjK	141	1114	11	11	174.74	144.098	0.824643	274.255	1.5695	167.023	0.955838	4626878	4628545	1668	b4391	16132208	NP_418808.1	fused predicted transporter subunits of ABC	none	Cytoplasmic	cytoplasmic minus
CPR	yjjM	50	331	1	2	112.958	78.0504	0.690968	45.4502	0.402364	55.3589	0.490084	4592960	4593874	915	b4357	49176497	YP_026290.1	predicted DNA-binding transcriptional	none	Cytoplasmic	cytoplasmic minus
CPR	yjjW	180	1080	6	14	430.653	269.698	0.626255	288.798	0.670606	410.387	0.952941	4612703	4613566	864	b4379	16132196	NP_418796.1	predicted pyruvate formate lyase activating	none	Cytoplasmic	cytoplasmic minus
	yjjY	88	678	4	2	1290.13	1037.48	0.804168	1179.77	0.914463	359.244	0.278457	4638425	4638565	141	b4402	16132219	NP_418819.1	predicted protein	none	Unknown	none
	ykgE	210	578	4	14	602.914	173.206	0.287282	231.039	0.383204	492.464	0.816807	320832	321551	720	b0306	16128291	NP_414840.1	predicted oxidoreductase	none	Cytoplasmic Membrane	none
CPR	ykgF	245	920	14	32	354.655	139.004	0.391942	407.715	1.14961	567.545	1.60027	321562	322989	1428	b0307	16128292	NP_414841.1	predicted amino acid dehydrogenase with	none	Cytoplasmic	cytoplasmic minus
	ykgG	133	279	4	16	395.012	86.4894	0.218954	239.006	0.605058	582.223	1.47394	322982	323677	696	b0308	90111113	NP_414842.4	predicted transporter	none	Unknown	none
	ynfE	175	1196	11	16	149.052	106.324	0.713334	188.486	1.26457	166.966	1.12019	1656093	1658519	2427	b1587	16129545	NP_416104.1	oxidoreductase subunit	peripheral	Cytoplasmic Membrane	peripheral membrane
	ynfF	124	884	4	8	105.744	78.6842	0.744099	68.6253	0.648974	83.5865	0.790458	1658580	1661003	2424	b1588	171701681	NP_416105.4	oxidoreductase subunit	peripheral	Cytoplasmic Membrane	peripheral membrane
MPR	ynfH	51	302	5	8	123.303	76.2095	0.618069	243.199	1.97237	236.975	1.9219	1661633	1662487	855	b1590	16129548	NP_416107.1	oxidoreductase, membrane subunit	multipass	Cytoplasmic Membrane	multipass membrane
CPR	ynfK	116	1362	8	14	344.522	422.217	1.22552	478.011	1.38746	509.445	1.4787	1664548	1665243	696	b1593	90111304	NP_416110.4	predicted dethiobiotin synthetase	none	Cytoplasmic	cytoplasmic minus
	ynhG	86	478	5	2	176.889	102.62	0.580135	206.9	1.16966	50.4014	0.284933	1755745	1756749	1005	b1678	16129634	NP_416193.1	murein L,D-transpeptidase	none	Secreted	none
	yniA	416	7740	10	40	998.754	1939.57	1.94199	483.008	0.48361	1176.62	1.17809	1805820	1806680	861	b1725	16129679	NP_416239.1	predicted phosphotransferase/kinase	none	Unknown	none
	ynjE	83	456	7	7	131.171	75.2186	0.573438	222.56	1.69671	135.541	1.03331	1837491	1838798	1308	b1757	90111324	NP_416271.4	predicted thiosulfate sulfur transferase	none	Secreted	none
MPR	yoaE	71	494	5	10	94.2623	68.4552	0.726221	133.548	1.41677	162.664	1.72565	1898053	1899609	1557	b1816	16129770	NP_416330.1	fused predicted membrane protein/conserved	multipass	Cytoplasmic Membrane	multipass membrane
	yobF	418	2217	11	30	6000.43	3321.78	0.553591	3176.78	0.529426	5276.4	0.879337	1905472	1905615	144	b1824	16129778	NP_416338.1	predicted protein	none	Unknown	none
MPR	yohK	53	384	2	3	157.411	119.039	0.756232	119.503	0.759177	109.167	0.693515	2229041	2229736	696	b2142	16130080	NP_416647.1	predicted inner membrane protein	multipass	Cytoplasmic Membrane	multipass membrane
	ypfH	55	391	4	6	162.65	120.689	0.742017	237.98	1.46314	217.397	1.33659	2591094	2591792	699	b2473	90111441	NP_416968.2	predicted hydrolase	none	Unknown	none
	ypfJ	86	722	3	3	205.756	180.298	0.876271	144.399	0.701797	87.94	0.427399	2593896	2594759	864	b2475	16130400	NP_416970.1	conserved protein	single pass	Unknown	single pass membrane
	ypfM	184	27	11	8	6339.21	97.0914	0.015316	7624.28	1.20272	3376.9	0.5327	2588829	2588888	60	b4606	145698299	YP_001165325.1	hypothetical protein	cytosolic stress response	Unknown	none
CPR	yqaB	51	585	0	5	185.933	222.608	1.19725	0	0	223.34	1.20119	2814959	2815525	567	b2690	16130602	NP_417175.1	predicted hydrolase	none	Cytoplasmic	cytoplasmic minus
	yqcA	100	394	9	3	459.363	188.909	0.411241	831.739	1.81064	168.845	0.367563	2920557	2921006	450	b2790	16130697	NP_417270.1	predicted flavoprotein	none	Unknown	none
CPR	yqeA	52	386	0	3	115.21	89.2635	0.77479	0	0	81.4364	0.706852	3009483	3010415	933	b2874	16130776	NP_417350.1	predicted amino acid kinase	none	Cytoplasmic	cytoplasmic minus
CPR	yqeB	531	1965	20	42	675.06	260.742	0.38625	511.525	0.757747	654.196	0.969093	3010636	3012261	1626	b2875	16130777	NP_417351.1	conserved protein with NAD(P)-binding Rossman	none	Cytoplasmic	cytoplasmic minus
	yqeC	197	1740	9	16	528.178	486.926	0.921898	485.451	0.919105	525.587	0.995095	3012309	3013079	771	b2876	90111505	NP_417352.2	conserved protein	none	Unknown	none
CPR	yqeF	79	540	3	10	138.159	98.5699	0.713455	105.551	0.763982	214.27	1.5509	2982433	2983614	1182	b2844	90111494	NP_417321.2	predicted acyltransferase	none	Cytoplasmic	cytoplasmic minus
MPR	yqfA	617	6388	35	67	1932.46	2088.28	1.08064	2205.37	1.14123	2571.05	1.33046	3040511	3041170	660	b2899	16130801	NP_417375.1	predicted oxidoreductase, inner membrane	multipass	Cytoplasmic Membrane	multipass membrane
MPR	yqgA	84	706	12	13	245.253	215.149	0.877254	704.864	2.87403	465.039	1.89616	3107575	3108282	708	b2966	16130867	NP_417441.1	predicted inner membrane protein	multipass	Cytoplasmic Membrane	multipass membrane
MPR	yqhA	73	763	3	4	304.85	332.573	1.09094	252.042	0.826775	204.66	0.671348	3146999	3147493	495	b3002	16130900	NP_417475.1	conserved inner membrane protein	multipass	Cytoplasmic Membrane	multipass membrane
CPR	yqhD	176	815	6	10	312.556	151.068	0.483331	214.366	0.685847	217.583	0.696142	3153377	3154540	1164	b3011	16130909	NP_417484.1	alcohol dehydrogenase, NAD(P)-dependent	none	Cytoplasmic	cytoplasmic minus
CPR	yqiA	130	710	9	14	461.731	263.211	0.570053	643.097	1.3928	609.234	1.31946	3173447	3174028	582	b3031	16130927	NP_417503.1	predicted esterase	none	Cytoplasmic	cytoplasmic minus
	yqiB	60	353	3	6	293.21	180.054	0.614078	294.943	1.00591	359.244	1.22521	3174880	3175302	423	b3033	16130929	NP_417505.1	predicted dehydrogenase	none	Unknown	none
CPR	yqiC	51	272	1	3	362.281	201.671	0.556671	142.911	0.394474	261.1	0.720712	3182862	3183152	291	b3042	90111530	NP_417514.4	conserved protein	none	Cytoplasmic	cytoplasmic minus
MPR	yqjA	58	672	4	9	180.835	218.687	1.20932	250.902	1.38746	343.802	1.90119	3245795	3246457	663	b3095	16130990	NP_417566.1	synthetic lethal with yghB at high temperature	multipass	Cytoplasmic Membrane	multipass membrane
	yqjC	64	211	3	7	358.527	123.374	0.344114	338.105	0.94304	480.453	1.34007	3246991	3247359	369	b3097	90111538	NP_417568.2	conserved protein	none	Unknown	none
	yqjD	115	514	4	10	776.863	362.418	0.466515	543.62	0.699763	827.67	1.0654	3247397	3247702	306	b3098	16130993	NP_417569.1	conserved protein	single pass	Unknown	single pass membrane
MPR	yqjE	114	989	3	11	581.859	526.877	0.905506	308.052	0.529426	687.886	1.18222	3247705	3248109	405	b3099	16130994	NP_417570.1	conserved inner membrane protein	multipass	Cytoplasmic Membrane	multipass membrane
	yqjK	51	820	3	3	351.412	589.74	1.6782	415.87	1.18342	253.267	0.720712	3248099	3248398	300	b3100	16130995	NP_417571.1	conserved protein	none	Unknown	none
MPR	yrbG	61	498	5	7	128.932	109.865	0.852117	212.612	1.64903	181.275	1.40598	3338297	3339274	978	b3196	16131086	NP_417663.1	predicted calcium/sodium:proton antiporter	multipass	Cytoplasmic Membrane	multipass membrane
CPR	yrbL	56	937	4	4	182.874	319.377	1.74643	262.793	1.43701	160.042	0.87515	3346474	3347106	633	b3207	16131097	NP_417674.1	predicted protein	none	Cytoplasmic	cytoplasmic minus
CPR	yrdA	90	632	5	6	335.211	245.693	0.73295	374.657	1.11768	273.802	0.816807	3427258	3427812	555	b3279	90111568	NP_417738.4	conserved protein	none	Cytoplasmic	cytoplasmic minus
CPR	yrdD	205	1983	10	21	780.409	787.936	1.00965	765.874	0.981375	979.486	1.25509	3429442	3429984	543	b3283	49176335	YP_026210.1	predicted DNA topoisomerase	none	Cytoplasmic	cytoplasmic minus
CPR	ysaA	157	1349	12	12	684.683	614.047	0.896834	1052.83	1.5377	641.183	0.936466	3739132	3739605	474	b3573	16131444	NP_418030.1	predicted hydrogenase, 4Fe-4S ferredoxin-type	none	Cytoplasmic	cytoplasmic minus
	ytfK	115	1349	7	13	1148.41	1406.08	1.22437	1406.32	1.22459	1590.57	1.38502	4437610	4437816	207	b4217	90111707	NP_418638.2	conserved protein	none	Unknown	none
	ytfQ	65	330	1	4	140.401	74.3995	0.529908	43.4555	0.309511	105.859	0.753976	4447985	4448941	957	b4227	16132049	NP_418648.1	predicted sugar transporter subunit:	none	Secreted	none
	zapA	138	1698	5	6	864.437	1110.18	1.28428	630.105	0.72892	460.486	0.5327	3053634	3053963	330	b2910	16130812	NP_417386.1	protein that localizes to the cytokinetic ring	cell cycle	Unknown	none
	zapB	191	294	8	6	1604.97	257.858	0.160662	1352.42	0.842647	617.725	0.384883	4116538	4116783	246	b3928	16131766	NP_418363.1	conserved protein	cell cycle	Unknown	none
	zipA	289	3359	18	29	605.27	734.279	1.21314	758.425	1.25304	744.149	1.22945	2528269	2529255	987	b2412	16130338	NP_416907.1	cell division protein involved in Z ring	single pass type I	Cytoplasmic Membrane	single pass membrane
MPR	zntA	172	1072	12	20	161.686	105.181	0.650528	226.941	1.40359	230.348	1.42466	3604474	3606672	2199	b3469	16131341	NP_417926.1	zinc, cobalt and lead efflux system	multipass	Cytoplasmic Membrane	multipass membrane
MPR	znuB	74	597	6	3	194.615	163.878	0.842059	317.458	1.6312	96.6668	0.496707	1941438	1942223	786	b1859	16129812	NP_416373.1	zinc transporter subunit: membrane component of	multipass	Cytoplasmic Membrane	multipass membrane
	znuC	63	607	4	3	172.261	173.235	1.00565	220.037	1.27735	100.503	0.583433	1940686	1941441	756	b1858	16129811	NP_416372.1	zinc transporter subunit: ATP-binding component	peripheral	Cytoplasmic Membrane	peripheral membrane
CPR	zraR	65	481	4	9	101.33	78.2654	0.772381	125.451	1.23804	171.901	1.69644	4201343	4202668	1326	b4004	16131834	NP_418432.1	fused DNA-binding response regulator in	cytosolic two component	Cytoplasmic	cytoplasmic minus
MPR	zraS	96	552	6	6	141.949	85.1922	0.600161	178.485	1.25739	108.698	0.765756	4199949	4201346	1398	b4003	16131833	NP_418431.1	sensory histidine kinase in two-component	multipass	Cytoplasmic Membrane	multipass membrane
MPR	zupT	82	712	3	12	218.999	198.476	0.906288	161.19	0.736031	392.662	1.79299	3180572	3181345	774	b3040	16130936	NP_417512.1	zinc transporter	multipass	Cytoplasmic Membrane	multipass membrane
CPR	zur	71	1259	5	6	284.431	526.434	1.85083	402.974	1.41677	294.497	1.03539	4257511	4258026	516	b4046	90111679	NP_418470.4	DNA-binding transcriptional repressor,	none	Cytoplasmic	cytoplasmic minus
CPR	zwf	106	706	5	9	148.453	103.202	0.695182	140.877	0.948971	154.431	1.04027	1932863	1934338	1476	b1852	16129805	NP_416366.1	glucose-6-phosphate dehydrogenase	none	Cytoplasmic	cytoplasmic minus
