# Supplementary material for: Evidence for a cytoplasmic pool of ribosome-free mRNAs encoding inner membrane proteins in Escherichia coli
Source: PLoS One. 2017 Aug 25;12(8):e0183862. doi: 10.1371/journal.pone.0183862 (PMC5571963; doi:10.1371/journal.pone.0183862)
Supplement: S7 Table — (XLSX) [file pone.0183862.s013.xlsx]

## Sheet: membrane fraction
strain:		wt + vector					wt + CspE-6His					cspCcspE deletion + vector
MPR / CPR	gene	extract reads	membrane reads	extract RPKM	membrane RPKM	membrane/extract	extract reads	membrane reads	extract RPKM	membrane RPKM	membrane/extract	extract reads	membrane reads	extract RPKM	membrane RPKM	membrane/extract	from	to	length	bxxx	x_ref	ip_number	description	uniprot_annotation	p_sort_grouped	sub_groups_annotation
MPR	abrB	101	8	199.408	193.518	0.970464	112	7	166.841	157.242	0.942467	64	4	206.787	139.254	0.673419	745946	746992	1047	b0715	90111163	NP_415243.4	predicted regulator	multipass	Cytoplasmic Membrane	multipass membrane
CPR	accA	94	7	202.407	184.674	0.912391	106	7	172.213	171.492	0.995814	57	11	200.86	417.654	2.07933	208621	209580	960	b0185	16128178	NP_414727.1	acetyl-CoA carboxylase, carboxytransferase,	none	Cytoplasmic	cytoplasmic minus
CPR	accD	167	11	377.28	304.474	0.807025	170	11	289.774	282.741	0.97573	136	15	502.814	597.538	1.18839	2431034	2431948	915	b2316	16130251	NP_416819.1	acetyl-CoA carboxylase, beta	translation regulation	Cytoplasmic	cytoplasmic minus
CPR	aceA	269	19	426.099	368.741	0.86539	325	26	388.422	468.576	1.20636	211	15	546.968	418.963	0.765974	4215132	4216436	1305	b4015	16131841	NP_418439.1	isocitrate lyase	none	Cytoplasmic	cytoplasmic minus
CPR	aceE	476	37	369.352	351.76	0.952369	887	49	519.302	432.592	0.833026	504	51	640.009	697.8	1.0903	123017	125680	2664	b0114	16128107	NP_414656.1	pyruvate dehydrogenase, decarboxylase component	none	Cytoplasmic	cytoplasmic minus
CPR	aceF	691	47	754.563	628.82	0.833356	746	44	614.638	546.662	0.889406	631	51	1127.63	982.007	0.870856	125695	127587	1893	b0115	16128108	NP_414657.1	pyruvate dehydrogenase,	none	Cytoplasmic	cytoplasmic minus
CPR	ackA	249	25	427.86	526.324	1.23013	519	20	672.872	391.004	0.581097	102	7	286.83	212.094	0.73944	2411492	2412694	1203	b2296	16130231	NP_416799.1	acetate kinase A and propionate kinase 2	none	Cytoplasmic	cytoplasmic minus
CPR	acnA	158	12	122.05	113.573	0.930539	265	18	154.451	158.199	1.02427	91	4	115.039	54.484	0.473613	1333855	1336530	2676	b1276	16129237	NP_415792.1	aconitate hydratase 1	none	Cytoplasmic	cytoplasmic minus
CPR	acnB	1565	132	1245.21	1286.81	1.0334	1519	85	911.905	769.479	0.843815	1437	125	1871.14	1753.74	0.937257	131615	134212	2598	b0118	16128111	NP_414660.1	bifunctional aconitate hydratase	none	Cytoplasmic	cytoplasmic minus
CPR	acpP	871	65	7596.93	6946.15	0.914336	969	60	6376.85	5954.15	0.933713	419	41	5980.75	6305.66	1.05433	1150838	1151074	237	b1094	16129057	NP_415612.1	acyl carrier protein (ACP)	none	Cytoplasmic	cytoplasmic minus
MPR	acrB	246	30	161.433	241.207	1.49416	322	25	159.432	186.658	1.17077	105	10	112.763	115.714	1.02616	480478	483627	3150	b0462	16128446	NP_414995.1	multidrug efflux system protein	multipass	Cytoplasmic Membrane	multipass membrane
CPR	add	64	3	132.032	75.8285	0.574317	83	7	129.194	164.304	1.27176	73	2	246.459	72.7541	0.295197	1700257	1701258	1002	b1623	16129581	NP_416140.1	adenosine deaminase	none	Cytoplasmic	cytoplasmic minus
CPR	adhE	1334	111	1030.48	1050.55	1.01948	2017	129	1175.58	1133.76	0.964428	1053	89	1331.17	1212.27	0.910682	1294669	1297344	2676	b1241	16129202	NP_415757.1	fused acetaldehyde-CoA	none	Cytoplasmic	cytoplasmic minus
CPR	adk	139	20	445.475	785.324	1.76289	189	23	457.018	838.658	1.83507	100	18	524.481	1017.2	1.93945	496399	497043	645	b0474	16128458	NP_415007.1	adenylate kinase	none	Cytoplasmic	cytoplasmic minus
	agp	414	26	689.044	530.189	0.769456	527	25	661.79	473.408	0.715345	304	18	828.022	528.258	0.637976	1064808	1066049	1242	b1002	16128968	NP_415522.1	glucose-1-phosphatase/inositol phosphatase	none	Secreted	none
CPR	ahpC	181	10	663.388	449.055	0.676912	311	14	860.027	583.802	0.678819	80	5	479.845	323.136	0.673419	638168	638731	564	b0605	16128588	NP_415138.1	alkyl hydroperoxide reductase, C22 subunit	none	Cytoplasmic	cytoplasmic minus
	ahpF	180	22	237.601	355.803	1.49748	296	26	294.802	390.48	1.32455	126	12	272.188	279.309	1.02616	638976	640541	1566	b0606	90111152	NP_415139.2	alkyl hydroperoxide reductase, F52a subunit,	none	Cytoplasmic Membrane	none
CPR	alaA	151	9	256.27	187.143	0.730258	147	6	188.235	115.857	0.615489	97	8	269.41	239.407	0.888635	2405583	2406800	1218	b2290	16130225	NP_416793.1	predicted aminotransferase	none	Cytoplasmic	cytoplasmic minus
CPR	alaS	546	50	428.983	481.313	1.12199	584	57	346.197	509.531	1.4718	427	30	549.031	415.619	0.757005	2817403	2820033	2631	b2697	16130604	NP_417177.1	alanyl-tRNA synthetase	protein biosynthesis	Cytoplasmic	cytoplasmic minus
CPR	aldA	75	6	107.663	105.528	0.980168	99	6	107.227	97.9954	0.913907	237	28	556.77	708.746	1.27296	1486256	1487695	1440	b1415	16129376	NP_415933.1	aldehyde dehydrogenase A, NAD-linked	none	Cytoplasmic	cytoplasmic minus
CPR	allR	114	11	288.791	341.414	1.18222	144	7	275.235	201.755	0.73303	69	4	286.054	178.675	0.624621	532235	533050	816	b0506	16128490	NP_415039.1	DNA-binding transcriptional repressor	none	Cytoplasmic	cytoplasmic minus
CPR	alr	78	4	149.293	93.8026	0.628313	70	6	101.089	130.661	1.29253	59	5	184.807	168.749	0.91311	4263805	4264884	1080	b4053	16131879	NP_418477.1	alanine racemase 1, PLP-binding, biosynthetic	none	Cytoplasmic	cytoplasmic minus
	amiD	72	5	179.102	152.387	0.85084	111	4	208.33	113.208	0.543404	52	9	211.686	394.763	1.86485	904136	904966	831	b0867	16128835	NP_415388.1	predicted amidase and lipoprotein	lipoprotein	Unknown	lipoproteins group
CPR	ampD	64	5	239.667	229.409	0.957195	66	5	186.481	213.033	1.14238	56	2	343.193	132.064	0.384811	118733	119284	552	b0110	16128103	NP_414652.1	N-acetyl-anhydromuranmyl-L-alanine amidase	none	Cytoplasmic	cytoplasmic minus
MPR	ampE	96	14	232.099	414.706	1.78676	101	8	184.241	220.06	1.19441	116	12	458.967	511.576	1.11462	119281	120135	855	b0111	16128104	NP_414653.1	predicted inner membrane protein	multipass	Cytoplasmic Membrane	multipass membrane
	ansB	2121	205	4187.57	4958.91	1.1842	4987	262	7428.88	5885.34	0.792224	875	69	2827.16	2402.14	0.849662	3097704	3098750	1047	b2957	16130858	NP_417432.1	periplasmic L-asparaginase II	none	Secreted	none
CPR	araC	153	14	359.808	403.383	1.12111	684	52	1213.66	1391.33	1.14639	233	27	896.72	1119.62	1.24857	70387	71265	879	b0064	16128058	NP_414606.1	DNA-binding transcriptional dual regulator	represor	Cytoplasmic	cytoplasmic minus
CPR	araD	151	15	448.473	545.834	1.2171	246	10	551.26	337.915	0.612987	78	15	379.119	785.556	2.07206	65855	66550	696	b0061	16128055	NP_414603.1	L-ribulose-5-phosphate 4-epimerase	none	Cytoplasmic	cytoplasmic minus
MPR	araE	6081	634	8858.51	11315.8	1.27739	6530	731	7177.31	12115.8	1.68807	4245	456	10120.1	11713.3	1.15742	2978786	2980204	1419	b2841	16130745	NP_417318.1	arabinose transporter	multipass	Cytoplasmic Membrane	multipass membrane
	araF	4701	307	9815.75	7853.84	0.800127	6394	345	10073.2	8195.98	0.81364	3480	295	11891.4	10861.3	0.913373	1983163	1984152	990	b1901	16129851	NP_416414.1	L-arabinose transporter subunit	none	Secreted	none
	araG	3677	287	5017.06	4797.87	0.95631	4827	339	4969.3	5262.64	1.05903	2395	253	5347.89	6086.99	1.1382	1981579	1983093	1515	b1900	16129850	NP_416413.1	fused L-arabinose transporter subunits of ABC	peripheral	Cytoplasmic Membrane	peripheral membrane
MPR	araH	3067	289	6423.4	7415.83	1.1545	3480	316	5499.12	7529.86	1.36929	2202	231	7547.27	8530.8	1.13032	1980578	1981564	987	b4460	145698280	YP_026162.2	s; inner membrane	multipass	Cytoplasmic Membrane	multipass membrane
MPR	araJ	393	39	685.555	833.537	1.21586	860	83	1131.91	1647.32	1.45534	310	37	884.979	1138.09	1.28601	410521	411705	1185	b0396	49176018	NP_414930.3	predicted transporter	multipass	Cytoplasmic Membrane	multipass membrane
CPR	arcA	373	22	1075.37	777.11	0.722644	527	39	1146.36	1279.27	1.11594	234	28	1104.04	1423.42	1.28928	4637613	4638329	717	b4401	16132218	NP_418818.1	DNA-binding response regulator in two-component	cytosolic two component	Cytoplasmic	cytoplasmic minus
MPR	arcB	269	28	237.937	303.444	1.27531	352	18	234.917	181.147	0.771109	215	25	311.221	389.921	1.25287	3348711	3351047	2337	b3210	49176326	YP_026207.1	hybrid sensory histidine kinase in	multipass	Cytoplasmic Membrane	multipass membrane
CPR	aroB	292	19	554.272	441.88	0.797226	359	24	514.159	518.323	1.0081	163	9	506.348	301.238	0.594922	3515420	3516508	1089	b3389	16131267	NP_417848.1	3-dehydroquinate synthase	none	Cytoplasmic	cytoplasmic minus
CPR	aroE	164	14	413.931	432.935	1.04591	135	9	257.087	258.449	1.0053	162	7	669.146	311.537	0.465574	3428042	3428860	819	b3281	16131162	NP_417740.1	dehydroshikimate reductase, NAD(P)-binding	none	Cytoplasmic	cytoplasmic minus
CPR	aroG	209	21	410.285	505.091	1.23107	217	14	321.412	312.692	0.972869	98	10	314.838	346.152	1.09946	784856	785908	1053	b0754	16128722	NP_415275.1	3-deoxy-D-arabino-heptulosonate-7-phosphate	none	Cytoplasmic	cytoplasmic minus
CPR	aroK	200	24	792.005	1164.45	1.47025	260	18	776.844	810.996	1.04396	131	19	848.966	1326.72	1.56274	3516565	3517086	522	b3390	90111581	YP_026215.2	shikimate kinase I	none	Cytoplasmic	cytoplasmic minus
CPR	asd	345	29	645.979	665.285	1.02989	475	41	671.051	873.437	1.3016	240	24	735.414	792.387	1.07747	3571798	3572901	1104	b3433	16131307	NP_417891.1	aspartate-semialdehyde dehydrogenase,	none	Cytoplasmic	cytoplasmic minus
	asmA	102	10	113.726	136.606	1.20119	130	11	109.362	139.54	1.27596	71	7	129.55	137.621	1.06229	2137783	2139636	1854	b2064	16130004	NP_416568.1	predicted assembly protein	none	Unknown	none
CPR	asnA	808	50	1682.02	1275.26	0.758175	710	52	1115.17	1231.6	1.10441	600	46	2044.05	1688.51	0.826061	3925178	3926170	993	b3744	16131612	NP_418200.1	asparagine synthetase A	none	Cytoplasmic	cytoplasmic minus
CPR	asnB	123	6	152.707	91.2674	0.597664	166	9	155.498	127.129	0.817562	84	9	170.669	197.026	1.15443	696736	698400	1665	b0674	16128650	NP_415200.1	asparagine synthetase B	none	Cytoplasmic	cytoplasmic minus
CPR	asnS	149	13	219.845	235.009	1.06898	269	20	299.464	335.744	1.12115	87	5	210.073	130.085	0.619236	986808	988208	1401	b0930	16128897	NP_415450.1	asparaginyl tRNA synthetase	protein biosynthesis	Cytoplasmic	cytoplasmic minus
CPR	aspA	3277	321	4713.98	5657.53	1.20016	5328	324	5782.8	5302.8	0.916995	2688	234	6327.94	5935.46	0.937976	4364914	4366350	1437	b4139	90111690	NP_418562.4	aspartate ammonia-lyase	none	Cytoplasmic	cytoplasmic minus
CPR	aspC	183	15	317.62	318.976	1.00427	313	14	409.886	276.461	0.674481	145	13	411.857	397.857	0.966008	983742	984932	1191	b0928	16128895	NP_415448.1	aspartate aminotransferase, PLP-dependent	none	Cytoplasmic	cytoplasmic minus
CPR	aspS	353	32	411.561	457.109	1.11067	503	34	442.476	451.011	1.01929	207	10	394.958	205.583	0.520517	1946774	1948546	1773	b1866	16129819	NP_416380.1	aspartyl-tRNA synthetase	protein biosynthesis	Cytoplasmic	cytoplasmic minus
CPR	atoC	83	3	123.789	54.8197	0.442847	97	1	109.154	16.9689	0.155458	66	8	161.091	210.388	1.30602	2319888	2321273	1386	b2220	16130157	NP_416724.1	fused response regulator of ato operon, in	cytosolic two component	Cytoplasmic	cytoplasmic minus
MPR	atoS	62	6	70.149	83.1748	1.18569	113	6	96.4652	77.2378	0.80068	52	5	96.2841	99.7531	1.03603	2318065	2319891	1827	b2219	16130156	NP_416723.1	sensory histidine kinase in two-component	multipass	Cytoplasmic Membrane	multipass membrane
CPR	atpA	900	80	1206.5	1313.97	1.08908	876	43	886.034	655.845	0.740202	593	51	1300.95	1205.54	0.926661	3916339	3917880	1542	b3734	16131602	NP_418190.1	F1 sector of membrane-bound ATP synthase, alpha	peripheral	Cytoplasmic	cytoplasmic minus
MPR	atpB	181	16	458.518	496.602	1.08306	225	18	430.054	518.799	1.20636	146	16	605.275	714.702	1.18079	3919259	3920074	816	b3738	16131606	NP_418194.1	F0 sector of membrane-bound ATP synthase,	multipass	Cytoplasmic Membrane	multipass membrane
	atpC	395	43	1944.09	2592.97	1.33377	379	27	1407.41	1511.93	1.07426	279	34	2247.21	2950.7	1.31305	3913576	3913995	420	b3731	16131599	NP_418187.1	F1 sector of membrane-bound ATP synthase,	peripheral	Cytoplasmic Membrane	peripheral membrane
	atpD	1305	90	1950.55	1648.16	0.844973	1180	85	1330.73	1445.49	1.08623	903	85	2208.79	2240.23	1.01423	3914016	3915398	1383	b3732	16131600	NP_418188.1	F1 sector of membrane-bound ATP synthase, beta	peripheral	Cytoplasmic Membrane	peripheral membrane
MPR	atpE	246	24	2118.81	2532.67	1.19533	269	18	1748.12	1763.92	1.00904	144	12	2029.74	1822.49	0.897892	3918973	3919212	240	b3737	16131605	NP_418193.1	F0 sector of membrane-bound ATP synthase,	multipass	Cytoplasmic Membrane	multipass membrane
	atpF	362	32	1588.75	1720.71	1.08306	444	34	1470.26	1697.75	1.15473	253	23	1817.14	1779.93	0.979519	3918441	3918911	471	b3736	16131604	NP_418192.1	F0 sector of membrane-bound ATP synthase,	single pass	Cytoplasmic Membrane	single pass membrane
	atpG	505	45	1208.22	1319.1	1.09177	551	31	994.646	843.849	0.848391	345	29	1350.81	1223.43	0.9057	3915425	3916288	864	b3733	16131601	NP_418189.1	F1 sector of membrane-bound ATP synthase, gamma	peripheral	Cytoplasmic Membrane	peripheral membrane
CPR	atpH	324	22	1254.22	1043.42	0.831933	319	32	931.709	1409.37	1.51267	219	16	1387.37	1092.13	0.787193	3917893	3918426	534	b3735	16131603	NP_418191.1	F1 sector of membrane-bound ATP synthase, delta	peripheral	Cytoplasmic	cytoplasmic minus
MPR	atpI	132	10	716.172	664.743	0.92819	117	6	478.952	370.376	0.773306	137	20	1216.42	1913.37	1.57295	3920083	3920463	381	b3739	90111645	NP_418195.2	ATP synthase, membrane-bound accesory subunit	multipass	Cytoplasmic Membrane	multipass membrane
	bamA	478	39	406.12	405.977	0.999648	593	33	380.14	318.999	0.839161	243	26	337.873	389.517	1.15285	197928	200360	2433	b0177	16128170	NP_414719.1	conserved protein	none	Secreted	none
	bamB	188	21	329.619	451.112	1.36859	225	18	297.646	359.067	1.20636	131	10	375.878	309.159	0.822496	2635496	2636674	1179	b2512	16130437	NP_417007.1	protein assembly complex, lipoprotein	lipoprotein	Secreted	lipoproteins group
	bamC	251	22	501.305	538.346	1.07389	278	33	418.924	749.878	1.79001	183	10	598.137	352.172	0.588782	2595853	2596887	1035	b2477	90111442	NP_416972.4	lipoprotein	lipoprotein	Secreted	lipoproteins group
	bamD	107	10	299.706	343.18	1.14506	192	10	405.766	318.684	0.785389	67	3	307.12	148.17	0.482449	2734168	2734905	738	b2595	16130516	NP_417086.1	predicted lipoprotein	lipoprotein	Secreted	lipoproteins group
MPR	bcr	73	5	126.701	106.325	0.839185	70	11	91.6679	217.219	2.36963	72	11	204.508	336.648	1.64614	2276592	2277782	1191	b2182	16130120	NP_416687.1	bicyclomycin/multidrug efflux system	multipass	Cytoplasmic Membrane	multipass membrane
	bcsE	186	16	244.584	257.778	1.05394	261	18	258.952	269.3	1.03996	86	11	185.07	255.056	1.37816	3694481	3696052	1572	b3536	16131408	NP_417993.1	conserved protein	none	Unknown	none
CPR	bglA	91	8	130.631	140.704	1.07711	136	8	147.302	130.661	0.887028	83	9	194.987	227.811	1.16834	3041684	3043123	1440	b2901	16130803	NP_417377.1	6-phospho-beta-glucosidase A	none	Cytoplasmic	cytoplasmic minus
	bolA	143	10	929.559	796.438	0.85679	174	12	853.401	887.506	1.03996	53	4	563.817	458.488	0.813185	453696	454013	318	b0435	90111135	NP_414969.4	regulator of penicillin binding proteins and	none	Unknown	none
	bsmA	359	30	2248.79	2302.43	1.02385	405	24	1914.13	1710.47	0.893598	298	18	3054.86	1988.17	0.650821	4414464	4414793	330	b4189	90111701	NP_418610.4	conserved protein	lipoprotein	Unknown	lipoproteins group
	bssR	316	21	1701.08	1385.05	0.814222	444	24	1803.36	1469.93	0.815107	174	14	1532.88	1328.9	0.86693	877471	877854	384	b0836	16128804	NP_415357.1	conserved protein	none	Unknown	none
MPR	btuB	188	15	210.635	205.908	0.977561	208	13	175.832	165.716	0.942467	129	16	236.528	316.096	1.3364	4161662	4163506	1845	b3966	16131804	NP_418401.1	vitamin B12/cobalamin outer membrane	multipass	Secreted	multipass membrane
CPR	cca	179	21	298.641	429.266	1.4374	193	18	242.95	341.679	1.40638	132	14	360.406	411.862	1.14277	3199913	3201151	1239	b3056	16130952	NP_417528.1	fused tRNA nucleotidyl transferase/2'3'-cyclic	none	Cytoplasmic	cytoplasmic minus
	ccmA	160	13	530.034	527.64	0.995483	225	22	562.379	829.192	1.47444	95	11	515.025	642.544	1.2476	2295043	2295666	624	b2201	90111402	NP_416705.2	heme exporter subunit	peripheral	Cytoplasmic Membrane	peripheral membrane
MPR	ccmF	114	10	121.221	130.281	1.07475	139	12	111.519	145.178	1.30182	74	10	128.773	187.499	1.45604	2290983	2292926	1944	b2196	16130133	NP_416700.1	heme lyase, CcmF subunit	multipass	Cytoplasmic Membrane	multipass membrane
CPR	cdaR	224	20	399.86	437.422	1.09394	281	25	378.468	507.748	1.34159	289	25	844.265	786.913	0.932068	182463	183620	1158	b0162	90111093	NP_414704.4	DNA-binding transcriptional activator	none	Cytoplasmic	cytoplasmic minus
MPR	cdsA	117	9	281.882	265.665	0.942469	158	11	287.211	301.524	1.04984	62	8	244.452	339.858	1.39028	195677	196534	858	b0175	90111095	NP_414717.2	CDP-diglyceride synthase	multipass	Cytoplasmic Membrane	multipass membrane
CPR	cfa	201	22	361.613	484.933	1.34103	325	25	441.158	511.725	1.15996	91	11	267.924	348.954	1.30244	1739437	1740585	1149	b1661	16129619	NP_416178.1	cyclopropane fatty acyl phospholipid synthase	none	Cytoplasmic	cytoplasmic minus
MPR	clcA	83	8	120.655	142.485	1.18093	107	5	117.359	82.6965	0.704648	50	4	118.949	102.531	0.861976	175107	176528	1422	b0155	16128148	NP_414697.1	chloride channel, voltage-gated	multipass	Cytoplasmic Membrane	multipass membrane
CPR	clpA	2085	160	1892.83	1779.65	0.940209	2941	245	2014.48	2530.58	1.2562	1678	153	2492.98	2449.2	0.982437	922487	924763	2277	b0882	16128850	NP_415403.1	ATPase and specificity subunit of ClpA-ClpP	none	Cytoplasmic	cytoplasmic minus
CPR	clpB	429	37	344.522	364.059	1.05671	512	34	310.236	310.661	1.00137	745	57	979.123	807.163	0.824373	2729622	2732195	2574	b2592	16130513	NP_417083.1	protein disaggregation chaperone	cytosolic stress response	Cytoplasmic	cytoplasmic minus
CPR	clpP	268	16	887.807	649.403	0.731469	288	14	719.845	527.668	0.73303	154	9	834.883	525.718	0.62969	455901	456524	624	b0437	16128422	NP_414971.1	proteolytic subunit of ClpA-ClpP and ClpX-ClpP	cytosolic stress response	Cytoplasmic	cytoplasmic minus
CPR	clpX	596	41	966.283	814.428	0.842846	622	38	760.871	700.955	0.921254	400	43	1061.3	1229.29	1.15828	456650	457924	1275	b0438	16128423	NP_414972.1	ATPase and specificity subunit of ClpX-ClpP	none	Cytoplasmic	cytoplasmic minus
CPR	cobT	50	8	95.7006	187.605	1.96034	87	5	125.64	108.884	0.866636	51	4	159.748	134.999	0.845075	2061412	2062491	1080	b1991	16129932	NP_416495.1	nicotinate-nucleotide dimethylbenzimidazole-P	none	Cytoplasmic	cytoplasmic minus
MPR	copA	196	21	161.74	212.32	1.31273	275	16	171.221	150.221	0.877351	120	5	162.055	72.7541	0.448946	508099	510603	2505	b0484	16128468	NP_415017.1	copper transporter	multipass	Cytoplasmic Membrane	multipass membrane
CPR	cpdA	380	26	948.684	795.283	0.838302	365	38	687.533	1079.37	1.56992	294	25	1201.18	1100.54	0.916216	3174028	3174855	828	b3032	16130928	NP_417504.1	cyclic 3',5'-adenosine monophosphate	none	Cytoplasmic	cytoplasmic minus
MPR	cptA	94	7	476.251	434.527	0.912391	116	8	443.434	461.155	1.03996	62	10	514.069	893.377	1.73786	3038438	3038845	408	b2896	16130798	NP_417372.1	predicted protein	multipass	Cytoplasmic Membrane	multipass membrane
CPR	cptB	104	3	805.175	284.57	0.353426	98	9	572.461	792.772	1.38485	65	1	823.553	136.516	0.165765	3038826	3039092	267	b2897	16130799	NP_417373.1	conserved protein	none	Cytoplasmic	cytoplasmic minus
MPR	cpxA	75	6	112.835	110.597	0.980168	149	6	169.134	102.703	0.607227	51	6	125.566	159.169	1.26761	4101625	4102998	1374	b3911	16131751	NP_418347.1	sensory histidine kinase in two-component	multipass	Cytoplasmic Membrane	multipass membrane
	cpxP	161	11	664.288	556.076	0.8371	222	16	691.108	751.103	1.08681	104	5	702.24	363.77	0.518015	4103843	4104343	501	b4484	49176443	YP_026277.1	s; cytoplasm	none	Secreted	none
CPR	cra	354	37	728.124	932.426	1.28059	436	21	676.63	491.44	0.726305	213	21	716.974	761.637	1.06229	88028	89032	1005	b0080	16128073	NP_414622.1	DNA-binding transcriptional dual regulator	none	Cytoplasmic	cytoplasmic minus
CPR	crl	80	8	411.37	504.014	1.22521	100	5	387.976	292.524	0.753974	69	6	580.648	544.027	0.936931	257829	258230	402	b0240	16128226	NP_414775.1	DNA-binding transcriptional regulator	activator	Cytoplasmic	cytoplasmic minus
CPR	crp	394	42	1286.65	1680.45	1.30606	625	35	1539.95	1300.41	0.84445	272	20	1453.63	1151.65	0.792258	3484142	3484774	633	b3357	16131236	NP_417816.1	DNA-binding transcriptional dual regulator	none	Cytoplasmic	cytoplasmic minus
CPR	crr	388	39	1572.64	1936.75	1.23153	461	30	1409.81	1383.46	0.98131	208	11	1379.69	786.172	0.569816	2533856	2534365	510	b2417	16130343	NP_416912.1	glucose-specific enzyme IIA component of PTS	none	Cytoplasmic	cytoplasmic minus
CPR	csdA	74	5	126.839	105.003	0.827845	71	2	91.821	39.0031	0.424774	61	6	171.109	181.342	1.05981	2941359	2942564	1206	b2810	16130717	NP_417290.1	cysteine sulfinate desulfinase	none	Cytoplasmic	cytoplasmic minus
	cspA	1705	78	16546.8	9274.57	0.560507	1963	80	14373.8	8833.39	0.614548	786	94	12483.4	16085.8	1.28858	3718072	3718284	213	b3556	16131427	NP_418012.1	major cold shock protein	csp	Cytoplasmic	csp
	cspB	197	7	1885.3	820.773	0.435354	255	8	1841.27	871.07	0.473081	96	4	1503.51	674.996	0.448946	1639363	1639578	216	b1557	16129516	NP_416075.1	Qin prophage; cold shock protein	csp	Cytoplasmic	csp
	cspG	362	24	3513.15	2853.71	0.812294	609	29	4459.32	3202.1	0.71807	258	20	4097.6	3422.52	0.835248	1050684	1050896	213	b0990	16128956	NP_415510.1	DNA-binding transcriptional regulator	csp	Cytoplasmic	csp
	csrA	152	13	1689.27	1770.15	1.04788	167	9	1400.34	1138.01	0.812666	95	6	1727.83	1175.8	0.680508	2816983	2817168	186	b2696	16130603	NP_417176.1	pleiotropic regulatory protein for carbon	none	Unknown	none
	csrB	2346	202	13470.8	14211.1	1.05496	3225	143	13972	9342.23	0.66864	435	67	4087.68	6783.71	1.65955	2922178	2922537	360	b4408	N/A	N/A	CsrA-binding sRNA	sRNA	Unknown	none
MPR	cstA	182	11	178.641	132.286	0.740512	251	25	185.886	279.189	1.50194	503	65	807.978	1124.99	1.39236	629117	631222	2106	b0598	16128581	NP_415130.1	carbon starvation protein	multipass	Cytoplasmic Membrane	multipass membrane
CPR	curA	113	7	225.035	170.797	0.75898	132	13	198.339	294.553	1.4851	81	7	263.984	245.808	0.931147	1517051	1518088	1038	b1449	226524714	NP_415966.6	predicted oxidoreductase, Zn-dependent and	none	Cytoplasmic	cytoplasmic minus
MPR	cvrA	77	11	91.6345	160.388	1.7503	65	10	58.3639	135.4	2.31992	68	10	132.434	209.843	1.58452	1239558	1241294	1737	b1191	90111230	NP_415709.2	predicted cation/proton antiporter	multipass	Cytoplasmic Membrane	multipass membrane
CPR	cyaA	347	27	281.623	268.481	0.953334	543	31	332.508	286.253	0.860891	216	12	286.889	171.73	0.598595	3989176	3991722	2547	b3806	16131658	NP_418250.1	adenylate cyclase	none	Cytoplasmic	cytoplasmic minus
MPR	cycA	102	9	149.22	161.317	1.08107	89	15	98.2378	249.67	2.54148	82	7	196.319	180.572	0.919792	4427887	4429299	1413	b4208	16132030	NP_418629.1	D-alanine/D-serine/glycine transporter	multipass	Cytoplasmic Membrane	multipass membrane
MPR	cydA	2601	262	3426.78	4229.19	1.23416	3708	325	3685.93	4871.66	1.32169	1564	164	3372.12	3809.92	1.12983	770681	772249	1569	b0733	90111166	NP_415261.2	cytochrome d terminal oxidase, subunit I	multipass	Cytoplasmic Membrane	multipass membrane
MPR	cydB	1479	136	2681.83	3021.43	1.12663	2111	170	2888.11	3507.2	1.21436	863	63	2560.92	2014.33	0.786566	772265	773404	1140	b0734	16128709	NP_415262.1	cytochrome d terminal oxidase, subunit II	multipass	Cytoplasmic Membrane	multipass membrane
MPR	cydD	74	14	86.5692	200.664	2.31797	92	7	81.2049	93.1705	1.14735	52	9	99.5535	185.653	1.86485	928419	930185	1767	b0887	16128854	NP_415407.1	fused cysteine transporter subunits of ABC	multipass	Cytoplasmic Membrane	multipass membrane
MPR	cyoA	116	7	252.94	187.012	0.739351	128	11	210.587	272.899	1.29589	130	20	463.9	768.983	1.65765	449887	450834	948	b0432	16128417	NP_414966.1	cytochrome o ubiquinol oxidase subunit II	multipass	Cytoplasmic Membrane	multipass membrane
MPR	cyoB	363	34	376.691	432.283	1.14758	173	13	135.453	153.487	1.13314	384	31	652.126	567.241	0.869833	447874	449865	1992	b0431	16128416	NP_414965.1	cytochrome o ubiquinol oxidase subunit I	multipass	Cytoplasmic Membrane	multipass membrane
MPR	cyoC	104	11	349.564	452.998	1.2959	55	5	139.482	191.211	1.37086	120	9	660.079	533.412	0.808103	447270	447884	615	b0430	16128415	NP_414964.1	cytochrome o ubiquinol oxidase subunit III	multipass	Cytoplasmic Membrane	multipass membrane
MPR	cyoD	170	22	1064.89	1688.45	1.58557	108	10	510.435	712.694	1.39625	186	21	1906.73	2319.53	1.2165	446941	447270	330	b0429	16128414	NP_414963.1	cytochrome o ubiquinol oxidase subunit IV	multipass	Cytoplasmic Membrane	multipass membrane
MPR	cyoE	533	66	1236.57	1876.05	1.51715	270	23	472.625	607.11	1.28455	580	70	2202.11	2863.62	1.3004	446039	446929	891	b0428	16128413	NP_414962.1	protoheme IX farnesyltransferase	multipass	Cytoplasmic Membrane	multipass membrane
CPR	cysG	183	21	275.317	387.09	1.40598	262	20	297.403	342.342	1.1511	180	16	443.175	424.452	0.957751	3495850	3497223	1374	b3368	16131246	NP_417827.1	fused siroheme synthase	none	Cytoplasmic	cytoplasmic minus
CPR	cysK	115	15	244.568	390.844	1.5981	195	5	312.895	120.982	0.386653	146	10	508.132	374.998	0.737993	2530431	2531402	972	b2414	16130340	NP_416909.1	cysteine synthase A, O-acetylserine	none	Cytoplasmic	cytoplasmic minus
CPR	cysQ	122	2	340.338	68.3582	0.200854	167	14	351.503	444.352	1.26415	65	8	296.746	393.52	1.32612	4434778	4435518	741	b4214	16132036	NP_418635.1	PAPS (adenosine 3'-phosphate 5'-phosphosulfate)	peripheral	Cytoplasmic	cytoplasmic minus
	dacC	87	7	149.493	147.371	0.985801	102	4	132.241	78.2008	0.591352	62	7	174.348	212.094	1.2165	879950	881152	1203	b0839	16128807	NP_415360.1	D-alanyl-D-alanine carboxypeptidase	peripheral	Cytoplasmic Membrane	peripheral membrane
	dadA	116	15	184.594	292.456	1.58432	105	11	126.07	199.159	1.57975	140	12	364.593	336.719	0.923546	1236794	1238092	1299	b1189	16129152	NP_415707.1	D-amino acid dehydrogenase	peripheral	Cytoplasmic Membrane	peripheral membrane
CPR	dadX	69	3	133.177	70.9432	0.5327	54	3	78.6385	65.8793	0.837748	76	3	240.057	102.1	0.425317	1238102	1239172	1071	b1190	16129153	NP_415708.1	alanine racemase 2, PLP-binding	none	Cytoplasmic	cytoplasmic minus
	damX	167	20	268.229	393.578	1.46732	223	23	270.245	420.307	1.55528	88	8	231.31	226.572	0.979519	3514042	3515328	1287	b3388	16131266	NP_417847.1	predicted protein	single pass	Unknown	single pass membrane
CPR	dapA	404	30	950.081	864.393	0.90981	544	40	965.252	1070.26	1.10878	288	23	1108.39	953.749	0.86048	2596904	2597782	879	b2478	16130403	NP_416973.1	dihydrodipicolinate synthase	none	Cytoplasmic	cytoplasmic minus
CPR	dapD	179	13	448.505	399.088	0.889817	242	11	457.501	313.585	0.68543	159	9	651.978	397.634	0.609889	185123	185947	825	b0166	16128159	NP_414708.1	2,3,4,5-tetrahydropyridine-2-carboxylate	none	Cytoplasmic	cytoplasmic minus
CPR	dapE	137	2	251.061	44.9055	0.178863	171	13	236.438	271.051	1.14639	122	12	365.881	387.764	1.05981	2589629	2590756	1128	b2472	16130397	NP_416967.1	N-succinyl-diaminopimelate deacylase	none	Cytoplasmic	cytoplasmic minus
CPR	dapF	319	26	799.291	798.175	0.998604	317	22	599.289	627.171	1.04652	202	14	828.299	618.542	0.746762	3992785	3993609	825	b3809	90111650	NP_418254.2	diaminopimelate epimerase	none	Cytoplasmic	cytoplasmic minus
MPR	dauA	73	9	89.8218	135.679	1.51053	97	12	90.052	167.992	1.8655	67	5	134.913	108.482	0.804082	1258347	1260026	1680	b1206	90111235	NP_415724.2	predicted transporter	multipass	Unknown	multipass membrane
CPR	dcd	96	13	340.97	565.717	1.65914	125	8	334.979	323.284	0.965086	97	7	563.817	438.4	0.777556	2139658	2140239	582	b2065	16130005	NP_416569.1	2'-deoxycytidine 5'-triphosphate deaminase	none	Cytoplasmic	cytoplasmic minus
	dcrB	153	13	566.794	590.049	1.04103	221	14	617.716	590.08	0.955261	136	16	824.507	1045.16	1.26761	3607978	3608535	558	b3472	90111595	NP_417929.4	periplasmic protein	none	Secreted	none
MPR	dctA	237	24	380.661	472.293	1.24072	364	43	441.117	785.791	1.78137	141	15	370.621	424.823	1.14625	3680184	3681470	1287	b3528	16131400	NP_417985.1	C4-dicarboxylic acid, orotate and citrate	multipass	Cytoplasmic Membrane	multipass membrane
MPR	dcuA	860	82	1365.39	1595.08	1.16822	1272	119	1523.73	2149.58	1.41074	470	65	1221.17	1819.69	1.49012	4363495	4364796	1302	b4138	16131963	NP_418561.1	C4-dicarboxylate antiporter	multipass	Cytoplasmic Membrane	multipass membrane
MPR	dcuB	239	19	368.415	358.842	0.974016	317	20	368.69	350.767	0.951386	93	4	234.609	108.724	0.463428	4345427	4346767	1341	b4123	16131949	NP_418547.1	C4-dicarboxylate antiporter	multipass	Cytoplasmic Membrane	multipass membrane
MPR	dcuC	667	80	994.789	1461.86	1.46952	702	71	789.959	1204.79	1.52513	406	45	990.952	1183.43	1.19424	653806	655191	1386	b0621	16128604	NP_415154.1	anaerobic C4-dicarboxylate transport	multipass	Unknown	multipass membrane
CPR	ddlA	92	7	173.677	161.906	0.932225	91	7	129.616	150.349	1.15996	86	14	265.689	466.025	1.75402	399053	400147	1095	b0381	16128366	NP_414915.1	D-alanine-D-alanine ligase A	peptidoglycane synthesis	Cytoplasmic	cytoplasmic minus
CPR	ddlB	203	18	455.622	494.985	1.08639	253	18	428.442	459.653	1.07285	139	11	510.558	435.34	0.852674	102233	103153	921	b0092	16128085	NP_414634.1	D-alanine:D-alanine ligase	peptidoglycane synthesis	Cytoplasmic	cytoplasmic minus
CPR	deaD	454	29	496.549	388.611	0.782623	724	43	597.458	535.086	0.895604	276	29	494.011	559.282	1.13212	3303993	3305882	1890	b3162	90111550	NP_417631.2	ATP-dependent RNA helicase	cytosolic stress response	Cytoplasmic	cytoplasmic minus
	dedD	112	7	349.199	267.401	0.765756	117	13	275.235	461.155	1.6755	63	9	321.452	494.794	1.53924	2429044	2429706	663	b2314	90111417	NP_416817.2	conserved protein	none	Unknown	none
CPR	def	138	8	559.342	397.282	0.710267	165	5	504.597	230.577	0.456954	66	11	437.788	786.172	1.79578	3431712	3432221	510	b3287	16131166	NP_417745.1	peptide deformylase	none	Cytoplasmic	cytoplasmic minus
CPR	deoA	101	9	157.808	172.291	1.09177	157	9	185.085	159.992	0.864428	58	3	148.306	82.6526	0.557312	4616252	4617574	1323	b4382	16132199	NP_418799.1	thymidine phosphorylase	none	Cytoplasmic	cytoplasmic minus
CPR	deoB	259	24	437.408	496.602	1.13533	395	16	503.323	307.437	0.610814	127	9	351.004	268.013	0.763562	4617626	4618849	1224	b4383	16132200	NP_418800.1	phosphopentomutase	none	Cytoplasmic	cytoplasmic minus
CPR	deoD	164	8	470.847	281.408	0.597664	302	6	654.192	195.991	0.299592	84	3	394.672	151.874	0.384811	4618906	4619625	720	b4384	16132201	NP_418801.1	purine-nucleoside phosphorylase	none	Cytoplasmic	cytoplasmic minus
CPR	der	82	7	115.075	120.358	1.04591	120	7	127.06	111.767	0.879636	76	6	174.542	148.472	0.850635	2633906	2635378	1473	b2511	90111450	NP_417006.2	predicted GTP-binding protein	none	Cytoplasmic	cytoplasmic minus
	dhaK	125	12	241.262	283.773	1.1762	203	6	295.622	131.759	0.445699	75	6	236.898	204.201	0.861976	1248991	1250061	1071	b1200	162135900	NP_415718.6	dihydroxyacetone kinase, N-terminal domain	none	Unknown	none
	dhaL	73	6	238.39	240.064	1.00702	116	9	285.815	334.392	1.16996	51	8	272.556	460.661	1.69015	1248348	1248980	633	b1199	16129162	NP_415717.1	dihydroxyacetone kinase, C-terminal domain	none	Unknown	none
CPR	dhaM	149	9	217.056	160.635	0.74006	228	16	250.601	265.188	1.05821	111	7	264.625	179.809	0.679486	1246919	1248337	1419	b1198	226524708	NP_415716.4	fused predicted dihydroxyacetone-specific PTS	none	Cytoplasmic	cytoplasmic minus
CPR	dinG	145	10	139.346	117.744	0.844973	196	16	142.117	174.943	1.23098	146	14	229.616	237.237	1.03319	832293	834443	2151	b0799	16128767	NP_415320.1	ATP-dependent DNA helicase	none	Cytoplasmic	cytoplasmic minus
CPR	dksA	202	18	915.703	999.739	1.09177	280	22	957.688	1134.68	1.18482	118	13	875.401	1039.14	1.18704	160149	160604	456	b0145	16128138	NP_414687.1	DNA-binding transcriptional regulator of rRNA	none	Cytoplasmic	cytoplasmic minus
	dld	183	8	220.446	118.073	0.535611	259	12	235.404	164.468	0.698663	71	11	139.969	233.653	1.66932	2220207	2221922	1716	b2133	16130071	NP_416637.1	D-lactate dehydrogenase, FAD-binding, NADH	peripheral	Cytoplasmic Membrane	peripheral membrane
	dmlR	118	8	263.984	219.279	0.830651	117	13	197.49	330.894	1.6755	119	11	435.677	433.926	0.995981	1878910	1879833	924	b1799	90111335	NP_416313.4	predicted DNA-binding transcriptional	none	Unknown	none
	dmsA	934	66	789.653	683.666	0.86578	1505	88	960.038	846.488	0.881723	491	23	679.348	342.881	0.504721	940182	942626	2445	b0894	90111183	NP_415414.4	dimethyl sulfoxide reductase, anaerobic,	peripheral	Cytoplasmic Membrane	peripheral membrane
	dmsB	295	21	986.738	860.617	0.872184	358	25	903.494	951.412	1.05304	115	9	629.505	530.822	0.843238	942637	943254	618	b0895	16128862	NP_415415.1	dimethyl sulfoxide reductase, anaerobic,	none	Unknown	none
MPR	dmsC	507	39	1213	1143.22	0.942469	540	43	974.79	1170.5	1.20077	222	16	869.218	674.996	0.776555	943256	944119	864	b0896	16128863	NP_415416.1	dimethyl sulfoxide reductase, anaerobic,	multipass	Cytoplasmic Membrane	multipass membrane
CPR	dnaA	133	10	195.818	180.39	0.921211	243	19	269.942	318.276	1.17905	67	12	161.435	311.537	1.9298	3880349	3881752	1404	b3702	16131570	NP_418157.1	chromosomal replication initiator protein DnaA,	represor	Cytoplasmic	cytoplasmic minus
CPR	dnaE	101	2	59.9427	14.543	0.242616	139	8	62.2432	54.0199	0.867883	50	3	48.5631	31.3952	0.646482	205126	208608	3483	b0184	16128177	NP_414726.1	DNA polymerase III alpha subunit	none	Cytoplasmic	cytoplasmic minus
CPR	dnaJ	102	10	186.426	223.932	1.20119	88	7	121.353	145.563	1.1995	164	8	490.536	257.823	0.525595	14168	15298	1131	b0015	16128009	NP_414556.1	chaperone Hsp40, co-chaperone with DnaK	cytosolic stress response	Cytoplasmic	cytoplasmic minus
CPR	dnaK	398	25	429.17	330.291	0.769604	502	28	408.425	343.521	0.841086	666	42	1175.28	798.587	0.679486	12163	14079	1917	b0014	16128008	NP_414555.1	s; cytoplasm	cytosolic stress response	Cytoplasmic	cytoplasmic minus
CPR	dnaN	95	8	178.363	184.027	1.03176	138	10	195.489	213.614	1.09272	62	2	190.5	66.2122	0.347571	3879244	3880344	1101	b3701	16131569	NP_418156.1	DNA polymerase III, beta subunit	none	Cytoplasmic	cytoplasmic minus
CPR	dnaX	103	9	110.204	117.982	1.07057	216	9	174.372	109.56	0.628311	65	9	113.814	169.797	1.49188	491316	493247	1932	b0470	16128454	NP_415003.1	DNA polymerase III/DNA elongation factor III,	none	Cytoplasmic	cytoplasmic minus
CPR	dpiA	99	5	300.508	185.952	0.618793	106	11	242.767	379.894	1.56485	69	6	342.761	321.144	0.936931	653085	653765	681	b0620	16128603	NP_415153.1	DNA-binding response regulator in two-component	cytosolic two component	Cytoplasmic	cytoplasmic minus
	dppA	1035	76	1330.52	1197.03	0.899671	1657	78	1607.19	1140.84	0.709836	744	49	1565.22	1110.72	0.709624	3704121	3705728	1608	b3544	16131416	NP_418001.1	dipeptide transporter	none	Secreted	none
MPR	dppB	140	16	283.724	397.282	1.40024	137	15	209.484	345.866	1.65104	117	11	388.039	393.086	1.01301	3702794	3703813	1020	b3543	16131415	NP_418000.1	dipeptide transporter	multipass	Cytoplasmic Membrane	multipass membrane
MPR	dppC	113	9	258.678	252.426	0.975831	100	9	172.72	234.408	1.35715	107	6	400.854	242.191	0.604189	3701882	3702784	903	b3542	16131414	NP_417999.1	dipeptide transporter	multipass	Cytoplasmic Membrane	multipass membrane
	dppD	107	6	224.78	154.431	0.687034	96	7	152.162	167.309	1.09954	92	11	316.288	407.467	1.28828	3700888	3701871	984	b3541	16131413	NP_417998.1	dipeptide transporter	peripheral	Cytoplasmic Membrane	peripheral membrane
	dppF	81	5	166.605	126.004	0.756303	107	5	166.054	117.009	0.704648	61	4	205.331	145.074	0.706538	3699887	3700891	1005	b3540	16131412	NP_417997.1	dipeptide transporter	peripheral	Cytoplasmic Membrane	peripheral membrane
MPR	dtpB	346	33	486.549	568.559	1.16855	490	34	519.888	543.974	1.04633	204	34	469.464	843.056	1.79578	3638885	3640354	1470	b3496	16131368	NP_417953.1	predicted transporter	multipass	Cytoplasmic Membrane	multipass membrane
CPR	dusB	133	10	284.605	262.181	0.921211	144	8	232.496	194.773	0.837748	87	4	304.671	150.931	0.495389	3408302	3409267	966	b3260	16131148	NP_417726.1	tRNA-dihydrouridine synthase B	none	Cytoplasmic	cytoplasmic minus
CPR	dxs	115	9	127.601	122.351	0.95886	187	13	156.552	164.115	1.04831	105	14	190.663	273.911	1.43663	437539	439401	1863	b0420	16128405	NP_414954.1	1-deoxyxylulose-5-phosphate synthase,	none	Cytoplasmic	cytoplasmic minus
CPR	eda	124	12	399.259	473.397	1.18569	161	10	391.131	366.338	0.936613	68	7	358.314	397.428	1.10916	1930139	1930780	642	b1850	16129803	NP_416364.1	multifunctional 2-keto-3-deoxygluconate	none	Cytoplasmic	cytoplasmic minus
CPR	edd	95	7	108.376	97.8405	0.902786	142	9	122.225	116.816	0.955741	62	9	115.751	181.042	1.56407	1930817	1932628	1812	b1851	16129804	NP_416365.1	6-phosphogluconate dehydratase	none	Cytoplasmic	cytoplasmic minus
CPR	elbB	146	15	461.47	580.888	1.25878	163	10	388.723	359.616	0.925121	96	13	496.573	724.537	1.45907	3347828	3348481	654	b3209	90111557	NP_417676.2	isoprenoid biosynthesis protein with	none	Cytoplasmic	cytoplasmic minus
CPR	eno	767	50	1220.55	974.854	0.798703	1304	64	1565.67	1158.74	0.740097	354	29	921.9	813.737	0.882673	2904665	2905963	1299	b2779	16130686	NP_417259.1	enolase	none	Cytoplasmic	cytoplasmic minus
	envC	75	7	123.044	140.704	1.14353	118	12	146.064	223.989	1.53351	60	5	161.091	144.642	0.897892	3784861	3786120	1260	b3613	162135913	NP_418070.6	protease with a role in cell division	none	Secreted	none
MPR	envZ	159	5	242.922	93.5947	0.385286	142	10	163.69	173.828	1.06193	134	9	335.04	242.46	0.723674	3532538	3533890	1353	b3404	16131281	NP_417863.1	sensory histidine kinase in two-component	multipass	Cytoplasmic Membrane	multipass membrane
CPR	epd	179	13	362.761	322.791	0.889817	249	17	380.741	391.982	1.02952	142	11	470.953	393.086	0.83466	3070694	3071713	1020	b2927	16130828	NP_417402.1	D-erythrose 4-phosphate dehydrogenase	none	Cytoplasmic	cytoplasmic minus
MPR	eptB	54	12	65.9723	179.622	2.72269	96	3	88.4915	41.7002	0.471233	52	10	103.966	215.424	2.07206	3706807	3708498	1692	b3546	90111611	NP_418002.2	predicted metal dependent hydrolase	multipass	Cytoplasmic Membrane	multipass membrane
	eutB	136	13	206.41	241.738	1.17116	172	11	196.962	189.947	0.964385	75	7	186.283	187.334	1.00564	2555340	2556701	1362	b2441	90111437	NP_416936.4	ethanolamine ammonia-lyase, large subunit,	none	Unknown	none
MPR	exbB	163	15	458.425	516.872	1.12749	155	17	328.909	543.974	1.65388	293	34	1348.56	1686.11	1.25031	3149272	3150006	735	b3006	16130904	NP_417479.1	membrane spanning protein in TonB-ExbB-ExbD	multipass	Cytoplasmic Membrane	multipass membrane
	exbD	74	7	359.079	416.167	1.15898	63	2	230.654	110.417	0.478713	114	3	905.284	256.689	0.283545	3148840	3149265	426	b3005	16130903	NP_417478.1	membrane spanning protein in TonB-ExbB-ExbD	single pass type II	Cytoplasmic Membrane	single pass membrane
CPR	exuR	143	16	380.437	521.528	1.37086	260	10	521.895	302.689	0.57998	95	10	413.611	469.109	1.13418	3244674	3245450	777	b3094	90111537	NP_417565.2	DNA-binding transcriptional repressor	none	Cytoplasmic	cytoplasmic minus
MPR	exuT	204	25	297.178	446.207	1.50148	276	24	303.359	397.783	1.31126	67	7	159.728	179.809	1.12572	3243126	3244544	1419	b3093	16130988	NP_417564.1	hexuronate transporter	multipass	Cytoplasmic Membrane	multipass membrane
CPR	fabA	119	7	473.967	341.593	0.720712	131	8	393.672	362.526	0.920884	79	11	514.931	772.539	1.50028	1015175	1015693	519	b0954	16128921	NP_415474.1	beta-hydroxydecanoyl thioester dehydrase	none	Cytoplasmic	cytoplasmic minus
CPR	fabB	842	75	1425.49	1555.7	1.09134	1218	92	1555.83	1772.1	1.13901	689	62	1908.94	1850.85	0.969567	2438407	2439627	1221	b2323	16130258	NP_416826.1	3-oxoacyl-[acyl-carrier-protein] synthase I	none	Cytoplasmic	cytoplasmic minus
CPR	fabD	329	21	731.276	571.894	0.782049	397	33	665.792	834.542	1.25346	264	13	960.308	509.513	0.530573	1148951	1149880	930	b1092	16129055	NP_415610.1	malonyl-CoA-[acyl-carrier-protein]	none	Cytoplasmic	cytoplasmic minus
CPR	fabF	597	63	993.622	1284.69	1.29294	716	72	899.13	1363.41	1.51637	391	36	1064.99	1056.52	0.992044	1151162	1152403	1242	b1095	16129058	NP_415613.1	3-oxoacyl-[acyl-carrier-protein] synthase II	none	Cytoplasmic	cytoplasmic minus
CPR	fabG	673	55	1892.76	1895.2	1.00129	820	50	1740.03	1599.92	0.91948	390	32	1795.01	1586.93	0.884078	1149893	1150627	735	b1093	16129056	NP_415611.1	3-oxoacyl-[acyl-carrier-protein] reductase	none	Cytoplasmic	cytoplasmic minus
CPR	fabH	240	29	520.033	769.89	1.48046	253	19	413.621	468.406	1.13245	164	15	581.547	573.11	0.985491	1147982	1148935	954	b1091	16129054	NP_415609.1	3-oxoacyl-[acyl-carrier-protein] synthase III	none	Cytoplasmic	cytoplasmic minus
	fabI	108	10	282.953	320.998	1.13445	174	12	343.956	357.702	1.03996	60	9	257.255	415.777	1.61621	1348275	1349063	789	b1288	16129249	NP_415804.1	enoyl-[acyl-carrier-protein] reductase,	none	Cytoplasmic Membrane	none
	fabR	81	12	258.392	469.013	1.81513	134	8	322.523	290.357	0.900267	64	10	334.114	562.497	1.68355	4159147	4159794	648	b3963	145698338	NP_418398.2	DNA-binding transcriptional repressor	represor	Cytoplasmic Membrane	none
CPR	fadI	93	7	146.639	135.23	0.922201	157	12	186.779	215.276	1.15257	64	5	165.146	139.015	0.841774	2457181	2458491	1311	b2342	16130275	NP_416844.1	beta-ketoacyl-CoA thiolase, anaerobic, subunit	none	Cytoplasmic	cytoplasmic minus
CPR	fadJ	86	10	82.878	118.073	1.42466	105	4	76.3472	43.8581	0.574456	76	6	119.86	101.957	0.850635	2455037	2457181	2145	b2341	16130274	NP_416843.1	fused enoyl-CoA hydratase and epimerase and	none	Cytoplasmic	cytoplasmic minus
CPR	fadR	118	8	338.78	281.408	0.830651	168	12	363.921	391.982	1.07711	107	6	502.737	303.748	0.604189	1234161	1234880	720	b1187	16129150	NP_415705.1	DNA-binding transcriptional dual regulator of	represor	Cytoplasmic	cytoplasmic minus
	fau	125	9	470.659	415.192	0.882151	232	12	659.093	514.074	0.779973	78	3	480.631	199.179	0.414412	3054263	3054811	549	b2912	49176282	NP_417387.3	predicted ligase	none	Unknown	none
CPR	fbaA	354	32	677.56	750.421	1.10753	528	21	762.502	457.312	0.599752	178	14	557.553	472.497	0.847449	3068187	3069266	1080	b2925	16130826	NP_417400.1	fructose-bisphosphate aldolase, class II	none	Cytoplasmic	cytoplasmic minus
CPR	fbp	116	11	240.027	278.873	1.16184	176	9	274.776	211.882	0.771109	84	5	284.448	182.431	0.641351	4452634	4453632	999	b4232	16132054	NP_418653.1	fructose-1,6-bisphosphatase I	none	Cytoplasmic	cytoplasmic minus
CPR	fdhE	120	7	266.727	190.631	0.714706	153	10	256.59	252.891	0.985586	117	5	425.591	195.967	0.460457	4078322	4079251	930	b3891	16131731	NP_418327.1	formate dehydrogenase formation protein	none	Cytoplasmic	cytoplasmic minus
CPR	fdhF	324	36	311.802	424.47	1.36134	443	40	321.662	437.968	1.36158	181	17	285.058	288.476	1.01199	4295242	4297389	2148	b4079	16131905	NP_418503.1	formate dehydrogenase-H, selenopolypeptide	none	Cytoplasmic	cytoplasmic minus
	fdnG	435	37	295.014	307.444	1.04213	687	57	351.538	439.822	1.25114	143	11	158.712	131.545	0.828823	1545425	1548472	3048	b1474	16129433	NP_415991.1	ion/transport;	none	Secreted	none
	fdoG	1033	95	699.884	788.606	1.12677	1603	112	819.449	863.362	1.05359	1108	89	1228.53	1063.27	0.865477	4080795	4083845	3051	b3894	16131734	NP_418330.1	formate dehydrogenase-O, large subunit	none	Secreted	none
	fdoH	221	14	505.909	392.662	0.776151	300	23	518.161	599.042	1.15609	225	18	842.916	726.574	0.861976	4079880	4080782	903	b3893	16131733	NP_418329.1	formate dehydrogenase-O, Fe-S subunit	single pass	Cytoplasmic Membrane	single pass membrane
MPR	fdoI	185	9	601.288	358.397	0.596048	220	27	539.506	998.444	1.85066	141	10	749.983	573.11	0.764163	4079248	4079883	636	b3892	16131732	NP_418328.1	formate dehydrogenase-O, cytochrome b556	multipass	Cytoplasmic Membrane	multipass membrane
	fecA	121	9	107.58	98.0389	0.911313	137	9	91.9027	91.0409	0.990622	261	23	379.758	360.579	0.949495	4512376	4514700	2325	b4291	16132112	NP_418711.1	KpLE2 phage-like element; ferric citrate outer	none	Secreted	none
MPR	feoB	567	64	504.765	698.066	1.38295	493	44	331.143	445.664	1.34584	737	85	1073.73	1334.29	1.24267	3538429	3540750	2322	b3409	16131285	NP_417868.1	fused ferrous iron transporter, protein B:	multipass	Cytoplasmic Membrane	multipass membrane
	feoC	105	7	915.818	748.046	0.816807	84	2	552.792	198.472	0.359035	102	12	1455.93	1845.56	1.26761	3540750	3540986	237	b3410	16131286	NP_417869.1	predicted DNA-binding transcriptional	none	Unknown	none
	ffh	436	37	661.725	688.024	1.03974	527	41	603.482	707.984	1.17317	345	33	856.903	883.145	1.03062	2744456	2745817	1362	b2610	16130531	NP_417101.1	Signal Recognition Particle (SRP) component	none	Unknown	none
MPR	fieF	116	15	265.545	420.71	1.58432	136	10	234.899	260.453	1.10878	76	6	284.718	242.191	0.850635	4104492	4105394	903	b3915	16131753	NP_418350.1	zinc transporter	multipass	Cytoplasmic Membrane	multipass membrane
	fimA	167	15	628.8	691.987	1.10049	146	8	414.774	342.716	0.826272	54	3	332.745	199.179	0.598595	4541138	4541686	549	b4314	16132135	NP_418734.1	major type 1 subunit fimbrin (pilin)	none	Secreted	none
	fkpA	167	13	424.614	404.978	0.953756	294	4	564.011	115.714	0.205163	88	7	366.169	313.836	0.857079	3474629	3475441	813	b3347	16131226	NP_417806.1	FKBP-type peptidyl-prolyl cis-trans isomerase	none	Secreted	none
CPR	fldB	63	7	249.481	339.63	1.36134	89	8	265.92	360.443	1.35546	54	6	349.956	418.963	1.19719	3037877	3038398	522	b2895	16130797	NP_417371.1	flavodoxin 2	none	Cytoplasmic	cytoplasmic minus
	fliY	107	14	276.134	442.664	1.60308	146	5	284.283	146.81	0.51642	81	6	342.091	273.032	0.798126	1997609	1998409	801	b1920	16129867	NP_416430.1	cystine transporter subunit	none	Secreted	none
MPR	flu	88	9	58.3037	73.0578	1.25306	105	3	52.4887	22.6143	0.430842	70	6	75.8985	70.0958	0.923546	2069563	2072682	3120	b2000	49176177	YP_026164.1	CP4-44 prophage; antigen 43 (Ag43)	multipass	Secreted	multipass membrane
CPR	fmt	166	20	361.966	534.319	1.47616	212	14	348.785	347.325	0.995814	124	8	442.49	307.593	0.695142	3432236	3433183	948	b3288	16131167	NP_417746.1	10-formyltetrahydrofolate:L-methionyl-	none	Cytoplasmic	cytoplasmic minus
CPR	fnr	91	6	249.813	201.806	0.807831	150	5	310.69	156.168	0.502649	75	3	336.943	145.218	0.430988	1396798	1397550	753	b1334	16129295	NP_415850.1	DNA-binding transcriptional dual regulator,	represor	Cytoplasmic	cytoplasmic minus
MPR	focA	286	22	689.044	649.403	0.942469	412	36	748.929	986.807	1.31762	159	16	626.902	679.716	1.08425	952832	953689	858	b0904	16128871	NP_415424.1	formate transporter	multipass	Cytoplasmic Membrane	multipass membrane
CPR	folC	95	5	154.75	99.79	0.644847	94	8	115.531	148.267	1.28336	63	2	167.946	57.4465	0.342054	2429696	2430964	1269	b2315	16130250	NP_416818.1	bifunctional folylpolyglutamate synthase/	none	Cytoplasmic	cytoplasmic minus
CPR	folD	125	9	298.029	262.907	0.882151	192	5	345.393	135.634	0.392695	60	5	234.111	210.206	0.897892	556098	556964	867	b0529	16128513	NP_415062.1	bifunctional 5,10-methylene-tetrahydrofolate	none	Cytoplasmic	cytoplasmic minus
	frdA	3991	317	4560.49	4438.13	0.973169	5618	352	4843.66	4576.37	0.944816	1746	154	3265.09	3102.97	0.950346	4378533	4380341	1809	b4154	16131979	NP_418578.1	fumarate reductase (anaerobic) catalytic and	none	Cytoplasmic Membrane	none
	frdB	761	54	2140.26	1860.74	0.8694	1045	71	2217.48	2271.89	1.02454	298	26	1371.57	1289.38	0.940075	4377806	4378540	735	b4153	16131978	NP_418577.1	fumarate reductase (anaerobic), Fe-S subunit	none	Cytoplasmic Membrane	none
MPR	frdC	307	19	1602.55	1215.17	0.758273	420	32	1654.19	1900.52	1.14891	121	8	1033.67	736.359	0.712377	4377400	4377795	396	b4152	16131977	NP_418576.1	fumarate reductase (anaerobic), membrane anchor	multipass	Cytoplasmic Membrane	multipass membrane
MPR	frdD	640	45	3674.9	3165.84	0.861476	640	53	2772.73	3462.5	1.24877	238	29	2236.48	2936.23	1.31288	4377030	4377389	360	b4151	16131976	NP_418575.1	fumarate reductase (anaerobic), membrane anchor	multipass	Cytoplasmic Membrane	multipass membrane
CPR	fre	211	20	621.318	721.559	1.16134	213	15	473.231	502.541	1.06193	179	20	862.592	1038.46	1.20388	4024550	4025251	702	b3844	16131690	NP_418286.1	flavin reductase	none	Cytoplasmic	cytoplasmic minus
CPR	frr	187	15	692.749	680.826	0.982789	240	14	670.823	590.08	0.879636	91	9	551.692	587.9	1.06563	192872	193429	558	b0172	16128165	NP_414714.1	ribosome recycling factor	protein biosynthesis	Cytoplasmic	cytoplasmic minus
	frsA	99	10	164.374	203.427	1.23759	99	11	124.021	207.797	1.6755	58	3	157.597	87.8308	0.557312	256527	257771	1245	b0239	16128225	NP_414774.1	hydrolase, binds to enzyme IIA(Glc)	none	Unknown	none
CPR	ftnB	106	5	434.754	251.257	0.577929	150	4	464.186	186.658	0.402119	62	7	416.151	506.247	1.2165	1984949	1985452	504	b1902	16129852	NP_416415.1	predicted ferritin-like protein	none	Cytoplasmic	cytoplasmic minus
CPR	ftsA	387	23	633.397	461.215	0.728161	497	47	613.739	875.208	1.42603	269	25	720.508	721.492	1.00137	103982	105244	1263	b0094	16128087	NP_414636.1	ATP-binding cell division protein involved in	none	Cytoplasmic	cytoplasmic minus
MPR	ftsH	491	42	524.528	549.727	1.04804	561	62	452.181	753.577	1.66654	346	45	604.902	847.67	1.40133	3323023	3324957	1935	b3178	16131068	NP_417645.1	protease, ATP-dependent zinc-metallo	multipass	Cytoplasmic Membrane	multipass membrane
	ftsI	184	20	215.253	286.663	1.33175	260	28	229.492	372.682	1.62394	92	12	176.133	247.537	1.4054	91413	93179	1767	b0084	16128077	NP_414626.1	transpeptidase involved in septal peptidoglycan	single pass	Cytoplasmic Membrane	single pass membrane
MPR	ftsK	335	36	173.556	228.512	1.31664	404	34	157.921	200.412	1.26906	242	24	205.179	219.247	1.06857	932447	936436	3990	b0890	16128857	NP_415410.1	DNA-binding membrane protein required for	multipass	Cytoplasmic Membrane	multipass membrane
	ftsP	119	10	174.09	179.241	1.02959	147	15	162.258	249.67	1.53872	69	7	165.195	180.572	1.09309	3159279	3160691	1413	b3017	16130913	NP_417489.1	repressor protein for FtsI	none	Secreted	none
	ftsQ	272	26	676.606	792.412	1.17116	324	29	608.1	820.756	1.34971	164	19	667.625	833.389	1.24829	103155	103985	831	b0093	16128086	NP_414635.1	membrane anchored protein involved in growth of	single pass type II	Unknown	single pass membrane
MPR	ftsW	215	19	356.975	386.512	1.08274	253	13	316.944	245.579	0.774834	138	23	374.973	673.37	1.79578	98403	99647	1245	b0089	16128082	NP_414631.1	integral membrane protein involved in	multipass	Cytoplasmic Membrane	multipass membrane
MPR	ftsX	96	7	187.389	167.41	0.893382	105	11	154.641	244.294	1.57975	60	4	191.666	137.676	0.718314	3599051	3600109	1059	b3462	16131334	NP_417919.1	predicted transporter subunit: membrane	multipass	Cytoplasmic Membrane	multipass membrane
	ftsY	141	10	195.091	169.523	0.868943	194	13	202.527	204.649	1.01048	86	8	194.732	195.18	1.0023	3600773	3602266	1494	b3464	16131336	NP_417921.1	fused Signal Recognition Particle (SRP)	peripheral	Cytoplasmic Membrane	peripheral membrane
	ftsZ	686	47	1230.95	1033.29	0.83943	890	54	1204.95	1102.45	0.914934	484	60	1421.29	1898.43	1.33571	105305	106456	1152	b0095	16128088	NP_414637.1	GTP-binding tubulin-like cell division protein	cell cycle	Cytoplasmic Membrane	none
	fucO	193	17	346.316	373.745	1.0792	261	14	353.361	285.82	0.80886	138	4	405.244	126.562	0.31231	2929887	2931038	1152	b2799	16130706	NP_417279.1	L-1,2-propanediol oxidoreductase	none	Unknown	none
CPR	fumA	299	27	375.272	415.192	1.10638	261	17	247.16	242.757	0.982188	395	31	811.322	686.062	0.84561	1684755	1686401	1647	b1612	16129570	NP_416129.1	fumarate hydratase (fumarase A), aerobic Class	none	Cytoplasmic	cytoplasmic minus
CPR	fumC	59	5	86.8667	90.1949	1.03831	84	4	93.3132	67.0054	0.71807	91	3	219.262	77.8842	0.35521	1683209	1684612	1404	b1611	16129569	NP_416128.1	fumarate hydratase (fumarase C),aerobic Class	none	Cytoplasmic	cytoplasmic minus
CPR	fur	87	8	402.328	453.275	1.12663	123	3	429.169	157.845	0.367792	60	4	454.081	326.173	0.718314	709423	709869	447	b0683	16128659	NP_415209.1	DNA-binding transcriptional dual regulator of	represor	Cytoplasmic	cytoplasmic minus
CPR	fusA	3717	336	3632.87	4023.53	1.10753	2995	201	2208.6	2235.13	1.01201	3421	313	5471.83	5394.22	0.985818	3469422	3471536	2115	b3340	16131219	NP_417799.1	protein chain elongation factor EF-G,	protein biosynthesis	Cytoplasmic	cytoplasmic minus
CPR	galE	2581	160	5246.08	3984.54	0.759526	3451	160	5292.43	3700.12	0.699135	1726	89	5741.29	3189.8	0.55559	790262	791278	1017	b0759	49176045	NP_415280.3	UDP-galactose-4-epimerase	none	Cytoplasmic	cytoplasmic minus
CPR	galK	2225	174	4002.93	3835.38	0.958142	2871	182	3897.12	3725.36	0.955926	1813	172	5337.86	5456.37	1.0222	788054	789202	1149	b0757	16128725	NP_415278.1	galactokinase	none	Cytoplasmic	cytoplasmic minus
	galM	1163	89	2309.39	2165.3	0.937607	1695	102	2539.51	2304.45	0.907437	837	66	2719.97	2310.94	0.849618	787020	788060	1041	b0756	16128724	NP_415277.1	galactose-1-epimerase (mutarotase)	none	Secreted	none
MPR	galP	232	24	343.781	435.728	1.26746	375	30	419.264	505.783	1.20636	150	15	363.753	391.933	1.07747	3086306	3087700	1395	b2943	16130844	NP_417418.1	D-galactose transporter	multipass	Cytoplasmic Membrane	multipass membrane
CPR	galR	116	17	232.352	417.204	1.79557	131	8	197.981	182.317	0.920884	97	13	317.967	459.154	1.44403	2974621	2975652	1032	b2837	16130741	NP_417314.1	DNA-binding transcriptional repressor	none	Cytoplasmic	cytoplasmic minus
	galT	1563	102	3085.89	2467.36	0.799561	2514	113	3744.98	2538.33	0.677796	1257	108	4061.42	3759.86	0.92575	789206	790252	1047	b0758	16128726	NP_415279.1	galactose-1-phosphate uridylyltransferase	none	Unknown	none
CPR	galU	134	7	304.726	195.035	0.640035	207	9	355.171	232.86	0.655629	73	3	271.674	120.296	0.442796	1290680	1291588	909	b1236	16129197	NP_415752.1	glucose-1-phosphate uridylyltransferase	none	Cytoplasmic	cytoplasmic minus
CPR	gapA	2973	219	6170.27	5568.83	0.902526	4301	238	6735.05	5619.98	0.834437	2081	134	7068.1	4903.89	0.693806	1860795	1861790	996	b1779	16129733	NP_416293.1	glyceraldehyde-3-phosphate dehydrogenase A	none	Cytoplasmic	cytoplasmic minus
CPR	garD	2845	229	3741.09	3689.45	0.986197	3418	246	3391.18	3680.44	1.0853	2328	195	5009.8	4521.44	0.90252	3273304	3274875	1572	b3128	16131020	NP_417597.1	(D)-galactarate dehydrogenase	none	Cytoplasmic	cytoplasmic minus
CPR	garK	1573	126	2837.35	2784.61	0.981414	2212	196	3010.45	4022.43	1.33616	921	100	2718.72	3180.61	1.16989	3268647	3269792	1146	b3124	145698314	NP_417593.4	glycerate kinase I	none	Cytoplasmic	cytoplasmic minus
CPR	garL	739	60	1981.34	1970.95	0.994758	1327	59	2684.4	1799.76	0.670451	488	47	2141.19	2221.97	1.03773	3270809	3271579	771	b3126	16131018	NP_417595.1	alpha-dehydro-beta-deoxy-D-glucarate aldolase	none	Cytoplasmic	cytoplasmic minus
MPR	garP	936	73	1449.32	1384.91	0.955559	1154	79	1348.2	1391.75	1.0323	696	49	1763.67	1337.86	0.758564	3271595	3272929	1335	b3127	16131019	NP_417596.1	s; inner membrane	multipass	Cytoplasmic Membrane	multipass membrane
CPR	garR	1577	105	3683.47	3004.86	0.815771	1952	144	3440.07	3826.8	1.11242	929	85	3551.09	3500.83	0.985845	3269889	3270773	885	b3125	145698315	NP_417594.3	tartronate semialdehyde reductase	none	Cytoplasmic	cytoplasmic minus
	gatA	1486	102	6780.92	5702.7	0.840992	1753	93	6035.52	4828.38	0.799995	933	77	6967.44	6195.66	0.889231	2172619	2173071	453	b2094	16130032	NP_416597.1	galactitol-specific enzyme IIA component of	none	Unknown	none
CPR	gatB	759	49	5505.1	4354.42	0.790979	792	53	4334.22	4373.69	1.00911	376	19	4463.06	2429.99	0.544466	2172304	2172588	285	b2093	16130031	NP_416596.1	galactitol-specific enzyme IIB component of	none	Cytoplasmic	cytoplasmic minus
MPR	gatC	7001	694	10672.6	12962.2	1.21453	7682	750	8835.79	13008.2	1.47222	4352	493	10857.2	13252	1.22057	2170945	2172300	1356	b2092	16130030	NP_416595.1	galactitol-specific enzyme IIC component of	multipass	Cytoplasmic Membrane	multipass membrane
CPR	gatD	1773	103	3520.68	2505.91	0.711769	1936	117	2900.58	2643.33	0.911311	1489	112	4838.76	3921.59	0.810455	2169857	2170897	1041	b2091	16130029	NP_416594.1	galactitol-1-phosphate dehydrogenase,	none	Cytoplasmic	cytoplasmic minus
CPR	gatY	3808	253	9206.6	7494.34	0.814018	5387	262	9826.79	7206.96	0.733399	2551	201	10093.3	8568.9	0.848967	2174372	2175226	855	b2096	90111384	NP_416599.2	D-tagatose 1,6-bisphosphate aldolase 2,	none	Cytoplasmic	cytoplasmic minus
CPR	gatZ	5809	412	9507.5	8261.76	0.868973	7415	409	9156.69	7616.18	0.83176	4276	300	11453.1	8657.91	0.755943	2173081	2174343	1263	b2095	16130033	NP_416598.1	D-tagatose 1,6-bisphosphate aldolase 2,	none	Cytoplasmic	cytoplasmic minus
	gcvB	611	39	6131.15	4794.86	0.782049	590	31	4467	3539.25	0.792311	91	9	1494.39	1592.47	1.06563	2940718	2940923	206	b4443	N/A	N/A	GcvB sRNA gene divergent from gcvA	sRNA	Unknown	none
	gcvH	260	21	1378.09	1363.75	0.989593	426	22	1703.63	1326.71	0.778752	187	11	1622.06	1028.07	0.633806	3047182	3047571	390	b2904	16130806	NP_417380.1	glycine cleavage complex lipoylprotein	none	Unknown	none
CPR	gcvP	782	78	562.456	687.364	1.22208	1229	78	666.954	638.3	0.957037	580	58	682.702	735.591	1.07747	3044190	3047063	2874	b2903	16130805	NP_417379.1	glycine decarboxylase, PLP-dependent, subunit	none	Cytoplasmic	cytoplasmic minus
CPR	gcvT	633	57	1194.97	1318.38	1.10327	749	56	1066.84	1202.79	1.12744	478	40	1476.74	1331.5	0.901649	3047595	3048689	1095	b2905	16130807	NP_417381.1	aminomethyltransferase,	none	Cytoplasmic	cytoplasmic minus
CPR	glcB	598	49	569.128	571.367	1.00393	824	50	591.695	541.411	0.915016	376	31	585.622	520.232	0.88834	3119656	3121827	2172	b2976	16130876	NP_417450.1	malate synthase G	none	Cytoplasmic	cytoplasmic minus
	glcF	105	9	177.328	186.226	1.05018	134	10	170.747	192.148	1.12533	65	8	179.648	238.234	1.32612	3122258	3123481	1224	b4467	49176294	YP_026190.1	glycolate oxidase iron-sulfur subunit	none	Cytoplasmic Membrane	none
	glcG	177	10	903.413	625.351	0.692209	227	8	874.182	464.571	0.531435	99	6	826.932	539.997	0.653012	3121849	3122253	405	b2977	16130877	NP_417451.1	conserved protein	none	Unknown	none
CPR	gldA	319	23	597.296	527.64	0.88338	818	54	1155.62	1150.38	0.995466	221	16	677.194	528.258	0.780069	4135955	4137058	1104	b3945	90111668	NP_418380.4	glycerol dehydrogenase, NAD	none	Cytoplasmic	cytoplasmic minus
CPR	glf	123	12	230.305	275.29	1.19533	118	12	166.703	255.64	1.53351	85	5	260.459	165.081	0.633806	2105250	2106353	1104	b2036	16129976	NP_416540.1	UDP-galactopyranose mutase, FAD/NAD(P)-binding	none	Cytoplasmic	cytoplasmic minus
CPR	glgA	523	37	753.912	653.479	0.866784	818	60	889.682	984.054	1.10607	259	28	610.999	711.711	1.16483	3564623	3566056	1434	b3429	16131303	NP_417887.1	glycogen synthase	none	Cytoplasmic	cytoplasmic minus
CPR	glgB	342	36	323.255	416.901	1.28969	634	52	452.138	559.206	1.2368	95	6	146.948	99.9994	0.680508	3569339	3571525	2187	b3432	16131306	NP_417890.1	1,4-alpha-glucan branching enzyme	none	Cytoplasmic	cytoplasmic minus
CPR	glgC	496	34	791.125	664.435	0.839862	861	54	1036.17	979.954	0.945751	245	14	639.515	393.748	0.615697	3566056	3567351	1296	b3430	16131304	NP_417888.1	glucose-1-phosphate adenylyltransferase	none	Cytoplasmic	cytoplasmic minus
CPR	glgP	589	67	497.361	693.174	1.3937	811	72	516.702	691.732	1.33874	296	27	409.044	402.02	0.982828	3562157	3564604	2448	b3428	16131302	NP_417886.1	glycogen phosphorylase	none	Cytoplasmic	cytoplasmic minus
CPR	glgX	362	40	379.079	513.206	1.35382	598	51	472.482	607.631	1.28604	144	11	246.777	203.114	0.823068	3567369	3569342	1974	b3431	16131305	NP_417889.1	glycogen debranching enzyme	none	Cytoplasmic	cytoplasmic minus
CPR	glk	254	21	543.532	550.581	1.01297	243	14	392.338	340.854	0.868776	208	16	728.41	603.723	0.828823	2506483	2507448	966	b2388	16130320	NP_416889.1	glucokinase	none	Cytoplasmic	cytoplasmic minus
CPR	glmM	414	29	639.606	548.935	0.858239	417	30	486.083	527.33	1.08485	356	20	900.085	544.84	0.60532	3320755	3322092	1338	b3176	16131066	NP_417643.1	phosphoglucosamine mutase	none	Cytoplasmic	cytoplasmic minus
CPR	glmS	545	56	615.621	775.025	1.25893	816	60	695.456	771.111	1.10878	294	22	543.483	438.194	0.80627	3909862	3911691	1830	b3729	16131597	NP_418185.1	L-glutamine:D-fructose-6-phosphate	none	Cytoplasmic	cytoplasmic minus
CPR	glmU	299	27	450.819	498.776	1.10638	432	32	491.448	548.946	1.117	202	21	498.429	558.312	1.12014	3911853	3913223	1371	b3730	16131598	NP_418186.1	fused N-acetyl glucosamine-1-phosphate	peptidoglycane synthesis	Cytoplasmic	cytoplasmic minus
CPR	glnA	322	44	472.068	790.337	1.6742	609	37	673.642	617.163	0.916158	187	12	448.655	310.211	0.691425	4054648	4056057	1410	b3870	16131710	NP_418306.1	glutamine synthetase	none	Cytoplasmic	cytoplasmic minus
	glnD	82	8	63.4137	75.8001	1.19533	111	9	64.7672	79.1882	1.22266	56	8	70.8727	109.09	1.53924	185978	188650	2673	b0167	16128160	NP_414709.1	uridylyltransferase	none	Cytoplasmic Membrane	none
	glnE	225	24	163.712	213.953	1.30689	250	24	137.246	198.681	1.44763	156	13	185.756	166.789	0.897892	3194823	3197663	2841	b3053	16130949	NP_417525.1	fused deadenylyltransferase/adenylyltransferase	none	Cytoplasmic Membrane	none
	glnH	274	27	758.225	915.423	1.20732	589	27	1229.77	850.081	0.691249	119	10	538.91	487.949	0.905437	846481	847227	747	b0811	16128779	NP_415332.1	glutamine transporter subunit	none	Secreted	none
CPR	glnS	143	11	177.537	167.324	0.942469	216	13	202.335	183.631	0.907561	69	4	140.192	87.5671	0.624621	705316	706980	1665	b0680	16128656	NP_415206.1	glutamyl-tRNA synthetase	protein biosynthesis	Cytoplasmic	cytoplasmic minus
CPR	glpK	155	12	212.33	201.405	0.94855	223	14	230.487	218.201	0.946693	86	7	192.796	169.085	0.877011	4113737	4115245	1509	b3926	16131764	NP_418361.1	glycerol kinase	none	Cytoplasmic	cytoplasmic minus
CPR	glpX	63	9	128.812	225.46	1.7503	114	7	175.867	162.841	0.925932	54	5	180.689	180.266	0.997658	4112592	4113602	1011	b3925	16131763	NP_418360.1	fructose 1,6-bisphosphatase II	none	Cytoplasmic	cytoplasmic minus
CPR	gltA	546	45	879.014	887.619	1.00979	823	41	999.691	750.993	0.751225	547	43	1441.16	1220.67	0.847006	752408	753691	1284	b0720	16128695	NP_415248.1	citrate synthase	none	Cytoplasmic	cytoplasmic minus
	gltB	79	10	35.8593	55.6142	1.5509	160	17	54.7971	87.7956	1.60219	95	8	70.57	64.0313	0.907343	3352654	3357207	4554	b3212	16131102	NP_417679.1	glutamate synthase, large subunit	none	Unknown	none
CPR	gltD	72	4	104.886	71.3931	0.680672	76	5	83.5338	82.8714	0.99207	55	5	131.12	128.435	0.979519	3357220	3358638	1419	b3213	16131103	NP_417680.1	glutamate synthase, 4Fe-4S protein, small	none	Cytoplasmic	cytoplasmic minus
	gltI	51	3	115.978	83.5865	0.720712	78	3	133.832	77.6201	0.57998	65	2	241.902	80.1976	0.331529	686062	686970	909	b0655	16128638	NP_415188.1	glutamate and aspartate transporter subunit	none	Secreted	none
MPR	gltS	101	9	173.118	189.005	1.09177	71	13	91.821	253.52	2.76103	70	4	196.354	120.895	0.615697	3825483	3826688	1206	b3653	16131524	NP_418110.1	glutamate transporter	multipass	Cytoplasmic Membrane	multipass membrane
CPR	gltX	127	8	185.4	143.089	0.771786	188	5	207.074	83.047	0.40105	74	10	176.79	257.414	1.45604	2517279	2518694	1416	b2400	16130330	NP_416899.1	glutamyl-tRNA synthetase	protein biosynthesis	Cytoplasmic	cytoplasmic minus
CPR	glyA	213	12	351.116	242.361	0.690259	232	21	288.55	393.857	1.36495	209	20	563.817	581.336	1.03107	2682276	2683529	1254	b2551	16130476	NP_417046.1	serine hydroxymethyltransferase	none	Cytoplasmic	cytoplasmic minus
CPR	glyQ	198	20	448.785	555.41	1.23759	299	18	511.337	464.189	0.907794	110	8	408.026	319.735	0.783615	3722430	3723341	912	b3560	16131431	NP_418017.1	glycine tRNA synthetase, alpha subunit	protein biosynthesis	Cytoplasmic	cytoplasmic minus
CPR	glyS	394	37	393.454	452.7	1.15058	404	30	304.398	340.854	1.11976	202	22	330.119	387.389	1.17348	3720351	3722420	2070	b3559	16131430	NP_418016.1	glycine tRNA synthetase, beta subunit	protein biosynthesis	Cytoplasmic	cytoplasmic minus
CPR	gmhB	98	11	351.7	483.67	1.37524	130	14	352.007	571.64	1.62394	81	15	475.721	949.213	1.99532	222833	223408	576	b0200	16128193	NP_414742.1	D,D-heptose 1,7-bisphosphate phosphatase	none	Cytoplasmic	cytoplasmic minus
CPR	gmk	87	8	288.206	324.701	1.12663	155	6	387.416	226.143	0.583721	63	2	341.543	116.826	0.342054	3819451	3820074	624	b3648	16131519	NP_418105.1	guanylate kinase	none	Cytoplasmic	cytoplasmic minus
CPR	gnd	411	36	603.832	648.018	1.07318	559	37	619.653	618.478	0.998104	288	25	692.449	647.651	0.935304	2097886	2099292	1407	b2029	16129970	NP_416533.1	gluconate-6-phosphate dehydrogenase,	none	Cytoplasmic	cytoplasmic minus
CPR	gntR	100	8	207.543	203.427	0.980168	140	8	219.23	188.907	0.861684	65	6	220.772	219.577	0.994588	3575754	3576749	996	b3438	49176356	YP_026222.1	DNA-binding transcriptional repressor	none	Cytoplasmic	cytoplasmic minus
CPR	gor	148	12	226.116	224.627	0.993414	152	10	175.217	173.828	0.99207	115	6	287.534	161.64	0.562158	3644322	3645674	1353	b3500	16131372	NP_417957.1	glutathione oxidoreductase	none	Cytoplasmic	cytoplasmic minus
CPR	gpmA	516	27	1416.52	908.129	0.641098	641	41	1327.68	1280.58	0.964522	420	20	1886.88	968.122	0.513081	786066	786818	753	b0755	16128723	NP_415276.1	phosphoglyceromutase 1	none	Cytoplasmic	cytoplasmic minus
CPR	gpmM	658	60	880.371	983.562	1.11721	1046	67	1055.93	1019.91	0.965893	365	31	799.197	731.355	0.915112	3783283	3784827	1545	b3612	16131483	NP_418069.1	phosphoglycero mutase III,	none	Cytoplasmic	cytoplasmic minus
CPR	gpp	235	17	327.122	289.935	0.886322	255	21	267.821	332.59	1.24184	164	13	373.6	319.089	0.854092	3960768	3962252	1485	b3779	49176408	YP_026252.1	guanosine pentaphosphatase/exopolyphosphatase	none	Cytoplasmic	cytoplasmic minus
CPR	gpsA	263	23	532.996	571.093	1.07148	297	28	454.137	645.617	1.42163	183	13	606.933	464.556	0.765416	3780665	3781684	1020	b3608	16131479	NP_418065.1	glycerol-3-phosphate dehydrogenase (NAD+)	none	Cytoplasmic	cytoplasmic minus
CPR	grcA	2910	144	15665	9497.52	0.60629	2876	151	11681.2	9248.32	0.791725	1463	92	12888.5	8732.76	0.677562	2714088	2714471	384	b2579	16130504	NP_417074.1	pyruvate formate lyase subunit	none	Cytoplasmic	cytoplasmic minus
CPR	groL	511	47	641.351	722.742	1.12691	539	33	510.418	471.235	0.923233	495	32	1016.72	708.193	0.696547	4369048	4370694	1647	b4143	16131968	NP_418567.1	Cpn60 chaperonin GroEL, large subunit of	cell cycle	Cytoplasmic	cytoplasmic minus
CPR	groS	75	3	527.33	258.436	0.490084	98	7	519.888	559.974	1.07711	50	11	575.324	1363.77	2.37043	4368711	4369004	294	b4142	16131967	NP_418566.1	Cpn10 chaperonin GroES, small subunit of	cell cycle	Cytoplasmic	cytoplasmic minus
CPR	grpE	209	15	727.324	639.564	0.879337	166	9	435.866	356.347	0.817562	302	27	1719.93	1656.81	0.963301	2748137	2748730	594	b2614	16130533	NP_417104.1	heat shock protein	cytosolic stress response	Cytoplasmic	cytoplasmic minus
	grxC	53	2	434.754	201.006	0.462343	108	5	668.427	466.645	0.698124	60	2	805.453	289.284	0.359157	3782214	3782465	252	b3610	16131481	NP_418067.1	glutaredoxin 3	none	Unknown	none
	grxD	117	6	694.984	436.667	0.628313	139	8	622.969	540.664	0.867883	63	5	612.422	523.704	0.855135	1731778	1732125	348	b1654	16129612	NP_416171.1	conserved protein	none	Unknown	none
CPR	gshA	154	11	204.456	178.93	0.87515	234	15	234.4	226.579	0.966633	75	8	162.953	187.282	1.1493	2812905	2814461	1557	b2688	16130600	NP_417173.1	gamma-glutamate-cysteine ligase	none	Cytoplasmic	cytoplasmic minus
CPR	gshB	99	8	215.19	213.053	0.990069	129	9	211.563	222.576	1.05206	70	9	249.005	344.951	1.38532	3089900	3090850	951	b2947	16130848	NP_417422.1	glutathione synthetase	none	Cytoplasmic	cytoplasmic minus
	gsiA	103	6	113.736	81.1754	0.713715	141	12	117.475	150.762	1.28336	64	15	115.655	292.066	2.52532	866743	868614	1872	b0829	145698235	NP_415350.2	fused predicted peptide transport subunits of	peripheral	Cytoplasmic Membrane	peripheral membrane
CPR	gss	177	14	196.711	190.631	0.969093	231	17	193.7	214.958	1.10974	112	6	203.702	117.58	0.577216	3134685	3136544	1860	b2988	16130888	NP_417462.1	fused glutathionylspermidine	none	Cytoplasmic	cytoplasmic minus
CPR	guaA	199	14	260.684	224.698	0.861957	227	10	224.362	149.042	0.664294	88	13	188.654	300.283	1.59172	2628980	2630557	1578	b2507	16130432	NP_417002.1	GMP synthetase (glutamine aminotransferase)	none	Cytoplasmic	cytoplasmic minus
	gudD	652	31	1005.05	585.48	0.582539	870	48	1011.86	841.84	0.831971	371	22	935.912	597.983	0.638931	2916067	2917407	1341	b2787	16130694	NP_417267.1	(D)-glucarate dehydratase 1	none	Unknown	none
MPR	gudP	522	33	797.519	617.725	0.774558	567	56	653.606	973.436	1.48933	406	33	1015.12	889.019	0.875776	2918770	2920122	1353	b2789	16130696	NP_417269.1	s; inner membrane	multipass	Cytoplasmic Membrane	multipass membrane
CPR	gudX	361	29	556.476	547.707	0.984241	506	33	588.508	578.765	0.983444	265	22	668.508	597.983	0.894504	2917428	2918768	1341	b2788	16130695	NP_417268.1	predicted glucarate dehydratase	none	Cytoplasmic	cytoplasmic minus
	gutQ	134	7	286.745	183.527	0.640035	205	15	330.984	365.2	1.10338	101	9	353.699	339.594	0.960122	2827835	2828800	966	b2708	90111480	NP_417188.4	predicted phosphosugar-binding protein	none	Unknown	none
CPR	gyrA	470	34	369.693	327.667	0.886322	600	43	356.088	384.822	1.0807	299	38	384.889	527.052	1.36936	2334815	2337442	2628	b2231	16130166	NP_416734.1	DNA gyrase (type II topoisomerase), subunit A	none	Cytoplasmic	cytoplasmic minus
CPR	gyrB	353	33	302.152	346.079	1.14538	557	36	359.724	350.592	0.974616	244	8	341.792	120.745	0.353269	3875728	3878142	2415	b3699	49176395	YP_026241.1	DNA gyrase, subunit B	none	Cytoplasmic	cytoplasmic minus
CPR	hcp	519	31	649.027	474.972	0.731821	680	30	641.604	426.84	0.665271	51	7	104.373	154.355	1.47888	911385	913037	1653	b0873	90111180	NP_415394.4	hybrid-cluster [4Fe-2S-2O] protein in anaerobic	none	Cytoplasmic	cytoplasmic minus
CPR	hcr	237	28	505.583	731.835	1.44751	262	14	421.705	339.798	0.805773	51	0	178.048	0	0	910405	911373	969	b0872	16128840	NP_415393.1	HCP oxidoreductase, NADH-dependent	none	Cytoplasmic	cytoplasmic minus
CPR	helD	113	12	113.667	147.893	1.30111	171	9	129.782	103.002	0.793656	89	13	146.51	230.583	1.57383	1023694	1025748	2055	b0962	16128929	NP_415482.1	DNA helicase IV	none	Cytoplasmic	cytoplasmic minus
CPR	hemA	122	9	200.629	181.337	0.903844	182	11	225.822	205.814	0.911397	104	8	279.89	231.98	0.828823	1262937	1264193	1257	b1210	16129173	NP_415728.1	glutamyl tRNA reductase	none	Cytoplasmic	cytoplasmic minus
CPR	hemB	109	4	231.095	103.904	0.449618	126	9	201.556	217.098	1.07711	73	2	253.284	74.7688	0.295197	387977	388951	975	b0369	90111123	NP_414903.4	porphobilinogen synthase	none	Cytoplasmic	cytoplasmic minus
CPR	hemC	267	20	585.907	537.722	0.91776	347	30	574.526	749.009	1.3037	154	14	553.044	541.717	0.979519	3987848	3988789	942	b3805	49176416	YP_026260.1	hydroxymethylbilane synthase	none	Cytoplasmic	cytoplasmic minus
	hemD	127	13	354.286	444.328	1.25415	218	13	458.848	412.612	0.899234	93	5	424.575	245.95	0.579285	3987111	3987851	741	b3804	16131656	NP_418248.1	uroporphyrinogen III synthase	none	Unknown	none
CPR	hemL	146	15	235.598	296.566	1.25878	157	13	191.153	238.677	1.24862	102	8	269.365	227.633	0.845075	173602	174882	1281	b0154	16128147	NP_414696.1	glutamate-1-semialdehyde aminotransferase	none	Cytoplasmic	cytoplasmic minus
	hemX	98	9	171.387	192.843	1.12519	198	9	261.263	179.078	0.68543	62	6	177.445	185.024	1.04271	3985908	3987089	1182	b3803	16131655	NP_418247.1	predicted uroporphyrinogen III methylase	single pass	Cytoplasmic Membrane	single pass membrane
MPR	hemY	158	16	272.855	338.536	1.24072	240	23	312.714	451.909	1.44512	76	10	214.788	304.51	1.41772	3984709	3985905	1197	b3802	16131654	NP_418246.1	predicted protoheme IX synthesis protein	multipass	Cytoplasmic Membrane	multipass membrane
CPR	hflC	159	13	327.039	327.609	1.00174	165	22	256.064	514.842	2.0106	118	6	397.197	217.611	0.547866	4401323	4402327	1005	b4175	16131997	NP_418596.1	modulator for HflB protease specific for phage	single pass type II	Cytoplasmic	cytoplasmic minus
	hflK	285	29	467.566	582.916	1.24671	324	36	401.056	671.968	1.6755	211	22	566.502	636.425	1.12343	4400061	4401320	1260	b4174	16131996	NP_418595.1	modulator for HflB protease specific for phage	single pass type II	Unknown	single pass membrane
CPR	hflX	442	36	713.249	711.758	0.997909	608	39	740.262	716.032	0.967269	296	30	781.686	853.625	1.09203	4398695	4399975	1281	b4173	16131995	NP_418594.1	predicted GTPase	none	Cytoplasmic	cytoplasmic minus
CPR	hfq	407	30	2722.73	2458.9	0.903103	591	36	2983.05	2740.07	0.918546	229	17	2507.07	2005.33	0.799869	4398311	4398619	309	b4172	16131994	NP_418593.1	HF-I, host factor for RNA phage Q beta	none	Cytoplasmic	cytoplasmic minus
CPR	hisS	248	26	402.077	516.466	1.28449	383	32	468.511	590.278	1.2599	179	16	474.933	457.409	0.963102	2637323	2638597	1275	b2514	16130439	NP_417009.1	histidyl tRNA synthetase	protein biosynthesis	Cytoplasmic	cytoplasmic minus
	hlpA	266	26	1131.39	1354.93	1.19757	296	17	949.918	822.677	0.866051	225	20	1566.16	1499.99	0.957751	200482	200967	486	b0178	16128171	NP_414720.1	periplasmic chaperone	none	Secreted	none
CPR	hns	540	48	2696.26	2936.43	1.08908	835	38	3145.7	2158.74	0.686251	388	21	3170.45	1848.9	0.583167	1291732	1292145	414	b1237	16129198	NP_415753.1	global DNA-binding transcriptional dual	none	Cytoplasmic	cytoplasmic minus
CPR	hrpA	240	19	127.11	123.292	0.969958	220	16	87.9134	96.4136	1.09669	180	16	156.014	149.423	0.957751	1481085	1484987	3903	b1413	145698255	NP_415931.4	ATP-dependent helicase	none	Cytoplasmic	cytoplasmic minus
	hrpB	84	6	71.4564	62.5351	0.87515	75	6	48.1378	58.0714	1.20636	52	5	72.3914	74.9996	1.03603	162105	164534	2430	b0148	162135893	NP_414690.4	predicted ATP-dependent helicase	none	Cytoplasmic Membrane	none
CPR	hscA	119	9	132.895	123.144	0.92663	123	15	103.641	190.591	1.83896	84	8	153.519	157.536	1.02616	2655107	2656957	1851	b2526	16130451	NP_417021.1	DnaK-like molecular chaperone specific for	none	Cytoplasmic	cytoplasmic minus
CPR	hsdR	270	25	158.874	180.236	1.13445	475	32	210.885	214.234	1.01588	177	22	170.445	228.265	1.33923	4581272	4584784	3513	b4350	226524764	NP_418770.2	endonuclease R	none	Cytoplasmic	cytoplasmic minus
CPR	hslU	54	8	83.8027	152.112	1.81513	85	3	99.5281	52.9705	0.532217	83	7	210.797	191.553	0.90871	4118439	4119770	1332	b3931	16131769	NP_418366.1	molecular chaperone and ATPase component of	cytosolic stress response	Cytoplasmic	cytoplasmic minus
MPR	hsrA	70	5	101.33	88.679	0.87515	108	5	117.958	82.3491	0.698124	52	6	123.187	153.15	1.24324	3937208	3938635	1428	b3754	16131622	NP_418210.1	s; inner membrane	multipass	Cytoplasmic Membrane	multipass membrane
CPR	htpG	190	9	209.469	121.568	0.580363	199	10	165.532	125.434	0.757762	279	28	503.376	544.317	1.08133	494344	496218	1875	b0473	16128457	NP_415006.1	molecular chaperone HSP90 family	cytosolic stress response	Cytoplasmic	cytoplasmic minus
MPR	htpX	94	6	220.307	172.291	0.782049	102	8	180.369	213.323	1.1827	61	6	233.965	247.958	1.05981	1909719	1910600	882	b1829	16129783	NP_416343.1	predicted endopeptidase	multipass	Cytoplasmic Membrane	multipass membrane
CPR	hupA	138	6	1044.92	556.631	0.5327	212	7	1211.17	603.049	0.497907	102	6	1263.94	801.094	0.633806	4198304	4198576	273	b4000	16131830	NP_418428.1	HU, DNA-binding transcriptional regulator,	none	Cytoplasmic	cytoplasmic minus
CPR	hupB	724	41	5482.06	3803.65	0.693835	778	35	4444.75	3015.24	0.678382	532	35	6592.33	4673.05	0.708862	460675	460947	273	b0440	16128425	NP_414974.1	HU, DNA-binding transcriptional regulator, beta	none	Cytoplasmic	cytoplasmic minus
	hybA	573	50	1200.07	1283.01	1.06912	846	49	1336.85	1167.6	0.873397	250	16	856.865	590.878	0.689581	3142176	3143162	987	b2996	16130896	NP_417470.1	hydrogenase 2 4Fe-4S ferredoxin-type component	none	Cytoplasmic Membrane	none
MPR	hybB	477	40	836.321	859.261	1.02743	534	45	706.412	897.668	1.27074	218	23	625.507	711.065	1.13678	3141008	3142186	1179	b2995	16130895	NP_417469.1	predicted hydrogenase 2 cytochrome b type	multipass	Cytoplasmic Membrane	multipass membrane
	hybC	519	49	629.602	728.292	1.15675	738	44	675.488	607.295	0.899047	208	22	412.937	470.596	1.13963	3139308	3141011	1704	b2994	16130894	NP_417468.1	hydrogenase 2, large subunit	peripheral	Cytoplasmic Membrane	peripheral membrane
CPR	hybD	220	33	918.725	1688.45	1.83782	269	24	847.575	1140.31	1.34538	85	7	580.903	515.452	0.887329	3138814	3139308	495	b2993	16130893	NP_417467.1	predicted maturation element for hydrogenase 2	none	Cytoplasmic	cytoplasmic minus
	hybO	709	52	1309.74	1176.93	0.898603	1066	67	1485.79	1408.19	0.947772	299	25	903.922	814.338	0.900895	3143165	3144283	1119	b2997	16130897	NP_417471.1	hydrogenase 2, small subunit	peripheral	Cytoplasmic Membrane	peripheral membrane
CPR	hypA	147	9	865.722	649.403	0.750129	181	12	804.271	804.065	0.999744	52	5	501.171	519.228	1.03603	2848669	2849019	351	b2726	16130633	NP_417206.1	protein involved in nickel insertion into	none	Cytoplasmic	cytoplasmic minus
CPR	hypB	435	27	1030.01	783.3	0.760475	579	38	1034.42	1023.73	0.989672	262	15	1015.26	626.285	0.616872	2849023	2849895	873	b2727	16130634	NP_417207.1	GTP hydrolase involved in nickel liganding into	none	Cytoplasmic	cytoplasmic minus
CPR	hypD	460	42	847.487	948.059	1.11867	660	48	917.449	1006.16	1.09669	321	19	967.836	617.242	0.637755	2850158	2851279	1122	b2729	16130636	NP_417209.1	protein required for maturation of	none	Cytoplasmic	cytoplasmic minus
CPR	hypE	316	17	646.107	425.87	0.659132	331	20	510.632	465.26	0.911146	177	12	592.259	432.638	0.730488	2851276	2852286	1011	b2730	226524740	NP_417210.2	carbamoyl phosphate phosphatase, hydrogenase 3	none	Cytoplasmic	cytoplasmic minus
CPR	icd	980	67	1619.34	1356.43	0.837644	935	51	1165.7	958.804	0.822517	861	54	2328.28	1573.37	0.675765	1194346	1195596	1251	b1136	16129099	NP_415654.1	e14 prophage; isocitrate dehydrogenase,	none	Cytoplasmic	cytoplasmic minus
CPR	iclR	88	5	220.494	153.495	0.696142	120	7	226.86	199.554	0.879636	68	11	278.833	485.997	1.74297	4220827	4221651	825	b4018	90111675	NP_418442.2	DNA-binding transcriptional repressor	none	Cytoplasmic	cytoplasmic minus
CPR	ihfA	256	23	1763.95	1941.71	1.10077	308	23	1601.25	1803.12	1.12606	128	4	1443.37	485.997	0.336709	1793277	1793576	300	b1712	16129668	NP_416227.1	integration host factor (IHF), DNA-binding	translation regulation	Cytoplasmic	cytoplasmic minus
CPR	ileS	322	29	236.286	260.729	1.10345	454	31	251.362	258.816	1.02966	228	16	273.803	207.028	0.75612	22391	25207	2817	b0026	16128020	NP_414567.1	isoleucyl-tRNA synthetase	protein biosynthesis	Cytoplasmic	cytoplasmic minus
CPR	ilvD	74	9	82.6406	123.144	1.49012	107	9	90.1588	114.354	1.26837	52	3	95.0357	59.0758	0.621618	3951501	3953351	1851	b3771	49176404	YP_026248.1	dihydroxyacid dehydratase	none	Cytoplasmic	cytoplasmic minus
CPR	infB	1002	87	774.885	824.326	1.06381	1023	82	596.908	721.493	1.20872	766	56	969.437	763.632	0.787707	3311364	3314036	2673	b3168	16131060	NP_417637.1	fused protein chain initiation factor 2, IF2:	protein biosynthesis	Cytoplasmic	cytoplasmic minus
CPR	infC	1174	81	4469.27	3778.02	0.845332	1616	90	4641.65	3898.16	0.839822	603	40	3756.71	2685.07	0.71474	1798120	1798662	543	b1718	16129674	NP_416233.1	protein chain initiation factor IF-3	protein biosynthesis	Cytoplasmic	cytoplasmic minus
CPR	iscA	127	16	810.265	1250.7	1.54357	106	13	510.26	943.659	1.84937	116	11	1211.16	1237.49	1.02174	2657585	2657908	324	b2528	16130453	NP_417023.1	FeS cluster assembly protein	none	Cytoplasmic	cytoplasmic minus
CPR	iscS	118	8	200.759	166.76	0.830651	92	6	118.098	116.143	0.983444	118	6	328.545	179.999	0.547866	2658339	2659553	1215	b2530	49176235	YP_026169.1	cysteine desulfurase (tRNA sulfurtransferase),	none	Cytoplasmic	cytoplasmic minus
CPR	ispA	53	3	121.731	84.4224	0.693515	87	11	150.767	287.453	1.9066	63	5	236.803	202.499	0.855135	439426	440325	900	b0421	16128406	NP_414955.1	geranyltranstransferase	none	Cytoplasmic	cytoplasmic minus
CPR	ispB	121	12	257.328	312.675	1.21508	167	9	267.967	217.768	0.812666	78	6	271.468	224.999	0.828823	3331732	3332703	972	b3187	16131077	NP_417654.1	octaprenyl diphosphate synthase	none	Cytoplasmic	cytoplasmic minus
CPR	ispG	285	23	526.481	520.567	0.988766	311	25	433.472	525.445	1.21218	241	26	728.579	846.912	1.16242	2638708	2639826	1119	b2515	16130440	NP_417010.1	1-hydroxy-2-methyl-2-(E)-butenyl 4-diphosphate	none	Cytoplasmic	cytoplasmic minus
CPR	ispU	80	9	217.022	299.134	1.37836	141	9	288.599	277.782	0.962519	51	2	226.415	95.6687	0.422537	194903	195664	762	b0174	16128167	NP_414716.1	undecaprenyl pyrophosphate synthase	none	Cytoplasmic	cytoplasmic minus
CPR	katG	810	72	767.711	836.095	1.08908	1901	128	1359.43	1380.29	1.01535	575	42	891.871	701.922	0.787022	4131858	4134038	2181	b3942	16131780	NP_418377.1	catalase/hydroperoxidase HPI(I)	none	Cytoplasmic	cytoplasmic minus
CPR	kbl	728	55	1257.2	1163.72	0.92564	813	65	1059.32	1277.13	1.20562	527	36	1489.38	1096.23	0.736033	3789378	3790574	1197	b3617	16131488	NP_418074.1	glycine C-acetyltransferase	none	Cytoplasmic	cytoplasmic minus
CPR	kdgR	82	5	214.021	159.891	0.747079	109	10	214.651	296.956	1.38344	50	6	213.567	276.135	1.29296	1907332	1908123	792	b1827	16129781	NP_416341.1	predicted DNA-binding transcriptional	none	Cytoplasmic	cytoplasmic minus
CPR	kdsB	96	4	265.656	135.618	0.510504	136	4	283.955	125.938	0.443514	57	4	258.133	195.18	0.75612	970075	970821	747	b0918	16128885	NP_415438.1	3-deoxy-manno-octulosonate	none	Cytoplasmic	cytoplasmic minus
CPR	kdsC	87	7	317.179	312.675	0.985801	120	10	330.087	414.795	1.25662	62	4	369.912	257.141	0.695142	3340295	3340861	567	b3198	16131088	NP_417665.1	3-deoxy-D-manno-octulosonate 8-phosphate	none	Cytoplasmic	cytoplasmic minus
CPR	kdsD	112	5	234.568	128.301	0.546969	142	9	224.389	214.458	0.955741	77	6	263.915	221.579	0.839587	3339288	3340274	987	b3197	16131087	NP_417664.1	D-arabinose 5-phosphate isomerase	none	Cytoplasmic	cytoplasmic minus
MPR	kgtP	332	38	528.32	740.889	1.40235	438	38	525.891	688.005	1.30826	291	48	757.833	1346.87	1.77727	2722470	2723768	1299	b2587	16130512	NP_417082.1	alpha-ketoglutarate transporter	multipass	Cytoplasmic Membrane	multipass membrane
MPR	lamB	1641	118	2529.58	2228.6	0.881016	1844	91	2144.68	1595.99	0.74416	630	50	1589.28	1359.05	0.855135	4245994	4247334	1341	b4036	16131862	NP_418460.1	maltose outer membrane porin (maltoporin)	multipass	Secreted	multipass membrane
CPR	leuS	318	21	254.49	205.908	0.809101	428	28	258.434	254.947	0.986507	197	25	258.007	352.785	1.36735	671424	674006	2583	b0642	16128625	NP_415175.1	leucyl-tRNA synthetase	protein biosynthesis	Cytoplasmic	cytoplasmic minus
CPR	lexA	468	33	1588.54	1372.38	0.86393	649	27	1662.1	1042.71	0.627343	471	42	2616.33	2513.78	0.960802	4255138	4255746	609	b4043	16131869	NP_418467.1	DNA-binding transcriptional repressor of SOS	none	Cytoplasmic	cytoplasmic minus
CPR	lipA	89	3	190.45	78.6544	0.412992	149	11	240.569	267.814	1.11325	55	6	192.608	226.396	1.17542	658474	659439	966	b0628	16128611	NP_415161.1	lipoate synthase	none	Cytoplasmic	cytoplasmic minus
	loiP	110	11	299.584	367.054	1.22521	126	8	258.916	247.894	0.957427	82	14	365.478	672.328	1.83958	3079935	3080693	759	b2936	90111514	NP_417411.2	predicted peptidase	lipoprotein	Unknown	lipoproteins group
	lolA	72	6	243.192	248.301	1.02101	107	10	272.686	384.296	1.4093	59	9	326.13	536.026	1.6436	936595	937206	612	b0891	145698236	NP_415411.2	chaperone for lipoproteins	none	Secreted	none
MPR	lolE	58	6	96.3001	122.056	1.26746	86	7	107.736	132.235	1.2274	62	6	168.466	175.662	1.04271	1176543	1177787	1245	b1118	16129081	NP_415636.1	outer membrane-specific lipoprotein transporter	multipass	Cytoplasmic Membrane	multipass membrane
CPR	lon	329	31	288.784	333.388	1.15445	349	30	231.135	299.604	1.29623	206	17	295.914	263.12	0.889175	458112	460466	2355	b0439	16128424	NP_414973.1	DNA-binding ATP-dependent protease La	cytosolic stress response	Cytoplasmic	cytoplasmic minus
CPR	lpd	1520	99	2204.94	1759.54	0.797999	1476	78	1615.48	1287.35	0.796883	1317	99	3126.52	2532.3	0.809944	127912	129336	1425	b0116	16128109	NP_414658.1	lipoamide dehydrogenase, E3 component is part	none	Cytoplasmic	cytoplasmic minus
	lpp	6639	390	57905.9	41676.9	0.719735	7725	425	50837.1	42175.2	0.829615	1916	272	27348.7	41832.7	1.5296	1755445	1755681	237	b1677	16129633	NP_416192.1	murein lipoprotein	lipoprotein	Secreted	lipoproteins group
	lptB	87	4	247.714	139.541	0.563315	114	13	244.906	421.137	1.71959	66	7	307.537	351.444	1.14277	3341966	3342691	726	b3201	16131091	NP_417668.1	predicted transporter subunit: ATP-binding	peripheral	Cytoplasmic Membrane	peripheral membrane
	lptD	288	39	252.796	419.423	1.65914	534	26	353.656	259.657	0.734206	175	18	251.384	278.597	1.10826	54755	57109	2355	b0054	16128048	NP_414596.1	exported protein required for envelope	none	Secreted	none
MPR	lptF	116	18	217.79	414.061	1.90119	170	13	240.82	277.698	1.15314	99	10	304.185	331.061	1.08835	4484241	4485341	1101	b4261	16132083	NP_418682.1	conserved inner membrane protein	multipass	Cytoplasmic Membrane	multipass membrane
MPR	lptG	87	9	166.058	210.471	1.26746	120	7	172.816	152.015	0.879636	50	2	156.182	67.3126	0.430988	4485341	4486423	1083	b4262	90111715	NP_418683.4	conserved inner membrane protein	multipass	Cytoplasmic Membrane	multipass membrane
CPR	lpxA	134	10	351.072	320.998	0.914336	135	7	266.863	208.659	0.781898	78	6	334.432	277.185	0.828823	202560	203348	789	b0181	16128174	NP_414723.1	UDP-N-acetylglucosamine acetyltransferase	none	Cytoplasmic	cytoplasmic minus
CPR	lpxC	494	48	1112.38	1324.27	1.19049	685	53	1163.8	1357.84	1.16673	317	20	1168.17	794.113	0.679792	106557	107474	918	b0096	16128089	NP_414638.1	UDP-3-O-acyl N-acetylglucosamine deacetylase	none	Cytoplasmic	cytoplasmic minus
CPR	lpxD	253	15	509.731	370.274	0.726409	268	22	407.397	504.304	1.23787	148	9	487.982	319.735	0.655218	200971	201996	1026	b0179	16128172	NP_414721.1	UDP-3-O-(3-hydroxymyristoyl)-glucosamine	none	Cytoplasmic	cytoplasmic minus
	lpxP	184	24	412.978	659.98	1.5981	250	25	423.361	638.407	1.50795	136	14	499.539	554.068	1.10916	2493667	2494587	921	b2378	90111426	NP_416879.4	palmitoleoyl-acyl carrier protein	single pass	Cytoplasmic Membrane	single pass membrane
	lrhA	152	11	334.616	296.692	0.886665	148	8	245.826	200.374	0.815107	133	4	479.155	155.271	0.324051	2403725	2404663	939	b2289	16130224	NP_416792.1	DNA-binding transcriptional repressor of	none	Unknown	none
CPR	lrp	122	10	509.475	511.651	1.00427	125	9	393.854	427.616	1.08572	66	10	451.054	736.359	1.63253	931818	932312	495	b0889	16128856	NP_415409.1	DNA-binding transcriptional dual regulator,	none	Cytoplasmic	cytoplasmic minus
MPR	lspA	75	9	313.202	460.486	1.47025	74	4	233.162	190.052	0.815107	66	5	451.054	368.18	0.816265	25207	25701	495	b0027	16128021	NP_414568.1	prolipoprotein signal peptidase (signal	multipass	Cytoplasmic Membrane	multipass membrane
CPR	lysR	215	21	474.822	568.228	1.19672	344	20	573.21	502.541	0.876713	153	11	552.975	428.363	0.774652	2977043	2977978	936	b2839	16130743	NP_417316.1	DNA-binding transcriptional dual regulator	activator	Cytoplasmic	cytoplasmic minus
CPR	lysS	139	11	189.283	183.527	0.969591	184	12	189.05	185.92	0.983444	74	10	164.911	240.117	1.45604	3031679	3033196	1518	b2890	16130792	NP_417366.1	lysine tRNA synthetase, constitutive	protein biosynthesis	Cytoplasmic	cytoplasmic minus
CPR	lysU	714	47	972.287	784.16	0.806511	1016	53	1043.89	821.147	0.786626	267	14	595.017	336.164	0.564966	4351223	4352740	1518	b4129	16131955	NP_418553.1	lysine tRNA synthetase, inducible	protein biosynthesis	Cytoplasmic	cytoplasmic minus
	maeA	187	9	227.652	134.241	0.589673	229	8	210.343	110.808	0.526794	107	9	213.175	193.197	0.906284	1551996	1553693	1698	b1479	90111281	NP_415996.2	malate dehydrogenase, (decarboxylating,	none	Cytoplasmic Membrane	none
CPR	maeB	607	47	550.329	522.086	0.94868	678	45	463.795	464.189	1.00085	542	51	804.182	815.324	1.01386	2574120	2576399	2280	b2463	16130388	NP_416958.1	fused malic enzyme predicted	none	Cytoplasmic	cytoplasmic minus
	malE	1174	85	2037.63	1807.53	0.887077	1704	79	2231.46	1560.03	0.699107	341	30	968.573	918.131	0.947921	4243252	4244442	1191	b4034	16131860	NP_418458.1	maltose transporter subunit	none	Secreted	none
MPR	malF	580	55	776.011	901.598	1.16184	696	45	702.606	685.016	0.974966	144	19	315.3	448.25	1.42166	4241554	4243098	1545	b4033	16131859	NP_418457.1	maltose transporter subunit	multipass	Cytoplasmic Membrane	multipass membrane
MPR	malG	282	32	654.244	909.601	1.39031	279	29	488.379	765.486	1.5674	67	4	254.382	163.635	0.643266	4240649	4241539	891	b4032	16131858	NP_418456.1	maltose transporter subunit	multipass	Cytoplasmic Membrane	multipass membrane
CPR	malI	80	7	160.71	172.291	1.07206	90	16	136.414	365.697	2.68079	71	8	233.417	283.38	1.21405	1696176	1697204	1029	b1620	16129578	NP_416137.1	DNA-binding transcriptional repressor	none	Cytoplasmic	cytoplasmic minus
	malK	2020	167	3741.58	3789.93	1.01292	2496	153	3488.28	3224.36	0.924343	908	100	2752.4	3266.11	1.18664	4244807	4245922	1116	b4035	16131861	NP_418459.1	fused maltose transport subunit, ATP-binding	peripheral	Cytoplasmic Membrane	peripheral membrane
	malM	285	28	639.666	769.976	1.20372	410	20	694.313	510.725	0.735584	77	7	282.827	277.034	0.979519	4247577	4248497	921	b4037	16131863	NP_418461.1	maltose regulon periplasmic protein	none	Secreted	none
CPR	malP	1872	170	1616.4	1798.47	1.11264	2438	160	1588.33	1571.86	0.989629	1126	103	1591.12	1568.22	0.985608	3548102	3550495	2394	b3417	49176351	YP_026218.1	maltodextrin phosphorylase	none	Cytoplasmic	cytoplasmic minus
CPR	malQ	1239	84	1228.38	1020.36	0.830651	1230	103	920.089	1161.84	1.26275	672	55	1090.32	961.505	0.881858	3546008	3548092	2085	b3416	16131292	NP_417875.1	4-alpha-glucanotransferase (amylomaltase)	none	Cytoplasmic	cytoplasmic minus
	malT	1099	100	839.534	935.947	1.11484	1396	86	804.616	747.459	0.928965	798	94	997.619	1266.18	1.2692	3551107	3553812	2706	b3418	16131294	NP_417877.1	fused conserved protein: DNA-binding	none	Unknown	none
	manA	98	8	172.261	172.291	1.00017	208	12	275.859	239.989	0.869969	65	9	186.98	278.952	1.49188	1686600	1687775	1176	b1613	49176125	NP_416130.3	mannose-6-phosphate isomerase	none	Secreted	none
CPR	manX	1755	122	3732.32	3178.87	0.851713	2335	139	3746.72	3363.3	0.897664	1203	75	4186.87	2812.48	0.67174	1900072	1901043	972	b1817	16129771	NP_416331.1	fused mannose-specific PTS enzymes: IIA	peripheral	Cytoplasmic	cytoplasmic minus
MPR	manY	1002	96	2585.85	3035.41	1.17385	1464	89	2850.62	2613.21	0.916716	702	65	2964.79	2957.85	0.997658	1901106	1901906	801	b1818	16129772	NP_416332.1	mannose-specific enzyme IIC component of PTS	multipass	Cytoplasmic Membrane	multipass membrane
	manZ	1213	102	2912.23	3000.38	1.03027	1604	127	2905.57	3469.11	1.19395	763	70	2997.86	2963.4	0.988505	1901910	1902770	861	b1819	49176154	NP_416333.3	mannose-specific enzyme IID component of PTS	single pass	Unknown	single pass membrane
	map	145	8	377.024	254.86	0.675978	157	12	308.009	355.002	1.15257	108	8	459.564	366.79	0.798126	188712	189506	795	b0168	16128161	NP_414710.1	methionine aminopeptidase	none	Unknown	none
	mdh	1283	101	2824.42	2724.17	0.964507	1955	113	3247.22	2830.28	0.871601	771	82	2777.66	3183.05	1.14595	3381352	3382290	939	b3236	16131126	NP_417703.1	malate dehydrogenase, NAD(P)-binding	none	Unknown	none
	mdoG	130	13	174.953	214.354	1.22521	261	13	265.021	199.053	0.751085	86	7	189.407	166.112	0.877011	1108558	1110093	1536	b1048	16129011	NP_415566.1	glucan biosynthesis protein, periplasmic	none	Secreted	none
MPR	mdoH	194	12	157.635	119.466	0.757862	257	14	157.56	129.428	0.82145	108	14	143.614	200.588	1.39672	1110086	1112629	2544	b1049	16129012	NP_415567.1	glucan biosynthesis: glycosyl transferase	multipass	Cytoplasmic Membrane	multipass membrane
CPR	menC	109	10	233.974	262.998	1.12405	148	15	239.699	366.338	1.52832	51	2	179.157	75.7005	0.422537	2373022	2373984	963	b2261	16130196	NP_416764.1	o-succinylbenzoyl-CoA synthase	none	Cytoplasmic	cytoplasmic minus
CPR	metH	239	25	134.105	171.87	1.2816	322	18	136.322	114.913	0.842952	219	23	201.101	227.564	1.13159	4221851	4225534	3684	b4019	16131845	NP_418443.1	homocysteine-N5-methyltetrahydrofolate	none	Cytoplasmic	cytoplasmic minus
	metL	88	10	74.7668	104.097	1.39228	175	7	112.183	67.6664	0.603179	57	7	79.2542	104.87	1.32321	4127858	4130290	2433	b3940	16131778	NP_418375.1	fused aspartokinase II/homoserine dehydrogenase	none	Cytoplasmic Membrane	none
CPR	mfd	74	12	44.3771	88.1696	1.98683	119	9	53.8439	61.407	1.14046	55	10	53.9773	105.744	1.95904	1169741	1173187	3447	b1114	16129077	NP_415632.1	transcription-repair coupling factor	none	Cytoplasmic	cytoplasmic minus
	mglB	321	25	664.214	633.802	0.954214	477	26	744.704	612.103	0.821942	159	6	538.42	218.918	0.406593	2237372	2238370	999	b2150	16130088	NP_416655.1	methyl-galactoside transporter subunit	none	Secreted	none
MPR	mglC	74	9	151.303	225.46	1.49012	151	14	232.947	325.682	1.3981	88	7	294.457	252.372	0.857079	2234765	2235775	1011	b2148	16130086	NP_416653.1	methyl-galactoside transporter subunit	multipass	Cytoplasmic Membrane	multipass membrane
CPR	mgsA	201	15	905.215	827.67	0.914336	253	10	859.684	512.394	0.596026	174	13	1282.41	1032.35	0.805007	1025780	1026238	459	b0963	90111195	NP_415483.2	methylglyoxal synthase	none	Cytoplasmic	cytoplasmic minus
CPR	miaA	299	20	649.919	532.633	0.819539	370	27	606.809	667.729	1.10039	205	16	729.227	613.246	0.840952	4397275	4398225	951	b4171	16131993	NP_418592.1	delta(2)-isopentenylpyrophosphate	none	Cytoplasmic	cytoplasmic minus
CPR	minC	165	12	490.053	436.667	0.891062	268	16	600.56	540.664	0.900267	82	11	398.561	576.074	1.44539	1224608	1225303	696	b1176	16129139	NP_415694.1	cell division inhibitor	none	Cytoplasmic	cytoplasmic minus
	minD	180	14	457.668	436.13	0.952941	287	20	550.582	578.571	1.05083	119	5	495.161	224.168	0.452719	1223772	1224584	813	b1175	16129138	NP_415693.1	membrane ATPase of the MinC-MinD-MinE system	peripheral	Cytoplasmic Membrane	peripheral membrane
MPR	mlaE	78	1	205.921	32.3457	0.157078	101	7	201.183	210.258	1.04511	71	7	306.751	325.86	1.06229	3336488	3337270	783	b3194	16131084	NP_417661.1	predicted toluene transporter subunit: membrane	multipass	Cytoplasmic Membrane	multipass membrane
	mlaF	101	6	257.754	187.605	0.727848	139	17	267.646	493.606	1.84425	64	4	267.291	179.999	0.673419	3337278	3338087	810	b3195	16131085	NP_417662.1	predicted toluene transporter subunit:	peripheral	Cytoplasmic Membrane	peripheral membrane
CPR	mlc	120	11	203.158	228.169	1.12311	153	14	195.437	269.668	1.37982	129	8	357.408	238.819	0.668199	1665368	1666588	1221	b1594	16129552	NP_416111.1	DNA-binding transcriptional repressor	none	Cytoplasmic	cytoplasmic minus
CPR	mnmA	129	8	240.885	183.03	0.75982	163	15	229.652	318.684	1.38768	86	9	262.809	296.34	1.12759	1191890	1192996	1107	b1133	90111218	NP_415651.4	tRNA	none	Cytoplasmic	cytoplasmic minus
CPR	mnmG	131	8	143.277	107.203	0.74822	184	20	151.84	248.877	1.63907	133	6	238.056	115.714	0.486077	3921767	3923656	1890	b3741	16131609	NP_418197.1	glucose-inhibited cell-division protein	none	Cytoplasmic	cytoplasmic minus
CPR	moaB	126	16	507.717	789.917	1.55582	250	23	760.07	1054.45	1.38731	78	6	514.36	426.313	0.828823	817278	817790	513	b0782	16128750	NP_415303.1	molybdopterin biosynthesis protein B	none	Cytoplasmic	cytoplasmic minus
CPR	moeA	107	11	178.951	225.4	1.25956	136	9	171.613	171.254	0.997906	101	4	276.435	117.96	0.426721	864352	865587	1236	b0827	16128795	NP_415348.1	molybdopterin biosynthesis protein	none	Cytoplasmic	cytoplasmic minus
CPR	moeB	69	4	190.176	135.076	0.710267	83	10	172.603	313.585	1.8168	52	3	234.548	145.799	0.621618	863603	864352	750	b0826	16128794	NP_415347.1	molybdopterin synthase sulfurylase	none	Cytoplasmic	cytoplasmic minus
CPR	mog	57	5	200.385	215.363	1.07475	86	8	228.114	319.985	1.40274	61	6	350.948	371.937	1.05981	9306	9893	588	b0009	16128003	NP_414550.1	predicted molybdochelatase	none	Cytoplasmic	cytoplasmic minus
CPR	mpl	136	10	204.607	184.328	0.90089	180	16	204.323	273.874	1.3404	87	8	214.201	212.226	0.990777	4453808	4455181	1374	b4233	16132055	NP_418654.1	UDP-N-acetylmuramate:L-alanyl-gamma-D-glutamyl-	none	Cytoplasmic	cytoplasmic minus
MPR	mraY	171	15	326.389	350.786	1.07475	199	15	286.586	325.747	1.13664	106	5	331.106	168.282	0.508241	96002	97084	1083	b0087	16128080	NP_414629.1	phospho-N-acetylmuramoyl-pentapeptide	multipass	Cytoplasmic Membrane	multipass membrane
CPR	mraZ	107	7	481.88	386.246	0.801539	165	11	560.663	563.634	1.0053	62	3	456.95	238.234	0.521357	89634	90092	459	b0081	16128074	NP_414623.1	conserved protein	represor	Cytoplasmic	cytoplasmic minus
	mrcB	94	9	76.6511	89.9173	1.17307	129	10	79.3675	92.7767	1.16895	58	3	77.3998	43.1358	0.557312	164730	167264	2535	b0149	16128142	NP_414691.1	fused glycosyl transferase and transpeptidase	single pass type II	Cytoplasmic Membrane	single pass membrane
CPR	mreB	145	14	287.102	339.63	1.18296	195	13	291.316	292.86	1.0053	73	8	236.544	279.309	1.18079	3398066	3399109	1044	b3251	90111564	NP_417717.2	cell wall structural complex MreBCD, actin-like	none	Cytoplasmic	cytoplasmic minus
	mrp	347	19	646.212	433.52	0.670864	367	14	515.672	296.635	0.575239	238	11	725.343	361.214	0.497991	2191081	2192190	1110	b2113	90111388	NP_416616.4	antiporter inner membrane protein	none	Cytoplasmic Membrane	none
CPR	mrr	108	10	243.989	276.795	1.13445	127	5	216.478	128.519	0.59368	63	10	232.921	398.358	1.71027	4584972	4585886	915	b4351	16132172	NP_418771.1	methylated adenine and cytosine restriction	none	Cytoplasmic	cytoplasmic minus
CPR	msrB	68	4	339.529	244.703	0.720712	126	10	474.68	568.089	1.19678	67	1	547.475	88.043	0.160816	1860040	1860453	414	b1778	16129732	NP_416292.1	methionine sulfoxide reductase B	none	Cytoplasmic	cytoplasmic minus
	msrC	75	8	311.315	406.855	1.30689	64	8	200.439	377.814	1.88493	57	4	387.2	292.769	0.75612	1913655	1914152	498	b1832	171701682	NP_416346.4	free methionine-(R)-sulfoxide reductase	none	Unknown	none
CPR	mtfA	256	30	663.14	952.132	1.43579	287	21	560.932	618.918	1.10338	172	21	729.147	959.205	1.31552	2041675	2042472	798	b1976	90111364	NP_416484.2	conserved protein	none	Cytoplasmic	cytoplasmic minus
	mtgA	93	6	263.708	208.45	0.790458	96	8	205.388	258.095	1.25662	59	7	273.788	349.998	1.27835	3347103	3347831	729	b3208	16131098	NP_417675.1	biosynthetic peptidoglycan transglycosylase	single pass	Cytoplasmic Membrane	single pass membrane
MPR	mtlA	286	22	308.882	291.112	0.942469	440	40	358.543	491.513	1.37086	284	32	501.957	609.401	1.21405	3770304	3772217	1914	b3599	16131470	NP_418056.1	fused mannitol-specific PTS enzymes: IIA	multipass	Cytoplasmic Membrane	multipass membrane
CPR	mtlD	223	17	401.193	374.721	0.934017	378	22	513.101	450.318	0.877641	199	12	585.899	380.677	0.649731	3772447	3773595	1149	b3600	16131471	NP_418057.1	mannitol-1-phosphate dehydrogenase,	none	Cytoplasmic	cytoplasmic minus
CPR	mtlR	72	8	253.118	344.581	1.36134	139	9	368.696	359.983	0.976369	60	5	345.194	309.947	0.897892	3773595	3774182	588	b3601	16131472	NP_418058.1	DNA-binding repressor	none	Cytoplasmic	cytoplasmic minus
CPR	mtn	93	8	275.026	289.862	1.05394	164	10	365.93	336.465	0.91948	61	12	295.218	625.747	2.11961	178455	179153	699	b0159	16128152	NP_414701.1	5'-methylthioadenosine/S-adenosylhomocysteine	none	Cytoplasmic	cytoplasmic minus
CPR	mukB	365	28	169.133	158.966	0.939887	450	40	157.33	210.885	1.3404	337	28	255.557	228.781	0.895228	975549	980009	4461	b0924	16128891	NP_415444.1	fused chromosome partitioning protein:	cell cycle	Cytoplasmic	cytoplasmic minus
CPR	mukF	74	5	115.622	95.717	0.827845	129	10	152.076	177.769	1.16895	57	7	145.749	192.856	1.32321	973542	974864	1323	b0922	16128889	NP_415442.1	Involved in chromosome partioning, Ca2+ binding	cell cycle	Cytoplasmic	cytoplasmic minus
CPR	murA	75	2	123.044	40.2011	0.326723	114	7	141.112	130.661	0.925932	60	4	161.091	115.714	0.718314	3333257	3334516	1260	b3189	16131079	NP_417656.1	UDP-N-acetylglucosamine	peptidoglycane synthesis	Cytoplasmic	cytoplasmic minus
CPR	murC	231	21	323.515	360.339	1.11383	274	18	289.531	286.816	0.990622	171	17	391.922	419.815	1.07117	100765	102240	1476	b0091	16128084	NP_414633.1	UDP-N-acetylmuramate:L-alanine ligase	peptidoglycane synthesis	Cytoplasmic	cytoplasmic minus
CPR	murD	203	20	318.624	384.612	1.2071	245	25	290.142	446.448	1.53872	151	11	387.865	304.44	0.784912	97087	98403	1317	b0088	16128081	NP_414630.1	UDP-N-acetylmuramoyl-L-alanine:D-glutamate	peptidoglycane synthesis	Cytoplasmic	cytoplasmic minus
CPR	murE	326	34	452.88	578.702	1.27783	412	37	431.842	584.811	1.35422	200	15	454.691	367.437	0.808103	93166	94653	1488	b0085	16128078	NP_414627.1	UDP-N-acetylmuramoyl-L-alanyl-D-glutamate:meso-	peptidoglycane synthesis	Cytoplasmic	cytoplasmic minus
CPR	murF	161	13	244.892	242.272	0.9893	232	14	266.256	242.284	0.909968	102	12	253.905	321.852	1.26761	94650	96008	1359	b0086	16128079	NP_414628.1	s; cytoplasm	peptidoglycane synthesis	Cytoplasmic	cytoplasmic minus
	murG	210	18	406.459	426.855	1.05018	278	23	405.98	506.493	1.24758	202	18	639.838	614.322	0.960122	99644	100711	1068	b0090	16128083	NP_414632.1	s; inner membrane	peripheral	Cytoplasmic Membrane	peripheral membrane
CPR	murI	131	13	315.611	383.738	1.21586	157	16	285.393	438.581	1.53676	118	14	465.248	594.752	1.27835	4163451	4164308	858	b3967	90111671	NP_418402.2	glutamate racemase	none	Cytoplasmic	cytoplasmic minus
CPR	mutL	78	10	87.2491	137.049	1.57078	149	10	125.752	127.267	1.01204	64	4	117.157	78.8957	0.673419	4395435	4397282	1848	b4170	16131992	NP_418591.1	methyl-directed mismatch repair protein	none	Cytoplasmic	cytoplasmic minus
	N/A	110	3	14.9664	5.001	0.334148	98	5	10.0604	7.74004	0.769361	72	1	16.0317	2.39912	0.149649	1195443	1210635	15193	N/A	N/A	N/A	cryptic pr	none	Unknown	none
	N/A	104	7	31.7879	26.2143	0.824661	161	8	37.1294	27.8207	0.74929	91	9	45.5189	48.5063	1.06563	2556721	2563483	6763	N/A	N/A	N/A	cryptic pr	none	Unknown	none
	N/A	78	5	171.164	134.431	0.785391	135	3	223.519	74.9009	0.335099	50	3	179.56	116.082	0.646482	4497616	4498557	942	b4575	N/A	N/A	KpLE2 phag	none	Unknown	none
CPR	nadR	73	5	122.385	102.704	0.839185	86	6	108.784	114.447	1.05206	50	1	137.182	29.5619	0.215494	4625338	4626570	1233	b4390	90111746	NP_418807.4	bifunctional DNA-binding transcriptional	represor	Cytoplasmic	cytoplasmic minus
CPR	nagA	90	7	161.916	154.297	0.952941	120	5	162.889	102.345	0.628311	176	16	518.182	507.569	0.979519	700826	701974	1149	b0677	16128653	NP_415203.1	N-acetylglucosamine-6-phosphate deacetylase	none	Cytoplasmic	cytoplasmic minus
CPR	nagC	112	9	189.614	186.683	0.984544	192	10	245.254	192.62	0.785389	131	16	362.949	477.639	1.31599	699597	700817	1221	b0676	16128652	NP_415202.1	DNA-binding transcriptional dual regulator,	none	Cytoplasmic	cytoplasmic minus
MPR	nagE	408	32	433.174	416.258	0.960949	419	35	335.644	422.784	1.25962	660	78	1146.75	1460.24	1.27337	703167	705113	1947	b0679	16128655	NP_415205.1	fused N-acetyl glucosamine specific PTS enzyme:	multipass	Cytoplasmic Membrane	multipass membrane
CPR	nagK	70	11	158.661	305.476	1.92533	101	6	172.726	154.73	0.89581	61	7	226.269	279.768	1.23644	1177816	1178727	912	b1119	16129082	NP_415637.1	N-acetyl-D-glucosamine kinase	none	Cytoplasmic	cytoplasmic minus
CPR	nagZ	121	7	243.785	172.794	0.708799	143	7	217.38	160.46	0.738156	86	5	283.557	177.631	0.626436	1163318	1164343	1026	b1107	16129070	NP_415625.1	beta N-acetyl-glucosaminidase	peptidoglycane synthesis	Cytoplasmic	cytoplasmic minus
CPR	nanA	75	6	173.417	169.978	0.980168	103	7	179.693	184.152	1.02482	173	10	654.634	407.716	0.622815	3370705	3371598	894	b3225	16131115	NP_417692.1	N-acetylneuraminate lyase	none	Cytoplasmic	cytoplasmic minus
MPR	nanT	77	10	106.753	169.864	1.59118	108	5	112.974	78.8695	0.698124	121	13	274.535	317.805	1.15761	3369106	3370596	1491	b3224	90111559	NP_417691.4	sialic acid transporter	multipass	Cytoplasmic Membrane	multipass membrane
	napA	796	69	661.615	702.671	1.06205	1543	122	967.656	1153.72	1.19228	837	81	1138.52	1187.15	1.04271	2298289	2300775	2487	b2206	16130143	NP_416710.1	nitrate reductase, periplasmic, large subunit	none	Secreted	none
	napB	98	20	450.175	1125.63	2.50043	173	15	599.604	783.963	1.30747	83	7	623.958	566.997	0.90871	2296291	2296740	450	b2203	90111403	NP_416707.4	nitrate reductase, small, cytochrome C550	none	Secreted	none
	napC	137	8	469.647	336.009	0.715451	215	15	556.099	585.047	1.05206	94	6	527.352	362.684	0.687747	2295679	2296281	603	b2202	16130139	NP_416706.1	nitrate reductase, cytochrome c-type,	single pass	Cytoplasmic Membrane	single pass membrane
CPR	napF	144	9	601.348	460.486	0.765756	210	12	661.675	570.155	0.861684	155	9	1059.29	662.723	0.625628	2301025	2301519	495	b2208	16130145	NP_416712.1	ferredoxin-type protein, predicted role in	none	Cytoplasmic	cytoplasmic minus
CPR	napG	183	18	543.513	655.001	1.20512	355	34	795.518	1148.91	1.44423	189	22	918.633	1152.15	1.2542	2297587	2298282	696	b2205	16130142	NP_416709.1	ferredoxin-type protein essential for electron	none	Cytoplasmic	cytoplasmic minus
MPR	napH	261	23	624.446	674.207	1.07969	439	28	792.468	762.186	0.961789	225	20	880.965	843.745	0.957751	2296737	2297600	864	b2204	16130141	NP_416708.1	ferredoxin-type protein essential for electron	multipass	Cytoplasmic Membrane	multipass membrane
	narG	7214	579	3982.98	3916.71	0.983361	13619	795	5673.36	4994	0.880254	3060	240	2764.87	2336.53	0.845075	1279087	1282830	3744	b1224	16129187	NP_415742.1	nitrate reductase 1, alpha subunit	peripheral	Cytoplasmic Membrane	peripheral membrane
	narH	2436	160	3271.95	2633.06	0.804736	4459	247	4518.87	3774.64	0.835306	931	68	2046.45	1610.52	0.786982	1282827	1284365	1539	b1225	16129188	NP_415743.1	nitrate reductase 1, beta (Fe-S) subunit	peripheral	Cytoplasmic Membrane	peripheral membrane
MPR	narI	720	57	2195.18	2129.24	0.969958	1347	128	3098.62	4440.15	1.43294	218	15	1087.72	806.411	0.741379	1285072	1285749	678	b1227	16129190	NP_415745.1	nitrate reductase 1, gamma (cytochrome b(NR))	multipass	Cytoplasmic Membrane	multipass membrane
CPR	narJ	596	54	1732.79	1923.55	1.11009	1206	85	2645.5	2811.68	1.06282	177	18	842.158	922.78	1.09573	1284362	1285072	711	b1226	16129189	NP_415744.1	molybdenum-cofactor-assembly chaperone subunit	none	Cytoplasmic	cytoplasmic minus
MPR	narK	1457	140	2163.66	2547.23	1.17728	2236	179	2505.32	3024.34	1.20717	807	88	1961.21	2304.3	1.17494	1277180	1278571	1392	b1223	16129186	NP_415741.1	nitrate/nitrite transporter	multipass	Cytoplasmic Membrane	multipass membrane
CPR	narL	98	9	311.181	350.139	1.12519	169	13	404.89	469.655	1.15996	50	3	259.824	167.971	0.646482	1274402	1275052	651	b1221	16129184	NP_415739.1	DNA-binding response regulator in two-component	none	Cytoplasmic	cytoplasmic minus
MPR	narX	108	13	124.235	183.221	1.47479	188	13	163.17	170.142	1.04273	56	6	105.422	121.702	1.15443	1275045	1276841	1797	b1222	16129185	NP_415740.1	sensory histidine kinase in two-component	multipass	Cytoplasmic Membrane	multipass membrane
	ndh	95	10	150.481	194.074	1.28969	147	12	175.686	216.266	1.23098	105	10	272.188	279.309	1.02616	1165308	1166612	1305	b1109	16129072	NP_415627.1	respiratory NADH dehydrogenase 2/cupric	none	Cytoplasmic Membrane	none
	nikA	87	9	114.184	144.724	1.26746	177	15	175.276	223.989	1.27792	61	4	131.02	92.5709	0.706538	3611690	3613264	1575	b3476	16131348	NP_417933.1	nickel transporter subunit	none	Secreted	none
CPR	nirB	1260	81	1023.82	806.393	0.787635	2069	101	1268.45	933.73	0.736117	984	100	1308.48	1432.77	1.09499	3492033	3494576	2544	b3365	16131244	NP_417824.1	nitrite reductase, large subunit,	none	Cytoplasmic	cytoplasmic minus
MPR	nirC	111	12	284.327	376.605	1.32455	169	13	326.621	378.867	1.15996	111	9	465.307	406.503	0.873625	3495025	3495831	807	b3367	90111575	YP_026212.2	nitrite transporter	multipass	Cytoplasmic Membrane	multipass membrane
CPR	nirD	162	14	1024.08	1084.32	1.05882	198	22	944.383	1582.31	1.6755	110	10	1137.98	1114.67	0.979519	3494573	3494899	327	b3366	16131245	NP_417825.1	nitrite reductase, NAD(P)H-binding, small	none	Cytoplasmic	cytoplasmic minus
	nlpD	273	22	495.024	488.761	0.987349	477	35	652.596	722.071	1.10646	170	19	504.468	607.497	1.20423	2865636	2866775	1140	b2742	16130649	NP_417222.1	predicted outer membrane lipoprotein	lipoprotein	Secreted	lipoproteins group
	nlpI	1097	97	2562.31	2775.92	1.08337	1503	106	2648.78	2816.95	1.06349	603	64	2304.96	2635.92	1.14358	3306062	3306946	885	b3163	16131055	NP_417632.1	conserved protein	lipoprotein	Cytoplasmic Membrane	lipoproteins group
CPR	nrdD	339	32	327.61	378.894	1.15654	458	31	333.953	340.854	1.02066	239	30	377.987	511.217	1.35247	4458545	4460683	2139	b4238	16132060	NP_418659.1	anaerobic ribonucleoside-triphosphate	none	Cytoplasmic	cytoplasmic minus
CPR	nrdR	149	6	684.45	337.69	0.493373	168	7	582.274	365.85	0.628311	70	1	526.23	80.9995	0.153924	432226	432675	450	b0413	16128398	NP_414947.1	conserved protein	none	Cytoplasmic	cytoplasmic minus
	nrfA	767	61	1103.33	1075.11	0.974418	1438	113	1560.75	1849.43	1.18497	311	39	732.139	989.243	1.35117	4285787	4287223	1437	b4070	16131896	NP_418494.1	nitrite reductase, formate-dependent,	none	Secreted	none
	nrfB	294	26	1071.85	1161.37	1.08352	525	32	1444.13	1327.35	0.91913	90	11	536.969	707.139	1.31691	4287268	4287834	567	b4071	90111682	NP_418495.2	nitrite reductase, formate-dependent,	none	Secreted	none
CPR	nrfC	304	30	935.131	1130.66	1.20909	568	44	1318.29	1539.93	1.16813	118	11	594.022	596.648	1.00442	4287831	4288502	672	b4072	16131898	NP_418496.1	formate-dependent nitrite reductase, 4Fe4S	none	Cytoplasmic	cytoplasmic minus
MPR	nrfD	577	52	1246.33	1376.16	1.10418	793	75	1292.39	1843.17	1.42618	179	17	632.748	647.488	1.0233	4288499	4289455	957	b4073	16131899	NP_418497.1	formate-dependent nitrite reductase, membrane	multipass	Cytoplasmic Membrane	multipass membrane
MPR	nrfE	198	22	246.71	335.858	1.36134	285	26	267.935	368.59	1.37567	99	8	201.873	175.768	0.870683	4289535	4291193	1659	b4074	16131900	NP_418498.1	heme lyase (NrfEFG) for insertion of heme into	multipass	Cytoplasmic Membrane	multipass membrane
CPR	nsrR	189	16	917.108	951.238	1.03721	203	17	743.22	938.548	1.26281	153	19	1214.99	1625.69	1.33804	4404213	4404638	426	b4178	16132000	NP_418599.1	predicted DNA-binding transcriptional	none	Cytoplasmic	cytoplasmic minus
MPR	nuoA	251	23	1168.58	1311.97	1.1227	356	20	1250.54	1059.41	0.847161	176	12	1340.97	985.129	0.734639	2402651	2403094	444	b2288	49176207	NP_416791.3	NADH:ubiquinone oxidoreductase, membrane	multipass	Cytoplasmic Membrane	multipass membrane
	nuoB	181	14	564.33	534.802	0.947676	224	14	526.945	496.628	0.942467	153	8	780.67	439.816	0.563383	2401973	2402635	663	b2287	16130222	NP_416790.1	NADH:ubiquinone oxidoreductase, chain B	peripheral	Cytoplasmic Membrane	peripheral membrane
CPR	nuoC	409	34	472.059	480.797	1.01851	579	28	504.213	367.688	0.729232	303	41	572.317	834.417	1.45796	2400077	2401867	1791	b2286	145698291	NP_416789.2	NADH:ubiquinone oxidoreductase, chain C,D	peripheral	Cytoplasmic	cytoplasmic minus
CPR	nuoE	197	15	812.824	758.285	0.932901	255	17	793.841	798.046	1.0053	222	20	1499.01	1455.08	0.970694	2399574	2400074	501	b2285	16130220	NP_416788.1	NADH:ubiquinone oxidoreductase, chain E	none	Cytoplasmic	cytoplasmic minus
CPR	nuoF	583	55	900.701	1041.08	1.15586	547	44	637.62	773.417	1.21297	568	35	1436.09	953.47	0.663934	2398240	2399577	1338	b2284	16130219	NP_416787.1	NADH:ubiquinone oxidoreductase, chain F	none	Cytoplasmic	cytoplasmic minus
CPR	nuoG	983	84	745.138	780.141	1.04698	1091	73	623.98	629.585	1.00898	921	94	1142.52	1256.43	1.0997	2395461	2398187	2727	b2283	145698290	NP_416786.4	NADH:ubiquinone oxidoreductase, chain G	peripheral	Cytoplasmic	cytoplasmic minus
MPR	nuoH	403	40	851.794	1035.86	1.21609	374	26	596.436	625.247	1.04831	369	35	1276.37	1304.44	1.02199	2394487	2395464	978	b2282	16130217	NP_416785.1	NADH:ubiquinone oxidoreductase, membrane	multipass	Cytoplasmic Membrane	multipass membrane
CPR	nuoI	180	27	685.237	1259.34	1.83782	228	20	654.886	866.258	1.32276	198	12	1233.55	805.52	0.653012	2393930	2394472	543	b2281	16130216	NP_416784.1	NADH:ubiquinone oxidoreductase, chain I	peripheral	Cytoplasmic	cytoplasmic minus
MPR	nuoJ	320	33	1191.86	1505.91	1.2635	297	35	834.631	1483.17	1.77704	369	35	2249.17	2298.64	1.02199	2393364	2393918	555	b2280	16130215	NP_416783.1	NADH:ubiquinone oxidoreductase, membrane	multipass	Cytoplasmic Membrane	multipass membrane
MPR	nuoK	164	13	1118.84	1086.62	0.971203	154	9	792.7	698.581	0.881268	197	14	2199.45	1684.15	0.765715	2393065	2393367	303	b2279	16130214	NP_416782.1	NADH:ubiquinone oxidoreductase, membrane	multipass	Cytoplasmic Membrane	multipass membrane
MPR	nuoL	869	85	975.211	1168.71	1.19842	897	102	759.51	1302.35	1.71472	824	99	1513.31	1959.03	1.29453	2391227	2393068	1842	b2278	16130213	NP_416781.1	NADH:ubiquinone oxidoreductase, membrane	multipass	Cytoplasmic Membrane	multipass membrane
MPR	nuoM	501	44	676.884	728.35	1.07603	563	53	573.915	814.707	1.41956	549	43	1213.87	1024.41	0.84392	2389534	2391063	1530	b2277	16130212	NP_416780.1	NADH:ubiquinone oxidoreductase, membrane	multipass	Cytoplasmic Membrane	multipass membrane
MPR	nuoN	564	53	799.631	920.656	1.15135	515	74	550.91	1193.69	2.16676	470	59	1090.51	1474.99	1.35257	2388070	2389527	1458	b2276	145698289	NP_416779.2	NADH:ubiquinone oxidoreductase, membrane	multipass	Cytoplasmic Membrane	multipass membrane
CPR	nusA	473	25	657.092	425.516	0.647574	536	26	561.814	410.948	0.731467	370	30	841.179	734.875	0.873625	3314061	3315548	1488	b3169	16131061	NP_417638.1	transcription termination/antitermination L	cytosolic stress response	Cytoplasmic	cytoplasmic minus
CPR	nusB	130	8	639.827	482.414	0.753976	173	6	642.433	335.984	0.522987	79	6	636.308	520.711	0.818332	434361	434780	420	b0416	16128401	NP_414950.1	transcription antitermination protein	none	Cytoplasmic	cytoplasmic minus
CPR	nusG	149	16	564.108	742.175	1.31566	183	16	522.744	689.198	1.31842	120	10	743.495	667.579	0.897892	4175766	4176311	546	b3982	16131812	NP_418409.1	transcription termination factor	none	Cytoplasmic	cytoplasmic minus
CPR	obgE	121	7	213.234	151.14	0.708799	127	6	168.864	120.301	0.712416	112	7	323.005	217.518	0.673419	3328604	3329776	1173	b3183	16131073	NP_417650.1	GTPase involved in cell partioning and DNA	none	Cytoplasmic	cytoplasmic minus
	ompA	5983	442	11880.5	10753.5	0.905136	9477	420	14198.8	9488.89	0.668289	2646	182	8598.62	6372.59	0.741117	1018236	1019276	1041	b0957	16128924	NP_415477.1	outer membrane protein A (3a;II*;G;d)	secreted	Secreted	none
	ompC	5920	398	11084.6	9130.46	0.823706	9441	387	13337.7	8244.4	0.618129	1275	96	3906.89	3169.55	0.811272	2309668	2310771	1104	b2215	16130152	NP_416719.1	outer membrane porin protein C	secreted	Secreted	none
	ompF	3244	155	6157.74	3604.81	0.585412	3629	205	5197.45	4427.34	0.85183	4469	243	13882.6	8133.42	0.58587	985117	986205	1089	b0929	16128896	NP_415449.1	outer membrane porin 1a (Ia;b;F)	secreted	Secreted	none
CPR	ompR	89	8	255.521	281.408	1.10131	139	7	301.102	228.656	0.759398	78	8	366.481	404.998	1.1051	3533887	3534606	720	b3405	16131282	NP_417864.1	DNA-binding response regulator in two-component	cytosolic two component	Cytoplasmic	cytoplasmic minus
	ompT	159	17	344.522	451.315	1.30997	268	13	438.144	320.488	0.731467	120	12	425.523	458.488	1.07747	583903	584856	954	b0565	16128548	NP_415097.1	DLP12 prophage; outer membrane protease VII	secreted	Secreted	none
	ompW	201	20	650.225	792.698	1.21911	395	23	964.111	846.533	0.878045	98	13	518.818	741.545	1.4293	1312044	1312682	639	b1256	16129217	NP_415772.1	outer membrane protein W	none	Secreted	none
	ompX	312	23	1249.89	1128.9	0.9032	529	17	1598.96	774.847	0.484595	242	12	1586.56	847.67	0.534283	849673	850188	516	b0814	16128782	NP_415335.1	outer membrane protein	secreted	Secreted	none
	oppA	951	82	1204.56	1272.54	1.05644	1624	97	1552.02	1397.88	0.900683	526	49	1090.32	1094.39	1.00373	1299206	1300837	1632	b1243	16129204	NP_415759.1	oligopeptide transporter subunit	none	Secreted	none
MPR	oppB	262	25	588.044	687.479	1.16909	294	29	497.873	740.552	1.48743	127	18	466.481	712.374	1.52712	1300923	1301843	921	b1244	16129205	NP_415760.1	oligopeptide transporter subunit	multipass	Cytoplasmic Membrane	multipass membrane
MPR	oppC	398	38	905.081	1058.76	1.1698	466	41	799.563	1060.81	1.32673	280	23	1042.04	922.272	0.885065	1301858	1302766	909	b1245	16129206	NP_415761.1	oligopeptide transporter subunit	multipass	Cytoplasmic Membrane	multipass membrane
	oppD	360	40	733.893	999.081	1.36134	484	31	744.455	719.02	0.965834	321	25	1070.92	898.663	0.839151	1302778	1303791	1014	b1246	49176090	YP_025300.1	oligopeptide transporter subunit	peripheral	Cytoplasmic Membrane	peripheral membrane
	oppF	366	28	752.806	705.62	0.937319	387	27	600.587	631.851	1.05206	323	28	1087.24	1015.52	0.93403	1303788	1304792	1005	b1247	16129208	NP_415763.1	oligopeptide transporter subunit	peripheral	Cytoplasmic Membrane	peripheral membrane
	otsB	75	5	193.552	158.094	0.816807	92	7	179.137	205.533	1.14735	65	7	274.518	318.537	1.16035	1979611	1980411	801	b1897	16129849	NP_416411.1	trehalose-6-phosphate phosphatase,	none	Unknown	none
CPR	oxyR	200	7	450.356	193.123	0.428824	252	12	428.143	307.437	0.71807	125	12	460.635	476.468	1.03437	4156513	4157430	918	b3961	16131799	NP_418396.1	DNA-binding transcriptional dual regulator	none	Cytoplasmic	cytoplasmic minus
	pal	922	60	3651.14	2911.12	0.797317	844	57	2521.75	2568.16	1.0184	904	63	5858.52	4399.11	0.750892	778290	778811	522	b0741	16128716	NP_415269.1	peptidoglycan-associated outer membrane	lipoprotein	Secreted	lipoproteins group
CPR	panB	98	9	254.816	286.718	1.12519	157	10	308.009	295.835	0.960476	87	6	370.205	275.093	0.743083	148807	149601	795	b0134	16128127	NP_414676.1	3-methyl-2-oxobutanoate	none	Cytoplasmic	cytoplasmic minus
CPR	panC	162	12	393.046	356.714	0.907563	221	17	404.561	469.274	1.15996	115	12	456.613	513.377	1.12432	147944	148795	852	b0133	16128126	NP_414675.1	pantothenate synthetase	none	Cytoplasmic	cytoplasmic minus
CPR	parE	213	15	232.593	200.687	0.862824	223	16	183.732	198.786	1.08194	202	23	360.986	442.866	1.22682	3171526	3173418	1893	b3030	16130926	NP_417502.1	DNA topoisomerase IV, subunit B	none	Cytoplasmic	cytoplasmic minus
CPR	pck	3636	267	4630.99	4166.5	0.899701	4615	245	4434.9	3550.3	0.800535	2538	193	5290.09	4334.45	0.819353	3530840	3532462	1623	b3403	16131280	NP_417862.1	phosphoenolpyruvate carboxykinase	none	Cytoplasmic	cytoplasmic minus
CPR	pcm	123	8	405.514	323.148	0.796885	125	15	310.938	562.653	1.80954	87	11	469.398	639.47	1.36232	2866915	2867541	627	b2743	16130650	NP_417223.1	L-isoaspartate protein	none	Cytoplasmic	cytoplasmic minus
CPR	pcnB	74	7	109.419	126.815	1.15898	89	3	99.2919	50.4697	0.508297	55	6	133.09	156.437	1.17542	157729	159126	1398	b0143	162135892	NP_414685.4	poly(A) polymerase I	none	Cytoplasmic	cytoplasmic minus
CPR	pepA	157	12	214.643	201.006	0.936466	223	16	230.03	248.877	1.08194	89	8	199.126	192.856	0.968513	4482463	4483974	1512	b4260	16132082	NP_418681.1	multifunctional aminopeptidase A: a	none	Cytoplasmic	cytoplasmic minus
CPR	pepB	189	18	304.274	355.047	1.16687	238	11	289.096	201.486	0.69695	119	10	313.525	283.877	0.905437	2653097	2654380	1284	b2523	90111453	NP_417018.4	aminopeptidase B	none	Cytoplasmic	cytoplasmic minus
CPR	pepD	514	45	728.742	781.689	1.07265	559	39	597.978	629.106	1.05206	300	45	696.071	1124.99	1.61621	254259	255716	1458	b0237	16128223	NP_414772.1	aminoacyl-histidine dipeptidase (peptidase D)	none	Cytoplasmic	cytoplasmic minus
	pepN	408	25	322.767	242.315	0.750742	654	28	390.364	252.02	0.645604	247	27	319.777	376.634	1.1778	989845	992457	2613	b0932	16128899	NP_415452.1	aminopeptidase N	peripheral	Cytoplasmic Membrane	peripheral membrane
CPR	pepP	194	17	302.431	324.701	1.07364	287	18	337.574	319.261	0.945751	93	10	237.263	274.885	1.15857	3051537	3052862	1326	b2908	16130810	NP_417384.1	proline aminopeptidase P II	none	Cytoplasmic	cytoplasmic minus
CPR	pepQ	256	16	397.287	304.225	0.765756	366	14	428.556	247.196	0.57681	189	18	480.007	492.565	1.02616	4029184	4030515	1332	b3847	16131693	NP_418289.1	proline dipeptidase	none	Cytoplasmic	cytoplasmic minus
CPR	pepT	217	16	365.581	330.259	0.903381	307	23	390.234	440.86	1.12973	126	4	347.389	118.826	0.342054	1185067	1186293	1227	b1127	16129090	NP_415645.1	peptidase T	none	Cytoplasmic	cytoplasmic minus
CPR	pfkA	395	28	847.889	736.395	0.868503	553	26	895.632	634.986	0.708981	350	27	1229.51	1021.96	0.831191	4105575	4106537	963	b3916	16131754	NP_418351.1	6-phosphofructokinase I	none	Cytoplasmic	cytoplasmic minus
CPR	pflA	78	13	217.593	444.328	2.04202	133	5	279.94	158.697	0.566897	52	3	237.397	147.57	0.621618	949563	950303	741	b0902	16128869	NP_415422.1	pyruvate formate lyase activating enzyme 1	none	Cytoplasmic	cytoplasmic minus
CPR	pflB	2451	174	2219.25	1930.29	0.869794	4287	189	2928.72	1947.03	0.664805	1141	80	1690.71	1277.26	0.755457	950495	952777	2283	b0903	16128870	NP_415423.1	pyruvate formate lyase I	none	Cytoplasmic	cytoplasmic minus
CPR	pgi	285	23	357.05	353.039	0.988766	523	31	494.366	441.87	0.893812	143	18	293.185	397.634	1.35626	4231781	4233430	1650	b4025	16131851	NP_418449.1	glucosephosphate isomerase	none	Cytoplasmic	cytoplasmic minus
CPR	pgk	602	52	1069.08	1131.43	1.05832	957	63	1282.3	1272.93	0.992692	417	21	1211.92	657.599	0.542611	3069481	3070644	1164	b2926	16130827	NP_417401.1	phosphoglycerate kinase	none	Cytoplasmic	cytoplasmic minus
CPR	pgm	277	17	348.931	262.373	0.751934	327	28	310.792	401.297	1.29121	172	10	354.576	222.119	0.626436	712781	714421	1641	b0688	16128664	NP_415214.1	phosphoglucomutase	none	Cytoplasmic	cytoplasmic minus
MPR	pgpA	114	4	454.052	195.196	0.429898	127	9	381.652	407.842	1.06862	55	7	358.497	491.616	1.37133	435813	436331	519	b0418	16128403	NP_414952.1	phosphatidylglycerophosphatase A	multipass	Cytoplasmic Membrane	multipass membrane
MPR	pgsA	82	7	308.752	322.927	1.04591	82	11	232.955	471.235	2.02286	50	4	308.097	265.572	0.861976	1990293	1990841	549	b1912	16129859	NP_416422.1	phosphatidylglycerophosphate synthetase	multipass	Cytoplasmic Membrane	multipass membrane
CPR	pheT	478	35	413.773	371.204	0.89712	544	41	355.3	403.8	1.1365	286	24	405.155	366.33	0.904171	1793581	1795968	2388	b1713	16129669	NP_416228.1	phenylalanine tRNA synthetase, beta subunit	protein biosynthesis	Cytoplasmic	cytoplasmic minus
MPR	pitA	209	18	288.02	303.921	1.0552	278	27	289.058	423.34	1.46455	128	15	288.674	364.498	1.26266	3635665	3637164	1500	b3493	16131365	NP_417950.1	phosphate transporter, low-affinity	multipass	Cytoplasmic Membrane	multipass membrane
CPR	pka	455	48	353.456	456.852	1.29253	606	44	355.188	388.888	1.09488	344	28	437.324	383.538	0.877011	2717975	2720635	2661	b2584	16130509	NP_417079.1	fused predicted acyl-CoA synthetase:	none	Cytoplasmic	cytoplasmic minus
	pldB	131	12	264.706	297.088	1.12233	195	11	297.297	252.891	0.850637	91	15	300.923	534.454	1.77605	4007193	4008215	1023	b3825	49176423	YP_026266.1	lysophospholipase L(2)	peripheral	Cytoplasmic Membrane	peripheral membrane
	plsB	172	22	146.678	229.863	1.56713	279	20	179.516	194.05	1.08097	127	15	177.24	225.556	1.2726	4252066	4254489	2424	b4041	90111678	NP_418465.4	glycerol-3-phosphate O-acyltransferase	peripheral	Cytoplasmic Membrane	peripheral membrane
CPR	plsX	118	10	227.751	236.477	1.03831	171	8	249.022	175.678	0.705472	111	7	350.609	238.234	0.679486	1146844	1147914	1071	b1090	90111212	NP_415608.2	fatty acid/phospholipid synthesis protein	none	Cytoplasmic	cytoplasmic minus
CPR	pmbA	125	15	190.977	280.784	1.47025	183	13	210.952	225.976	1.07122	91	10	227.527	269.4	1.18403	4455982	4457334	1353	b4235	16132057	NP_418656.1	predicted peptidase required for the maturation	none	Cytoplasmic	cytoplasmic minus
	pmrD	63	4	487.75	379.426	0.777911	62	3	362.169	264.257	0.729652	66	4	836.223	546.064	0.653012	2371294	2371560	267	b2259	90111410	NP_416762.2	polymyxin resistance protein B	none	Unknown	none
CPR	pnp	1115	98	1079.05	1161.99	1.07687	1446	101	1055.84	1112.08	1.05327	693	56	1097.54	955.612	0.870683	3307055	3309190	2136	b3164	145698316	NP_417633.4	s; cytoplasm	cytosolic stress response	Cytoplasmic	cytoplasmic minus
MPR	pntA	146	15	196.87	247.815	1.25878	237	13	241.122	199.443	0.827144	74	4	163.297	95.1071	0.582416	1674395	1675927	1533	b1603	16129561	NP_416120.1	pyridine nucleotide transhydrogenase, alpha	multipass	Cytoplasmic Membrane	multipass membrane
MPR	pntB	167	14	248.532	255.273	1.02712	208	20	233.557	338.645	1.44995	103	8	250.856	209.934	0.83687	1672996	1674384	1389	b1602	16129560	NP_416119.1	pyridine nucleotide transhydrogenase, beta	multipass	Cytoplasmic Membrane	multipass membrane
CPR	polA	352	27	261.08	245.361	0.939792	428	28	239.518	236.286	0.986507	249	20	302.24	261.57	0.865438	4044989	4047775	2787	b3863	16131704	NP_418300.1	fused DNA polymerase I 5'->3' polymerase/3'->5'	none	Cytoplasmic	cytoplasmic minus
CPR	polB	77	4	67.674	43.0726	0.636473	104	9	68.9647	89.9958	1.30495	52	5	74.7921	77.4868	1.03603	63429	65780	2352	b0060	16128054	NP_414602.1	DNA polymerase II	none	Cytoplasmic	cytoplasmic minus
CPR	ppa	143	11	556.685	524.659	0.942469	253	6	743.116	265.75	0.357616	105	10	668.936	686.437	1.02616	4447145	4447675	531	b4226	16132048	NP_418647.1	inorganic pyrophosphatase	none	Cytoplasmic	cytoplasmic minus
CPR	ppc	358	32	279.047	305.601	1.09516	529	30	311.109	266.051	0.855168	207	18	264.05	247.397	0.936931	4148470	4151121	2652	b3956	16131794	NP_418391.1	phosphoenolpyruvate carboxylase	none	Cytoplasmic	cytoplasmic minus
	ppiD	182	18	200.971	243.526	1.21175	219	28	182.461	351.778	1.92797	122	12	220.467	233.653	1.05981	461139	463010	1872	b0441	16128426	NP_414975.1	peptidyl-prolyl cis-trans isomerase (rotamase	single pass type II	Cytoplasmic Membrane	single pass membrane
	ppk	163	14	163.01	171.54	1.05233	204	10	153.929	113.783	0.73919	85	17	139.113	299.781	2.15494	2621066	2623132	2067	b2501	16130426	NP_416996.1	polyphosphate kinase, component of RNA	peripheral	Cytoplasmic Membrane	peripheral membrane
CPR	ppsA	230	25	199.849	266.149	1.33175	290	20	190.123	197.721	1.03996	114	9	162.106	137.893	0.850635	1782758	1785136	2379	b1702	16129658	NP_416217.1	phosphoenolpyruvate synthase	none	Cytoplasmic	cytoplasmic minus
CPR	ppx	85	10	113.947	164.246	1.44142	137	16	138.569	244.035	1.76111	58	8	127.243	189.104	1.48617	2623137	2624678	1542	b2502	16130427	NP_416997.1	exopolyphosphatase	peripheral	Cytoplasmic	cytoplasmic minus
	prc	174	19	175.54	234.85	1.33787	242	21	184.206	241.043	1.30855	142	17	234.442	302.414	1.28993	1910792	1912840	2049	b1830	16129784	NP_416344.1	carboxy-terminal protease for	peripheral	Cytoplasmic Membrane	peripheral membrane
CPR	preA	337	30	563.611	614.726	1.09069	563	38	710.429	723.073	1.0178	71	3	194.325	88.4704	0.455269	2233287	2234522	1236	b2147	90111398	NP_416652.4	Dihydropyrimidine dehydrogenase,	none	Cytoplasmic	cytoplasmic minus
CPR	prfA	55	3	104.979	70.1571	0.668296	76	3	109.45	65.1493	0.595242	53	4	165.553	134.625	0.813185	1264235	1265317	1083	b1211	16129174	NP_415729.1	peptide chain release factor RF-1	protein biosynthesis	Cytoplasmic	cytoplasmic minus
CPR	prfB	106	4	214.19	99.0292	0.462343	168	8	256.132	183.921	0.71807	75	11	248.014	391.933	1.58029	3033206	3034228	1023	b2891	16130793	NP_417367.1	s; cytoplasm	protein biosynthesis	Cytoplasmic	cytoplasmic minus
CPR	prfC	65	7	84.5054	111.501	1.31946	83	5	81.4164	73.9588	0.908402	50	1	106.381	22.9244	0.215494	4607437	4609026	1590	b4375	16132193	NP_418792.1	peptide chain release factor RF-3	protein biosynthesis	Cytoplasmic	cytoplasmic minus
	priB	204	25	1338.71	2010.06	1.50148	222	12	1099.19	895.958	0.815107	213	15	2287.49	1735.7	0.758782	4423543	4423857	315	b4201	16132023	NP_418622.1	primosomal protein N	none	Unknown	none
CPR	prlC	106	5	107.252	61.9841	0.577929	136	10	103.825	115.119	1.10878	57	7	94.3835	124.889	1.32321	3641163	3643205	2043	b3498	16131370	NP_417955.1	oligopeptidase A	none	Cytoplasmic	cytoplasmic minus
CPR	proA	99	6	163.195	121.18	0.742552	121	11	150.494	206.306	1.37086	64	3	172.652	87.2005	0.505064	260727	261980	1254	b0243	16128229	NP_414778.1	gamma-glutamylphosphate reductase	none	Cytoplasmic	cytoplasmic minus
MPR	proP	108	17	148.536	286.463	1.92857	214	23	222.068	359.903	1.62069	71	6	159.805	145.508	0.910538	4328525	4330027	1503	b4111	16131937	NP_418535.1	proline/glycine betaine transporter	multipass	Cytoplasmic Membrane	multipass membrane
CPR	proQ	94	15	277.983	543.492	1.95512	173	10	386.011	336.465	0.871646	84	12	406.529	625.747	1.53924	1912860	1913558	699	b1831	49176156	YP_026161.1	predicted structural transport element	none	Cytoplasmic	cytoplasmic minus
CPR	proS	265	28	318.668	412.535	1.29456	231	15	209.588	205.226	0.979186	148	12	291.256	254.449	0.873625	217057	218775	1719	b0194	16128187	NP_414736.1	prolyl-tRNA synthetase	protein biosynthesis	Cytoplasmic	cytoplasmic minus
CPR	prs	104	8	226.774	213.728	0.942469	169	9	278.041	223.281	0.803049	63	4	224.813	153.797	0.684108	1260151	1261098	948	b1207	16129170	NP_415725.1	phosphoribosylpyrophosphate synthase	none	Cytoplasmic	cytoplasmic minus
CPR	pssA	196	18	298.789	336.195	1.12519	284	16	326.655	277.509	0.849548	89	16	222.034	430.086	1.93703	2720749	2722104	1356	b2585	90111464	NP_417080.4	phosphatidylserine synthase	peripheral	Cytoplasmic	cytoplasmic minus
CPR	pta	192	17	185.03	200.725	1.08482	394	23	286.484	252.184	0.880274	104	8	164.02	135.943	0.828823	2412769	2414913	2145	b2297	16130232	NP_416800.1	phosphate acetyltransferase	none	Cytoplasmic	cytoplasmic minus
CPR	ptsA	67	12	55.3549	121.471	2.19441	416	21	259.321	197.401	0.761223	66	6	89.2373	87.4096	0.979519	4137743	4140244	2502	b3947	49176446	YP_026278.1	fused predicted PTS enzymes: Hpr	none	Cytoplasmic	cytoplasmic minus
MPR	ptsG	174	17	250.824	300.247	1.19704	241	29	262.119	475.626	1.81454	132	19	311.397	482.947	1.5509	1157092	1158525	1434	b1101	16129064	NP_415619.1	fused glucose-specific PTS enzymes: IIB	multipass	Cytoplasmic Membrane	multipass membrane
CPR	ptsI	925	65	1106.54	952.683	0.860959	1186	74	1070.46	1007.18	0.940878	526	47	1029.75	991.401	0.962759	2532088	2533815	1728	b2416	16130342	NP_416911.1	PEP-protein phosphotransferase of PTS system	none	Cytoplasmic	cytoplasmic minus
CPR	ptsP	227	22	208.829	247.97	1.18743	345	20	239.468	209.336	0.874172	207	22	311.643	356.874	1.14514	2964210	2966456	2247	b2829	16130733	NP_417306.1	fused PTS enzyme: PEP-protein	none	Cytoplasmic	cytoplasmic minus
CPR	purA	745	46	1185.54	896.866	0.756506	958	56	1150.24	1013.9	0.881472	480	40	1250.03	1122.4	0.897892	4402710	4404008	1299	b4177	16131999	NP_418598.1	adenylosuccinate synthetase	none	Cytoplasmic	cytoplasmic minus
CPR	putA	65	8	33.9045	51.1263	1.50795	51	1	20.0714	5.93462	0.295676	182	21	155.359	193.148	1.24324	1074143	1078105	3963	b1014	16128980	NP_415534.1	fused DNA-binding transcriptional	none	Cytoplasmic	cytoplasmic minus
CPR	pykA	375	17	537.197	298.374	0.555429	613	41	662.56	668.243	1.00858	196	15	459.494	378.896	0.824595	1935673	1937115	1443	b1854	16129807	NP_416368.1	pyruvate kinase II	none	Cytoplasmic	cytoplasmic minus
CPR	pykF	139	7	203.348	125.469	0.617012	274	14	302.44	233.025	0.770484	78	5	186.742	128.98	0.690686	1753722	1755134	1413	b1676	16129632	NP_416191.1	pyruvate kinase I	none	Cytoplasmic	cytoplasmic minus
CPR	pyrG	330	25	416.455	386.549	0.92819	474	41	451.331	588.69	1.30434	192	22	396.531	489.558	1.2346	2906051	2907688	1638	b2780	16130687	NP_417260.1	CTP synthetase	none	Cytoplasmic	cytoplasmic minus
CPR	queG	88	5	159.568	111.082	0.696142	132	8	180.593	165.045	0.913907	66	9	195.852	287.762	1.46928	4390951	4392090	1140	b4166	16131988	NP_418587.1	predicted Fe-S electron transport protein	none	Cytoplasmic	cytoplasmic minus
CPR	raiA	700	58	4230.97	4295.17	1.01517	1157	44	5276.41	3025.82	0.573463	293	29	2898.22	3090.77	1.06644	2735176	2735517	342	b2597	16130518	NP_417088.1	cold shock protein associated with 30S	none	Cytoplasmic	cytoplasmic minus
CPR	rarA	66	5	101.511	94.2214	0.92819	70	4	81.2325	69.9967	0.861684	52	5	130.886	135.602	1.03603	937217	938560	1344	b0892	16128859	NP_415412.1	recombination protein	none	Cytoplasmic	cytoplasmic minus
	ratA	55	3	238.349	159.288	0.668296	70	6	228.881	295.835	1.29253	52	4	368.786	305.659	0.828823	2752310	2752786	477	b2619	16130538	NP_417109.1	conserved protein	none	Unknown	none
CPR	ravA	234	22	323.119	372.203	1.15191	460	35	479.255	549.874	1.14735	100	10	225.979	243.486	1.07747	3927620	3929116	1497	b3746	90111646	NP_418202.4	fused predicted transcriptional regulator:	none	Cytoplasmic	cytoplasmic minus
	rbbA	171	17	129.196	157.366	1.21805	302	25	172.156	214.902	1.2483	74	6	91.4967	79.9338	0.873625	3624826	3627561	2736	b3486	49176363	YP_026225.1	fused ribosome-associated ATPase: ATP-binding	none	Cytoplasmic Membrane	none
	rbsA	177	14	242.95	235.441	0.969093	273	15	282.728	234.252	0.828542	154	22	345.928	532.467	1.53924	3931801	3933306	1506	b3749	16131617	NP_418205.1	fused D-ribose transporter subunits of ABC	peripheral	Cytoplasmic Membrane	peripheral membrane
	rbsB	656	44	1521.93	1250.7	0.821787	902	48	1578.92	1267.01	0.802455	414	35	1571.85	1431.81	0.910905	3934301	3935191	891	b3751	16131619	NP_418207.1	D-ribose transporter subunit	none	Secreted	none
MPR	rbsC	227	18	485.755	471.926	0.971532	332	18	536.033	438.24	0.817562	160	10	560.315	377.327	0.673419	3933311	3934276	966	b3750	16131618	NP_418206.1	D-ribose transporter subunit	multipass	Cytoplasmic Membrane	multipass membrane
CPR	rbsK	241	24	535.676	653.593	1.22013	258	21	432.681	531.072	1.2274	185	16	672.943	627.093	0.931866	3935317	3936246	930	b3752	16131620	NP_418208.1	ribokinase	none	Cytoplasmic	cytoplasmic minus
CPR	rcsB	137	8	435.019	311.235	0.715451	202	13	483.951	469.655	0.970461	95	8	493.665	447.924	0.907343	2314199	2314849	651	b2217	16130154	NP_416721.1	DNA-binding response regulator in two-component	none	Cytoplasmic	cytoplasmic minus
MPR	rcsC	63	8	45.6945	71.0925	1.55582	96	6	52.536	49.5135	0.942467	69	7	81.9019	89.5258	1.09309	2315049	2317898	2850	b2218	145698285	NP_416722.2	hybrid sensory kinase in two-component	multipass	Unknown	multipass membrane
MPR	rcsD	167	10	129.147	94.7501	0.733659	220	17	128.367	149.578	1.16523	98	9	124.027	122.727	0.989514	2311510	2314182	2673	b2216	16130153	NP_416720.1	phosphotransfer intermediate protein in	multipass	Cytoplasmic Membrane	multipass membrane
CPR	recA	426	31	829.189	739.292	0.891585	781	52	1146.98	1151.58	1.00401	388	37	1235.94	1269.91	1.02748	2820730	2821791	1062	b2699	16130606	NP_417179.1	DNA strand exchange and recombination protein	cytosolic stress response	Cytoplasmic	cytoplasmic minus
CPR	recB	81	11	47.2587	78.6322	1.66387	110	7	48.4231	46.4669	0.959603	68	9	64.9273	92.5905	1.42606	2950483	2954025	3543	b2820	16130724	NP_417297.1	exonuclease V (RecBCD complex), beta subunit	none	Cytoplasmic	cytoplasmic minus
CPR	recC	71	9	43.5638	67.6582	1.55308	111	8	51.3869	55.8478	1.08681	74	7	74.3054	75.7342	1.01923	2957082	2960450	3369	b2822	16130726	NP_417299.1	exonuclease V (RecBCD complex), gamma chain	none	Cytoplasmic	cytoplasmic minus
CPR	recJ	119	8	141.862	116.848	0.823671	129	15	116.03	203.451	1.75343	77	12	150.221	252.248	1.67917	3034395	3036128	1734	b2892	16130794	NP_417368.1	ssDNA exonuclease, 5' --> 3'-specific	none	Cytoplasmic	cytoplasmic minus
CPR	recR	88	5	300.178	208.966	0.696142	72	6	185.307	232.86	1.25662	85	7	474.5	421.037	0.887329	493629	494234	606	b0472	16128456	NP_415005.1	gap repair protein	none	Cytoplasmic	cytoplasmic minus
CPR	relA	293	28	270.993	317.292	1.17085	411	23	286.811	242.029	0.843863	220	15	332.993	244.629	0.734639	2909439	2911673	2235	b2784	16130691	NP_417264.1	(p)ppGpp synthetase I/GTP pyrophosphokinase	none	Cytoplasmic	cytoplasmic minus
CPR	rfaD	149	12	330.121	325.746	0.986746	251	15	419.588	378.117	0.901164	80	9	290.067	351.606	1.21215	3792010	3792942	933	b3619	16131490	NP_418076.1	ADP-L-glycero-D-mannoheptose-6-epimerase,	none	Cytoplasmic	cytoplasmic minus
CPR	rfaE	154	16	221.993	282.585	1.27295	147	9	159.882	147.608	0.923233	125	12	294.884	305.019	1.03437	3193342	3194775	1434	b3052	16130948	NP_417524.1	fused heptose 7-phosphate kinase/heptose	none	Cytoplasmic	cytoplasmic minus
	rfe	82	12	153.537	275.29	1.79299	137	13	193.545	276.944	1.4309	55	8	168.532	264.129	1.56723	3965939	3967042	1104	b3784	16131640	NP_418231.1	UDP-GlcNAc:undecaprenylphosphate	none	Cytoplasmic Membrane	none
CPR	rffD	71	16	116.205	320.845	2.76104	87	6	107.435	111.729	1.03996	54	6	144.637	173.158	1.19719	3969283	3970545	1263	b3787	49176410	YP_026254.1	UDP-N-acetyl-D-mannosaminuronic acid	none	Cytoplasmic	cytoplasmic minus
CPR	rhlB	298	19	486.576	380.101	0.781174	408	24	502.64	445.856	0.887028	216	29	577.178	834.948	1.4466	3962388	3963653	1266	b3780	16131636	NP_418227.1	ATP-dependent RNA helicase	none	Cytoplasmic	cytoplasmic minus
CPR	rho	318	32	521.705	643.218	1.23292	496	25	613.963	466.645	0.760054	279	24	749.072	694.282	0.926856	3964440	3965699	1260	b3783	16131639	NP_418230.1	transcription termination factor	none	Cytoplasmic	cytoplasmic minus
CPR	ribB	175	17	553.132	658.34	1.1902	264	22	629.589	791.156	1.25662	148	16	765.55	891.738	1.16483	3181835	3182488	654	b3041	16130937	NP_417513.1	3,4-dihydroxy-2-butanone-4-phosphate synthase	peripheral	Cytoplasmic	cytoplasmic minus
CPR	ribD	178	11	333.288	252.35	0.757152	215	20	303.739	426.067	1.40274	114	10	349.322	330.161	0.945149	432679	433782	1104	b0414	16128399	NP_414948.1	fused	none	Cytoplasmic	cytoplasmic minus
CPR	ribE	109	9	478.381	483.95	1.01164	132	13	437.103	649.142	1.4851	71	11	509.949	851.269	1.66932	433871	434341	471	b0415	16128400	NP_414949.1	riboflavin synthase beta chain	none	Cytoplasmic	cytoplasmic minus
CPR	ribF	100	6	219.441	161.317	0.735126	153	10	253.321	249.67	0.985586	70	7	251.384	270.858	1.07747	21407	22348	942	b0025	16128019	NP_414566.1	bifunctional riboflavin kinase/FAD synthetase	none	Cytoplasmic	cytoplasmic minus
CPR	ridA	222	13	1185.8	850.768	0.717465	378	15	1523.39	911.585	0.598392	108	4	944.066	376.742	0.399063	4468550	4468936	387	b4243	90111711	NP_418664.2	ketoacid-binding protein	none	Cytoplasmic	cytoplasmic minus
	rihA	131	7	289.31	189.409	0.654692	150	12	249.946	301.524	1.20636	91	6	328.893	233.653	0.71042	682700	683635	936	b0651	16128634	NP_415184.1	ribonucleoside hydrolase 1	none	Unknown	none
	rihC	50	8	112.958	221.436	1.96034	135	4	230.114	102.815	0.446799	84	6	310.562	239.015	0.769622	27293	28207	915	b0030	16128024	NP_414571.1	ribonucleoside hydrolase 3	none	Unknown	none
CPR	rimJ	75	7	265.017	303.055	1.14353	101	8	269.275	321.626	1.19441	71	5	410.575	311.537	0.758782	1124785	1125369	585	b1066	16129029	NP_415584.1	ribosomal-protein-S5-alanine	none	Cytoplasmic	cytoplasmic minus
CPR	rimL	56	6	214.369	281.408	1.31273	62	4	179.072	174.214	0.972869	66	12	413.466	809.995	1.95904	1496962	1497501	540	b1427	16129386	NP_415944.1	ribosomal-protein-L7/L12-serine	none	Cytoplasmic	cytoplasmic minus
CPR	rimM	700	73	2635.69	3367.67	1.27772	497	45	1411.94	1927.78	1.36534	741	66	4566	4381.94	0.95969	2743392	2743940	549	b2608	90111466	NP_417099.4	16S rRNA processing protein	none	Cytoplasmic	cytoplasmic minus
CPR	rimP	161	14	734.676	782.724	1.0654	252	14	867.627	726.853	0.837748	131	9	978.279	724.168	0.740247	3315576	3316028	453	b3170	226524751	NP_417639.6	conserved protein	none	Cytoplasmic	cytoplasmic minus
CPR	rlmD	90	9	142.889	175.069	1.22521	134	10	160.518	180.637	1.12533	66	7	171.484	195.967	1.14277	2911721	2913022	1302	b2785	16130692	NP_417265.1	23S rRNA m(5)U1939 methyltransferase,	none	Cytoplasmic	cytoplasmic minus
CPR	rlmE	198	15	649.67	603.017	0.92819	248	26	613.963	970.621	1.58091	176	11	945.065	636.425	0.673419	3325057	3325686	630	b3179	16131069	NP_417646.1	23S rRNA methyltransferase	cytosolic stress response	Cytoplasmic	cytoplasmic minus
CPR	rlmJ	53	5	129.962	150.218	1.15586	72	5	133.21	139.495	1.04719	55	2	220.711	86.4764	0.391807	3643408	3644250	843	b3499	16131371	NP_417956.1	predicted DNA (exogenous) processing protein	none	Cytoplasmic	cytoplasmic minus
	rmuC	90	12	130.281	212.83	1.63361	144	14	157.277	230.577	1.46606	79	13	187.149	331.826	1.77305	4015356	4016783	1428	b3832	16131681	NP_418276.1	predicted recombination limiting protein	none	Unknown	none
CPR	rne	496	49	321.813	389.519	1.21039	816	63	399.462	465.063	1.16422	286	30	303.676	343.218	1.13021	1140405	1143590	3186	b1084	16129047	NP_415602.1	fused ribonucleaseE:	peripheral	Cytoplasmic	cytoplasmic minus
CPR	rng	97	6	136.403	103.374	0.757862	128	13	135.807	207.99	1.53151	52	7	119.667	173.57	1.45044	3394348	3395817	1470	b3247	90111563	NP_417713.2	ribonuclease G	cell cycle	Cytoplasmic	cytoplasmic minus
	rnpB	32007	3124	175498	209869	1.19585	30998	3021	128240	188463	1.46961	12777	2681	114651	259209	2.26086	3268238	3268614	377	b3123	N/A	N/A	RNase P M1 sRNA component	sRNA	Unknown	none
CPR	rnr	613	42	518.899	435.595	0.839459	858	51	547.99	491.181	0.896332	534	43	739.751	641.827	0.867626	4404677	4407118	2442	b4179	90111698	NP_418600.4	exoribonuclease R, RNase R	cytosolic stress response	Cytoplasmic	cytoplasmic minus
CPR	rob	313	28	743.692	815.113	1.09603	474	33	849.748	892.096	1.04984	196	25	762.126	1047.41	1.37432	4632464	4633333	870	b4396	16132213	NP_418813.1	DNA-binding transcriptional activator	none	Cytoplasmic	cytoplasmic minus
	rodZ	223	27	454.606	674.38	1.48344	339	21	521.426	487.078	0.934126	139	13	463.731	467.305	1.00771	2639853	2640866	1014	b2516	16130441	NP_417011.1	conserved protein	single pass type II	Unknown	single pass membrane
	rpiA	154	11	482.331	422.112	0.87515	158	4	373.374	142.539	0.381759	57	6	292.16	331.362	1.13418	3056688	3057347	660	b2914	16130815	NP_417389.1	ribose 5-phosphate isomerase, constitutive	none	Unknown	none
CPR	rplA	1163	80	3410.04	2873.95	0.842793	856	53	1893.72	1768.09	0.933659	958	73	4596.91	3774.23	0.821037	4176902	4177606	705	b3984	16131814	NP_418411.1	50S ribosomal subunit protein L1	ribosomal proteins	Cytoplasmic	cytoplasmic minus
CPR	rplB	742	72	1865.95	2218.4	1.18888	533	40	1011.31	1144.47	1.13167	605	55	2489.85	2438.85	0.979519	3448565	3449386	822	b3317	16131196	NP_417776.1	50S ribosomal subunit protein L2	ribosomal proteins	Cytoplasmic	cytoplasmic minus
CPR	rplC	617	66	2024.48	2653.27	1.3106	432	34	1069.48	1269.27	1.18681	515	43	2765.39	2487.84	0.899635	3450319	3450948	630	b3320	16131199	NP_417779.1	50S ribosomal subunit protein L3	ribosomal proteins	Cytoplasmic	cytoplasmic minus
CPR	rplD	607	62	2070.54	2591.18	1.25145	421	33	1083.53	1280.73	1.182	581	38	3243.35	2285.63	0.704714	3449703	3450308	606	b3319	16131198	NP_417778.1	50S ribosomal subunit protein L4	ribosomal proteins	Cytoplasmic	cytoplasmic minus
CPR	rplE	703	63	2691.1	2954.78	1.09798	714	52	2062.22	2264.78	1.09822	588	59	3683.61	3982.48	1.08114	3444921	3445460	540	b3308	16131187	NP_417767.1	50S ribosomal subunit protein L5	ribosomal proteins	Cytoplasmic	cytoplasmic minus
CPR	rplF	800	63	3096.83	2987.98	0.964853	682	47	1991.93	2070.02	1.0392	758	63	4801.95	4300.26	0.895523	3443629	3444162	534	b3305	16131184	NP_417764.1	50S ribosomal subunit protein L6	ribosomal proteins	Cytoplasmic	cytoplasmic minus
CPR	rplI	224	17	1028.97	956.787	0.929847	194	15	672.388	783.963	1.16594	145	10	1090.05	809.995	0.743083	4424131	4424580	450	b4203	16132025	NP_418624.1	50S ribosomal subunit protein L9	ribosomal proteins	Cytoplasmic	cytoplasmic minus
CPR	rplJ	1227	117	5093.11	5950.25	1.16829	1187	84	3717.51	3967.04	1.06712	995	86	6759.02	6294.54	0.931281	4178019	4178516	498	b3985	16131815	NP_418412.1	50S ribosomal subunit protein L10	ribosomal proteins	Cytoplasmic	cytoplasmic minus
CPR	rplK	546	42	2630.9	2479.54	0.942469	544	30	1977.75	1644.68	0.831588	501	40	3950.66	3398.58	0.860256	4176470	4176898	429	b3983	16131813	NP_418410.1	50S ribosomal subunit protein L11	ribosomal proteins	Cytoplasmic	cytoplasmic minus
	rplL	780	42	4405.36	2906.34	0.659729	791	35	3370.75	2249.07	0.667233	433	54	4002.18	5377.84	1.34373	4178583	4178948	366	b3986	16131816	NP_418413.1	50S ribosomal subunit protein L7/L12	ribosomal proteins	Unknown	none
CPR	rplM	192	14	925.15	826.513	0.893382	244	9	887.081	493.403	0.55621	109	13	859.526	1104.54	1.28506	3376245	3376673	429	b3231	16131121	NP_417698.1	50S ribosomal subunit protein L13	ribosomal proteins	Cytoplasmic	cytoplasmic minus
CPR	rplN	1208	105	6712.62	7148.67	1.06496	1214	106	5089.87	6701.62	1.31666	959	73	8720.98	7152.78	0.820181	3445800	3446171	372	b3310	16131189	NP_417769.1	50S ribosomal subunit protein L14	ribosomal proteins	Cytoplasmic	cytoplasmic minus
CPR	rplO	1520	137	7223.08	7976.46	1.1043	972	94	3485.04	5082.24	1.4583	1198	131	9316.6	10976.8	1.1782	3442127	3442561	435	b3301	16131180	NP_417760.1	50S ribosomal subunit protein L15	ribosomal proteins	Cytoplasmic	cytoplasmic minus
CPR	rplP	1354	105	6809.97	6470.33	0.950126	812	65	3081.38	3719.53	1.2071	979	63	8058.06	5587.19	0.693367	3446781	3447191	411	b3313	16131192	NP_417772.1	50S ribosomal subunit protein L16	ribosomal proteins	Cytoplasmic	cytoplasmic minus
CPR	rplQ	326	23	1754.91	1516.96	0.864412	296	19	1202.24	1163.7	0.967939	225	31	1982.17	2942.56	1.48451	3437638	3438021	384	b3294	16131173	NP_417753.1	50S ribosomal subunit protein L17	ribosomal proteins	Cytoplasmic	cytoplasmic minus
CPR	rplR	274	24	1599.98	1717.07	1.07318	251	17	1105.86	1129.44	1.02132	230	21	2197.93	2162.28	0.983777	3443266	3443619	354	b3304	16131183	NP_417763.1	50S ribosomal subunit protein L18	ribosomal proteins	Cytoplasmic	cytoplasmic minus
CPR	rplS	417	20	2476.99	1455.56	0.587631	338	25	1514.85	1689.58	1.11535	297	23	2887.13	2409.04	0.834405	2742205	2742552	348	b2606	16130527	NP_417097.1	50S ribosomal subunit protein L19	ribosomal proteins	Cytoplasmic	cytoplasmic minus
CPR	rplT	374	27	2165.57	1915.47	0.88451	349	27	1524.71	1778.74	1.16661	204	18	1933.09	1837.8	0.950709	1797417	1797773	357	b1716	16129672	NP_416231.1	50S ribosomal subunit protein L20	ribosomal proteins	Cytoplasmic	cytoplasmic minus
CPR	rplU	280	16	1855.12	1298.81	0.70012	363	21	1814.61	1583	0.872366	190	14	2060.1	1635.57	0.793926	3331162	3331473	312	b3186	16131076	NP_417653.1	50S ribosomal subunit protein L21	ribosomal proteins	Cytoplasmic	cytoplasmic minus
CPR	rplV	603	52	3743.19	3954.92	1.05657	395	26	1850.05	1836.31	0.992573	438	37	4449.59	4049.98	0.910192	3447923	3448255	333	b3315	16131194	NP_417774.1	50S ribosomal subunit protein L22	ribosomal proteins	Cytoplasmic	cytoplasmic minus
CPR	rplW	277	20	1889.75	1671.73	0.884628	208	18	1070.66	1397.16	1.30495	234	13	2612.54	1563.85	0.598595	3449404	3449706	303	b3318	16131197	NP_417777.1	50S ribosomal subunit protein L23	ribosomal proteins	Cytoplasmic	cytoplasmic minus
CPR	rplX	546	37	3583.03	2974.88	0.830271	519	37	2569.73	2762.54	1.07503	514	45	5520.04	5207.11	0.943311	3445475	3445789	315	b3309	16131188	NP_417768.1	50S ribosomal subunit protein L24	ribosomal proteins	Cytoplasmic	cytoplasmic minus
CPR	rplY	681	44	4939.36	3910.09	0.791619	526	33	2878.54	2723.24	0.94605	329	37	3905.18	4732.08	1.21174	2280539	2280823	285	b2185	16130123	NP_416690.1	50S ribosomal subunit protein L25	ribosomal proteins	Cytoplasmic	cytoplasmic minus
CPR	rpmA	250	20	2003.04	1963.31	0.980168	285	15	1722.88	1367.38	0.793656	164	11	2150.37	1554.06	0.722694	3330884	3331141	258	b3185	16131075	NP_417652.1	50S ribosomal subunit protein L27	ribosomal proteins	Cytoplasmic	cytoplasmic minus
CPR	rpmB	226	14	1971.19	1496.09	0.75898	282	18	1855.8	1786.25	0.962519	141	11	2012.61	1691.76	0.84058	3809461	3809697	237	b3637	16131508	NP_418094.1	50S ribosomal subunit protein L28	ribosomal proteins	Cytoplasmic	cytoplasmic minus
CPR	rpmC	1047	68	11272.3	8969.88	0.795743	600	39	4873.95	4777.28	0.980166	613	55	10800.6	10441.3	0.966735	3446590	3446781	192	b3312	16131191	NP_417771.1	50S ribosomal subunit protein L29	ribosomal proteins	Cytoplasmic	cytoplasmic minus
CPR	rpmD	370	46	4249.11	6472.38	1.52323	312	17	2703.42	2221.23	0.821638	332	23	6239.58	4657.47	0.74644	3442565	3442744	180	b3302	16131181	NP_417761.1	50S ribosomal subunit protein L30	ribosomal proteins	Cytoplasmic	cytoplasmic minus
CPR	rpmE	228	12	2212.7	1426.86	0.644847	251	14	1837.91	1545.84	0.841086	111	8	1762.92	1369.01	0.776555	4125036	4125248	213	b3936	16131774	NP_418371.1	50S ribosomal subunit protein L31	ribosomal proteins	Cytoplasmic	cytoplasmic minus
CPR	rpmF	253	18	3005.66	2620	0.871691	281	7	2518.77	946.163	0.375645	118	5	2294.15	1047.41	0.456555	1146590	1146763	174	b1089	16129052	NP_415607.1	50S ribosomal subunit protein L32	ribosomal proteins	Cytoplasmic	cytoplasmic minus
CPR	rpmG	160	15	1968.7	2261.31	1.14863	167	6	1550.38	839.961	0.541777	108	6	2174.72	1301.78	0.598595	3809273	3809440	168	b3636	16131507	NP_418093.1	50S ribosomal subunit protein L33	ribosomal proteins	Cytoplasmic	cytoplasmic minus
CPR	rpmH	61	5	894.291	898.11	1.00427	104	3	1150.39	500.402	0.434985	60	2	1439.53	517.018	0.359157	3882359	3882499	141	b3703	16131571	NP_418158.1	50S ribosomal subunit protein L34	ribosomal proteins	Cytoplasmic	cytoplasmic minus
CPR	rpmI	226	13	2359.45	1662.87	0.704767	350	18	2756.98	2138.08	0.775516	158	6	2699.49	1104.54	0.409166	1797826	1798023	198	b1717	49176137	NP_416232.3	50S ribosomal subunit protein L35	ribosomal proteins	Cytoplasmic	cytoplasmic minus
CPR	rpmJ	343	30	6060.05	6494.03	1.07161	268	25	3572.56	5025.41	1.40667	213	10	6158.62	3115.37	0.505855	3440640	3440756	117	b3299	16131178	NP_417758.1	50S ribosomal subunit protein L36	ribosomal proteins	Cytoplasmic	cytoplasmic minus
CPR	rpoA	2359	199	4925.62	5090.93	1.03356	1745	126	2749.1	2993.31	1.08883	1594	173	5446.82	6369.51	1.1694	3438062	3439051	990	b3295	16131174	NP_417754.1	RNA polymerase, alpha subunit	none	Cytoplasmic	cytoplasmic minus
CPR	rpoB	1116	117	572.579	735.474	1.28449	1203	100	465.692	583.74	1.25349	683	63	573.473	569.952	0.99386	4179268	4183296	4029	b3987	16131817	NP_418414.1	RNA polymerase, beta subunit	none	Cytoplasmic	cytoplasmic minus
CPR	rpoC	2573	225	1259.17	1349.08	1.0714	2356	201	869.926	1119.15	1.28649	1800	162	1441.58	1397.93	0.969723	4183373	4187596	4224	b3988	16131818	NP_418415.1	RNA polymerase, beta prime subunit	none	Cytoplasmic	cytoplasmic minus
CPR	rpoD	160	19	179.555	261.242	1.45494	243	20	205.754	255.363	1.24111	150	16	275.481	316.611	1.1493	3211069	3212910	1842	b3067	16130963	NP_417539.1	RNA polymerase, sigma 70 (sigma D) factor	none	Cytoplasmic	cytoplasmic minus
CPR	rpoE	594	56	2131.73	2462.32	1.15508	695	63	1881.89	2572.38	1.36692	182	18	1068.9	1139.06	1.06563	2707459	2708034	576	b2573	16130498	NP_417068.1	RNA polymerase, sigma 24 (sigma E) factor	cytosolic stress response	Cytoplasmic	cytoplasmic minus
	rpoH	357	28	863.118	829.413	0.960949	690	34	1258.68	935.254	0.743046	219	17	866.498	724.733	0.836393	3597952	3598806	855	b3461	16131333	NP_417918.1	RNA polymerase, sigma 32 (sigma H) factor	cytosolic stress response	Unknown	none
CPR	rpoN	323	20	465.609	353.232	0.758644	413	26	449.192	426.424	0.949313	217	19	511.918	482.947	0.943407	3342739	3344172	1434	b3202	16131092	NP_417669.1	RNA polymerase, sigma 54 (sigma N) factor	none	Cytoplasmic	cytoplasmic minus
CPR	rpoS	282	24	587.041	612.126	1.04273	513	51	805.748	1207.92	1.49913	179	17	609.809	624.015	1.0233	2864581	2865573	993	b2741	16130648	NP_417221.1	RNA polymerase, sigma S (sigma 38) factor	none	Cytoplasmic	cytoplasmic minus
CPR	rppH	236	17	918.725	810.836	0.882567	319	23	936.973	1018.71	1.08723	177	8	1127.63	549.149	0.486992	2966469	2966999	531	b2830	16130734	NP_417307.1	nucleotide hydrolase	none	Cytoplasmic	cytoplasmic minus
CPR	rpsA	1623	135	2004.16	2042.48	1.01912	1503	85	1400.34	1194.21	0.852798	1170	89	2364.4	1937.89	0.819614	961218	962891	1674	b0911	16128878	NP_415431.1	30S ribosomal subunit protein S1	ribosomal proteins	Cytoplasmic	cytoplasmic minus
CPR	rpsB	881	69	2508.46	2407.08	0.959586	815	65	1750.86	2105.69	1.20266	512	50	2385.74	2510.32	1.05222	189874	190599	726	b0169	16128162	NP_414711.1	30S ribosomal subunit protein S2	ribosomal proteins	Cytoplasmic	cytoplasmic minus
CPR	rpsC	1570	127	4623.07	4581.9	0.991094	933	68	2072.89	2278.18	1.09904	1361	92	6558.59	4776.9	0.728341	3447204	3447905	702	b3314	16131193	NP_417773.1	30S ribosomal subunit protein S3	ribosomal proteins	Cytoplasmic	cytoplasmic minus
CPR	rpsD	1558	131	5186.14	5342.67	1.03018	1316	95	3305.18	3597.9	1.08856	1116	105	6079.42	6163.01	1.01375	3439077	3439697	621	b3296	16131175	NP_417755.1	30S ribosomal subunit protein S4	ribosomal proteins	Cytoplasmic	cytoplasmic minus
CPR	rpsE	791	67	3244.25	3366.84	1.03779	606	47	1875.31	2193.23	1.16953	723	45	4852.86	3254.45	0.670625	3442748	3443251	504	b3303	16131182	NP_417762.1	30S ribosomal subunit protein S5	ribosomal proteins	Cytoplasmic	cytoplasmic minus
	rpsF	223	18	1164.07	1151.21	0.988959	323	23	1272.15	1366	1.07377	218	23	1862.31	2117.03	1.13678	4423141	4423536	396	b4200	221800783	NP_418621.2	30S ribosomal subunit protein S6	ribosomal proteins	Unknown	none
CPR	rpsG	705	46	2698.76	2157.46	0.799428	566	20	1634.76	871.07	0.532843	587	52	3677.34	3509.98	0.954488	3471564	3472103	540	b3341	16131220	NP_417800.1	30S ribosomal subunit protein S7	ribosomal proteins	Cytoplasmic	cytoplasmic minus
CPR	rpsH	577	45	3034.95	2900.01	0.955537	528	31	2095.43	1855.18	0.885348	487	33	4192.05	3060.67	0.730113	3444175	3444567	393	b3306	16131185	NP_417765.1	30S ribosomal subunit protein S8	ribosomal proteins	Cytoplasmic	cytoplasmic minus
CPR	rpsI	210	21	1104.57	1353.34	1.22521	218	14	865.157	837.823	0.968406	120	9	1032.95	834.728	0.808103	3375837	3376229	393	b3230	16131120	NP_417697.1	30S ribosomal subunit protein S9	ribosomal proteins	Cytoplasmic	cytoplasmic minus
CPR	rpsJ	126	11	834.803	892.929	1.06963	153	11	764.835	829.192	1.08414	106	3	1149.32	350.479	0.304944	3450981	3451292	312	b3321	16131200	NP_417780.1	30S ribosomal subunit protein S10	ribosomal proteins	Cytoplasmic	cytoplasmic minus
CPR	rpsK	739	64	3916.95	4156.18	1.06108	708	41	2831.39	2472.5	0.873246	500	44	4337.06	4112.28	0.948174	3439731	3440120	390	b3297	16131176	NP_417756.1	30S ribosomal subunit protein S11	ribosomal proteins	Cytoplasmic	cytoplasmic minus
CPR	rpsL	317	20	1747.42	1350.76	0.773003	241	15	1002.34	940.756	0.938556	223	21	2011.7	2041.19	1.01466	3472200	3472574	375	b3342	16131221	NP_417801.1	30S ribosomal subunit protein S12	ribosomal proteins	Cytoplasmic	cytoplasmic minus
CPR	rpsM	921	68	5332.85	4824.14	0.904607	807	56	3525.63	3689.24	1.04641	547	33	5183.33	3369.31	0.650028	3440137	3440493	357	b3298	16131177	NP_417757.1	30S ribosomal subunit protein S13	ribosomal proteins	Cytoplasmic	cytoplasmic minus
CPR	rpsN	456	40	3080.43	3310.68	1.07475	431	31	2196.78	2382.63	1.0846	424	40	4687.42	4764.68	1.01648	3444601	3444906	306	b3307	16131186	NP_417766.1	30S ribosomal subunit protein S14	ribosomal proteins	Cytoplasmic	cytoplasmic minus
CPR	rpsP	313	22	2598.44	2237.7	0.86117	210	7	1315.38	661.174	0.502649	196	21	2662.85	3074.08	1.15443	2743959	2744207	249	b2609	16130530	NP_417100.1	30S ribosomal subunit protein S16	ribosomal proteins	Cytoplasmic	cytoplasmic minus
CPR	rpsQ	389	24	3153.39	2383.69	0.755914	199	21	1217.15	1936.85	1.5913	257	18	3409.44	2572.93	0.754649	3446336	3446590	255	b3311	16131190	NP_417770.1	30S ribosomal subunit protein S17	ribosomal proteins	Cytoplasmic	cytoplasmic minus
CPR	rpsR	133	9	1205.83	999.739	0.82909	144	8	985.051	825.224	0.837748	150	12	2225.59	1918.41	0.861976	4423862	4424089	228	b4202	16132024	NP_418623.1	30S ribosomal subunit protein S18	ribosomal proteins	Cytoplasmic	cytoplasmic minus
CPR	rpsS	292	36	2163.45	3267.96	1.51053	213	12	1190.71	1011.57	0.849548	204	26	2473.52	3396.75	1.37325	3448270	3448548	279	b3316	16131195	NP_417775.1	30S ribosomal subunit protein S19	ribosomal proteins	Cytoplasmic	cytoplasmic minus
CPR	rpsU	173	10	1655.62	1172.53	0.708214	232	8	1675.19	871.07	0.519982	66	7	1033.67	1181.24	1.14277	3208803	3209018	216	b3065	16130961	NP_417537.1	30S ribosomal subunit protein S21	ribosomal proteins	Cytoplasmic	cytoplasmic minus
CPR	rraA	593	59	2522.24	3074.64	1.21901	734	47	2355.54	2274.46	0.965579	333	42	2317.92	3149.98	1.35897	4116868	4117353	486	b3929	16131767	NP_418364.1	ribonuclease E (RNase E) inhibitor protein	none	Cytoplasmic	cytoplasmic minus
CPR	rraB	271	21	1343.39	1275.45	0.949425	347	18	1297.85	1015.2	0.78222	190	19	1541.37	1660.78	1.07747	4476496	4476912	417	b4255	16132077	NP_418676.1	conserved protein	none	Cytoplasmic	cytoplasmic minus
	rseA	435	30	1381.26	1167.13	0.844973	620	55	1485.39	1987	1.33769	123	12	639.166	671.886	1.05119	2706776	2707426	651	b2572	16130497	NP_417067.1	anti-sigma factor	single pass type II	Unknown	single pass membrane
	rseB	127	10	274.322	264.647	0.964732	194	16	316.17	393.21	1.24367	60	6	212.094	228.525	1.07747	2705820	2706776	957	b2571	16130496	NP_417066.1	anti-sigma factor	none	Secreted	none
MPR	rseP	231	28	352.925	524.13	1.4851	292	31	336.601	538.866	1.6009	93	9	232.528	242.46	1.04271	196546	197898	1353	b0176	16128169	NP_414718.1	zinc metallopeptidase	multipass	Cytoplasmic Membrane	multipass membrane
CPR	rsgA	107	3	210.05	72.1559	0.343517	191	11	282.902	245.686	0.868451	67	6	215.247	207.691	0.964899	4388480	4389532	1053	b4161	90111696	NP_418585.4	ribosome small subunit-dependent GTPase A	none	Cytoplasmic	cytoplasmic minus
CPR	rsmA	75	8	188.607	246.489	1.30689	126	5	239.072	143.059	0.598392	52	5	214.004	221.714	1.03603	51609	52430	822	b0051	16128045	NP_414593.1	S-adenosylmethionine-6-N',N'-adenosyl (rRNA)	none	Cytoplasmic	cytoplasmic minus
CPR	rsmH	166	15	364.272	403.292	1.10712	239	21	395.711	524.307	1.32497	95	11	341.163	425.634	1.2476	90094	91035	942	b0082	16128075	NP_414624.1	S-adenosyl-dependent methyltransferase activity	none	Cytoplasmic	cytoplasmic minus
	rssA	124	14	282.919	391.362	1.3833	170	11	292.652	285.55	0.97573	128	5	477.938	201.158	0.420887	1288468	1289373	906	b1234	226524709	NP_415750.2	conserved protein	none	Secreted	none
	sbcB	54	7	78.1689	124.151	1.58824	84	5	91.7449	82.3491	0.897588	56	9	132.663	229.726	1.73165	2080780	2082207	1428	b2011	16129952	NP_416515.1	exonuclease I	none	Unknown	none
CPR	sdaA	266	22	402.826	408.196	1.01333	275	32	314.218	551.359	1.7547	187	18	463.445	480.657	1.03714	1894956	1896320	1365	b1814	16129768	NP_416328.1	L-serine deaminase I	none	Cytoplasmic	cytoplasmic minus
	sdhA	349	23	408.279	329.663	0.807445	249	20	219.783	266.201	1.2112	612	48	1171.67	990.147	0.845075	755130	756896	1767	b0723	16128698	NP_415251.1	succinate dehydrogenase, flavoprotein subunit	peripheral	Cytoplasmic Membrane	peripheral membrane
	sdhB	157	13	452.636	459.201	1.01451	113	8	245.805	262.414	1.06757	232	15	1094.61	762.548	0.69664	756912	757628	717	b0724	16128699	NP_415252.1	succinate dehydrogenase, FeS subunit	peripheral	Cytoplasmic Membrane	peripheral membrane
	secA	297	40	226.88	374.379	1.65011	548	38	315.852	330.273	1.04566	135	15	168.77	202.05	1.19719	108279	110984	2706	b0098	16128091	NP_414640.1	preprotein translocase subunit, ATPase	peripheral	Cytoplasmic Membrane	peripheral membrane
CPR	secB	118	8	521.2	432.935	0.830651	165	6	549.881	301.524	0.548344	95	4	686.701	311.537	0.453672	3781684	3782151	468	b3609	16131480	NP_418066.1	protein export chaperone	none	Cytoplasmic	cytoplasmic minus
MPR	secD	111	8	124.162	109.639	0.883034	150	16	126.596	203.627	1.60848	88	7	161.091	138.067	0.857079	426871	428718	1848	b0408	16128393	NP_414942.1	SecYEG protein translocase auxillary subunit	multipass	Cytoplasmic Membrane	multipass membrane
MPR	secE	180	16	968.968	1055.28	1.08908	216	25	877.311	1531.18	1.74531	108	11	951.442	1044.13	1.09742	4175381	4175764	384	b3981	16131811	NP_418408.1	preprotein translocase membrane subunit	multipass	Cytoplasmic Membrane	multipass membrane
MPR	secF	127	12	270.088	312.675	1.15768	130	31	208.597	750.088	3.59587	87	14	302.791	524.997	1.73386	428729	429700	972	b0409	16128394	NP_414943.1	SecYEG protein translocase auxillary subunit	multipass	Cytoplasmic Membrane	multipass membrane
MPR	secG	584	50	3625.24	3802.81	1.04898	701	46	3283.26	3248.86	0.989523	382	34	3880.69	3721.6	0.959005	3320195	3320527	333	b3175	16131065	NP_417642.1	preprotein translocase membrane subunit	multipass	Cytoplasmic Membrane	multipass membrane
MPR	secY	2668	222	4140.47	4221.12	1.01948	1840	149	2154.49	2630.87	1.22111	1776	175	4510.54	4788.82	1.0617	3440788	3442119	1332	b3300	16131179	NP_417759.1	preprotein translocase membrane subunit	multipass	Cytoplasmic Membrane	multipass membrane
CPR	selA	306	25	454.413	454.862	1.00099	385	18	431.372	304.124	0.705014	180	19	437.445	497.519	1.13733	3757881	3759272	1392	b3591	16131462	NP_418048.1	selenocysteine synthase	protein biosynthesis	Cytoplasmic	cytoplasmic minus
CPR	selB	375	27	420.149	370.635	0.882151	490	25	414.22	318.684	0.769361	238	29	436.385	572.924	1.31288	3756040	3757884	1845	b3590	16131461	NP_418047.1	selenocysteinyl-tRNA-specific translation	protein biosynthesis	Cytoplasmic	cytoplasmic minus
CPR	selD	244	14	483.123	339.63	0.702989	397	25	593.09	563.192	0.949589	175	12	567.058	418.963	0.738837	1844989	1846032	1044	b1764	16129718	NP_416278.1	selenophosphate synthase	none	Cytoplasmic	cytoplasmic minus
CPR	serA	98	13	164.298	267.029	1.62528	140	10	177.091	190.745	1.07711	64	4	175.593	118.247	0.673419	3055200	3056432	1233	b2913	16130814	NP_417388.1	D-3-phosphoglycerate dehydrogenase	none	Cytoplasmic	cytoplasmic minus
CPR	serS	767	82	1226.21	1606.18	1.30987	1205	76	1453.51	1382.39	0.95107	449	47	1174.73	1324.93	1.12786	938651	939943	1293	b0893	16128860	NP_415413.1	seryl-tRNA synthetase, also charges	protein biosynthesis	Cytoplasmic	cytoplasmic minus
CPR	sfsA	266	20	779.939	718.488	0.921211	269	16	595.106	533.762	0.89692	166	23	796.542	1189.14	1.49288	160782	161486	705	b0146	16128139	NP_414688.1	predicted DNA-binding transcriptional	none	Cytoplasmic	cytoplasmic minus
	slyB	703	53	3105.12	2868.2	0.9237	942	63	3139.32	3166.01	1.0085	312	27	2255.27	2102.87	0.932426	1717900	1718367	468	b1641	49176129	YP_025304.1	outer membrane lipoprotein	lipoprotein	Secreted	lipoproteins group
CPR	slyD	419	29	1465.53	1242.77	0.847998	363	27	957.966	1074.47	1.12161	286	23	1637.07	1418.52	0.866497	3475929	3476519	591	b3349	16131228	NP_417808.1	FKBP-type peptidyl prolyl cis-trans isomerase	none	Cytoplasmic	cytoplasmic minus
CPR	smg	406	27	1770.58	1442.66	0.814795	498	25	1638.63	1240.45	0.757002	301	21	2148.22	1614.86	0.751724	3430013	3430486	474	b3284	16131165	NP_417743.1	conserved protein	none	Cytoplasmic	cytoplasmic minus
	smpB	153	13	654.806	681.671	1.04103	280	11	904.153	535.627	0.592408	88	12	616.347	905.585	1.46928	2752918	2753400	483	b2620	16130539	NP_417110.1	trans-translation protein	none	Unknown	none
	sodA	346	18	1151.74	734.108	0.637393	475	14	1192.98	530.217	0.444448	165	19	898.839	1115.21	1.24072	4098833	4099453	621	b3908	49176442	NP_418344.3	superoxide dismutase, Mn	none	Unknown	none
	sodB	576	39	2045.82	1697.15	0.829569	895	38	2398.45	1535.6	0.640246	214	19	1243.89	1189.94	0.956633	1733402	1733983	582	b1656	16129614	NP_416173.1	superoxide dismutase, Fe	none	Secreted	none
	sohB	181	19	356.334	458.293	1.28613	219	19	325.301	425.58	1.30826	94	9	302.85	312.427	1.03162	1327356	1328405	1050	b1272	16129233	NP_415788.1	predicted inner membrane peptidase	single pass	Cytoplasmic Membrane	single pass membrane
	speA	142	18	148.474	230.592	1.55308	195	6	153.836	71.3775	0.463984	117	10	200.202	184.369	0.920915	3081957	3083933	1977	b2938	16130839	NP_417413.1	biosynthetic arginine decarboxylase,	none	Secreted	none
CPR	speB	121	11	271.578	302.491	1.11383	183	16	309.901	408.58	1.31842	72	6	264.462	237.458	0.897892	3080899	3081819	921	b2937	16130838	NP_417412.1	agmatinase	none	Cytoplasmic	cytoplasmic minus
CPR	spoT	144	15	141.141	180.133	1.27626	179	14	132.375	156.124	1.1794	97	7	155.591	120.981	0.777556	3820423	3822531	2109	b3650	16131521	NP_418107.1	bifunctional (p)ppGpp synthetase II/	none	Cytoplasmic	cytoplasmic minus
MPR	srlA	258	28	945.603	1257.35	1.32969	435	20	1202.93	834.003	0.693309	228	24	1367.56	1551.05	1.13418	2823854	2824417	564	b2702	49176260	YP_026180.1	glucitol/sorbitol-specific enzyme IIC component	multipass	Cytoplasmic Membrane	multipass membrane
CPR	srlB	110	9	611.249	612.743	1.00244	190	6	796.602	379.337	0.476194	70	4	636.568	391.933	0.615697	2825384	2825755	372	b2704	16130611	NP_417184.1	glucitol/sorbitol-specific enzyme IIA component	none	Cytoplasmic	cytoplasmic minus
CPR	srlD	542	37	1436.39	1201.4	0.836398	698	56	1395.7	1688.54	1.20981	351	35	1522.31	1635.57	1.0744	2825759	2826538	780	b2705	16130612	NP_417185.1	sorbitol-6-phosphate dehydrogenase	none	Cytoplasmic	cytoplasmic minus
MPR	srlE	498	43	1072.32	1134.43	1.05791	793	47	1288.35	1151.45	0.893739	479	47	1687.93	1784.52	1.05723	2824414	2825373	960	b2703	49176261	YP_026181.1	glucitol/sorbitol-specific enzyme IIB component	multipass	Cytoplasmic Membrane	multipass membrane
CPR	srlR	107	7	285.766	229.053	0.801539	165	7	332.486	212.703	0.639735	78	8	340.913	376.742	1.1051	2827069	2827842	774	b2707	16130614	NP_417187.1	DNA-bindng transcriptional repressor	none	Cytoplasmic	cytoplasmic minus
CPR	ssb	224	9	862.267	424.47	0.492272	223	9	647.681	394.171	0.608588	111	5	699.26	339.384	0.485347	4272148	4272684	537	b4059	16131885	NP_418483.1	single-stranded DNA-binding protein	none	Cytoplasmic	cytoplasmic minus
	sseA	275	26	671.94	778.362	1.15838	312	11	575.195	305.801	0.531648	291	25	1163.62	1077.12	0.925662	2650516	2651361	846	b2521	90111451	NP_417016.4	3-mercaptopyruvate sulfurtransferase	none	Unknown	none
CPR	sspA	211	12	682.574	475.619	0.696802	302	12	737.118	441.669	0.599184	137	14	725.286	798.587	1.10106	3374804	3375442	639	b3229	16131119	NP_417696.1	stringent starvation protein A	none	Cytoplasmic	cytoplasmic minus
CPR	sspB	133	13	552.065	661.139	1.19757	154	12	482.306	566.72	1.17502	101	13	686.091	951.501	1.38684	3374301	3374798	498	b3228	16131118	NP_417695.1	ClpXP protease specificity-enhancing factor	none	Cytoplasmic	cytoplasmic minus
	ssrS	598	85	6754.89	11763.8	1.74152	1804	73	15375	9381.86	0.6102	304	39	5619.69	7767.99	1.38228	3054005	3054187	183	b2911	N/A	N/A	s; cytoplasm	sRNA	Unknown	none
MPR	sstT	76	7	126.186	142.399	1.12848	135	7	169.12	132.235	0.781898	109	20	296.174	585.539	1.97701	3237966	3239210	1245	b3089	16130984	NP_417560.1	sodium:serine/threonine symporter	multipass	Cytoplasmic Membrane	multipass membrane
CPR	sthA	187	10	275.913	180.776	0.655193	351	19	390.751	318.957	0.816268	181	11	437.049	286.187	0.654816	4157413	4158813	1401	b3962	90111670	NP_418397.2	pyridine nucleotide transhydrogenase, soluble	none	Cytoplasmic	cytoplasmic minus
CPR	sucA	907	79	669.125	714.065	1.06716	743	37	413.572	310.564	0.750929	1669	132	2015.01	1717.12	0.852164	757929	760730	2802	b0726	16128701	NP_415254.1	2-oxoglutarate decarboxylase,	none	Cytoplasmic	cytoplasmic minus
CPR	sucB	1137	79	1929.66	1642.7	0.851289	879	57	1125.57	1100.64	0.97785	1809	152	5024.36	4548.74	0.905337	760745	761962	1218	b0727	16128702	NP_415255.1	dihydrolipoyltranssuccinase	none	Cytoplasmic	cytoplasmic minus
CPR	sucC	1277	97	2261.98	2105.13	0.930661	1065	81	1423.34	1632.42	1.14689	2116	167	6133.87	5216.04	0.850367	762237	763403	1167	b0728	16128703	NP_415256.1	succinyl-CoA synthetase, beta subunit	none	Cytoplasmic	cytoplasmic minus
CPR	sucD	695	62	1651.33	1804.89	1.09299	687	35	1231.6	946.163	0.768241	930	75	3616.21	3142.22	0.868928	763403	764272	870	b0729	16128704	NP_415257.1	succinyl-CoA synthetase, NAD(P)-binding, alpha	none	Cytoplasmic	cytoplasmic minus
	surA	144	18	231.288	354.22	1.53151	242	14	293.27	255.839	0.872366	77	6	202.396	169.929	0.839587	53416	54702	1287	b0053	16128047	NP_414595.1	peptidyl-prolyl cis-trans isomerase (PPIase)	none	Secreted	none
CPR	tabA	1243	80	5672.06	4472.71	0.78855	1610	64	5543.17	3322.76	0.599432	791	57	5907.01	4586.4	0.776433	4472885	4473337	453	b4252	90111713	NP_418673.4	conserved protein	none	Cytoplasmic	cytoplasmic minus
CPR	talB	1120	85	2426.82	2256.57	0.929847	1652	102	2700.8	2514.6	0.931057	693	53	2457.39	2024.99	0.824039	8238	9191	954	b0008	16128002	NP_414549.1	s; cytoplasm	none	Cytoplasmic	cytoplasmic minus
	tamB	158	18	86.4039	120.603	1.39581	212	18	87.4732	111.995	1.28033	99	16	88.5999	154.285	1.74137	4442135	4445914	3780	b4221	16132043	NP_418642.1	conserved protein	single pass	Unknown	single pass membrane
	tatA	71	5	543.579	469.013	0.862824	81	7	467.899	609.749	1.30316	76	3	952.225	404.998	0.425317	4019968	4020237	270	b3836	90111653	NP_418280.4	TatABCE protein translocation system subunit	single pass	Cytoplasmic Membrane	single pass membrane
	tatB	78	14	312.473	687.159	2.1991	148	13	447.345	592.53	1.32455	71	8	465.477	565.113	1.21405	4020241	4020756	516	b3838	49176428	YP_026270.1	s; inner membrane	single pass	Cytoplasmic Membrane	single pass membrane
MPR	tatC	82	5	218.153	162.978	0.747079	106	7	212.773	211.882	0.995814	53	6	230.752	281.466	1.21978	4020759	4021535	777	b3839	16131687	NP_418282.1	TatABCE protein translocation system subunit	multipass	Cytoplasmic Membrane	multipass membrane
CPR	tdcA	1119	76	2463.39	2049.87	0.832136	1014	62	1684.24	1552.9	0.922019	785	88	2828.09	3415.95	1.20786	3264149	3265087	939	b3118	16131011	NP_417588.1	DNA-binding transcriptional activator	none	Cytoplasmic	cytoplasmic minus
CPR	tdcB	3271	276	6829.89	7060.78	1.03381	3288	184	5179.97	4371.19	0.843863	1961	168	6700.88	6185.42	0.923075	3263061	3264050	990	b3117	16131010	NP_417587.1	catabolic threonine dehydratase, PLP-dependent	none	Cytoplasmic	cytoplasmic minus
MPR	tdcC	2984	228	4630.87	4335.2	0.936153	2692	182	3152.11	3213.54	1.01949	1481	122	3761.32	3338.49	0.887585	3261708	3263039	1332	b3116	16131009	NP_417586.1	L-threonine/L-serine transporter	multipass	Cytoplasmic Membrane	multipass membrane
CPR	tdcD	1620	143	2769.85	2995.63	1.08151	1555	108	2006.02	2100.94	1.04732	730	58	2042.61	1748.63	0.856072	3260474	3261682	1209	b3115	145698313	NP_417585.2	propionate kinase/acetate kinase C, anaerobic	none	Cytoplasmic	cytoplasmic minus
CPR	tdcE	2711	192	2441.83	2118.84	0.867725	2308	123	1568.5	1260.49	0.803629	994	78	1465.19	1238.82	0.8455	3258146	3260440	2295	b3114	49176316	YP_026205.1	pyruvate formate-lyase 4/2-ketobutyrate	none	Cytoplasmic	cytoplasmic minus
CPR	tdcF	470	29	2491.16	1883.27	0.755981	372	24	1487.68	1447.32	0.972869	124	7	1075.59	654.227	0.608249	3257743	3258132	390	b3113	90111542	NP_417583.4	predicted L-PSP (mRNA) endoribonuclease	none	Cytoplasmic	cytoplasmic minus
CPR	tdcG	1065	108	1612.82	2003.87	1.24247	873	80	997.499	1378.4	1.38185	229	31	567.535	827.797	1.45858	3256307	3257671	1365	b4471	49176314	YP_026204.1	L-serine dehydratase 3	none	Cytoplasmic	cytoplasmic minus
CPR	tdh	782	61	1575.53	1505.78	0.955727	784	60	1191.79	1375.37	1.15404	674	61	2222.3	2167.09	0.975159	3788343	3789368	1026	b3616	16131487	NP_418073.1	threonine 3-dehydrogenase, NAD(P)-binding	none	Cytoplasmic	cytoplasmic minus
CPR	tgt	81	8	148.438	179.622	1.21008	109	9	150.712	187.651	1.24509	50	2	149.951	64.6273	0.430988	425361	426488	1128	b0406	16128391	NP_414940.1	tRNA-guanine transglycosylase	none	Cytoplasmic	cytoplasmic minus
CPR	thrB	85	9	188.324	244.309	1.29728	85	7	142.092	176.455	1.24184	82	9	297.318	351.606	1.18259	2801	3733	933	b0003	16127997	NP_414544.1	s; cytoplasm	none	Cytoplasmic	cytoplasmic minus
CPR	thrC	93	6	149.373	118.073	0.790458	102	12	123.61	219.29	1.77406	84	8	220.796	226.572	1.02616	3734	5020	1287	b0004	16127998	NP_414545.1	s; cytoplasm	none	Cytoplasmic	cytoplasmic minus
CPR	thrS	1401	114	1501.32	1496.76	0.996959	2116	126	1710.86	1536.23	0.897927	787	60	1380.17	1133.74	0.821451	1798666	1800594	1929	b1719	16129675	NP_416234.1	threonyl-tRNA synthetase	translation regulation	Cytoplasmic	cytoplasmic minus
CPR	tig	491	34	781.341	662.901	0.848414	468	26	561.911	470.74	0.837748	476	33	1239.62	925.976	0.746986	454357	455655	1299	b0436	16128421	NP_414970.1	peptidyl-prolyl cis/trans isomerase (trigger	cell cycle	Cytoplasmic	cytoplasmic minus
CPR	tktA	796	61	826.023	775.567	0.938917	4136	203	3238.34	2396.76	0.740119	440	54	747.228	988.097	1.32235	3077666	3079657	1992	b2935	49176286	YP_026188.1	transketolase 1, thiamin-binding	none	Cytoplasmic	cytoplasmic minus
CPR	tldD	173	23	247.312	402.845	1.62889	217	16	234.057	260.237	1.11185	158	12	369.64	302.488	0.818332	3388605	3390050	1446	b3244	16131134	NP_417711.1	predicted peptidase	none	Cytoplasmic	cytoplasmic minus
CPR	tnaA	10743	587	15683.1	10499.1	0.669458	15113	730	16646.3	12124.9	0.72838	5651	345	13500.6	8880.78	0.657808	3886753	3888168	1416	b3708	90111643	NP_418164.4	tryptophanase/L-cysteine desulfhydrase,	none	Cytoplasmic	cytoplasmic minus
MPR	tnaB	1745	133	2890.34	2699.08	0.933828	2320	185	2899.37	3486.38	1.20246	506	52	1371.59	1518.74	1.10728	3888259	3889506	1248	b3709	16131577	NP_418165.1	tryptophan transporter of low affinity	multipass	Unknown	multipass membrane
	tnaC	331	19	9122.94	6416.1	0.703293	385	18	8006.27	5644.54	0.705014	121	6	5457.75	2915.98	0.534283	3886458	3886532	75	b3707	16131575	NP_418163.1	tryptophanase leader peptide	none	Unknown	none
CPR	tolA	92	6	150.218	120.032	0.79905	102	12	125.66	222.928	1.77406	61	7	162.999	201.539	1.23644	775565	776830	1266	b0739	16128714	NP_415267.1	membrane anchored protein in TolA-TolQ-TolR	single pass type II	Cytoplasmic	cytoplasmic minus
	tolB	298	31	476.416	607.214	1.27455	296	19	357.046	345.599	0.967939	216	20	565.126	563.802	0.997658	776963	778255	1293	b0740	16128715	NP_415268.1	periplasmic protein	none	Secreted	none
MPR	tolC	148	16	206.434	273.433	1.32455	299	10	314.669	158.697	0.50433	63	9	143.808	221.355	1.53924	3176137	3177618	1482	b3035	90111528	NP_417507.2	transport channel	multipass	Secreted	multipass membrane
CPR	topA	112	13	89.1142	126.731	1.42212	160	16	96.0532	144.843	1.50795	83	6	108.076	84.1797	0.778894	1329072	1331669	2598	b1274	16129235	NP_415790.1	DNA topoisomerase I, omega subunit	none	Cytoplasmic	cytoplasmic minus
CPR	topB	121	11	127.484	141.995	1.11383	193	11	153.423	131.859	0.859452	113	16	194.836	297.246	1.52562	1843023	1844984	1962	b1763	16129717	NP_416277.1	DNA topoisomerase III	none	Cytoplasmic	cytoplasmic minus
CPR	tpiA	619	52	1666.09	1714.83	1.02926	941	48	1910.99	1469.93	0.769197	242	19	1065.97	901.753	0.845948	4108763	4109530	768	b3919	16131757	NP_418354.1	triosephosphate isomerase	none	Cytoplasmic	cytoplasmic minus
	tpx	167	17	680.89	849.219	1.24722	388	12	1193.59	556.66	0.466375	136	7	907.446	503.252	0.55458	1386329	1386835	507	b1324	16129285	NP_415840.1	lipid hydroperoxide peroxidase	none	Secreted	none
MPR	treB	2133	187	3100.7	3330.59	1.07414	3033	250	3326.62	4134.83	1.24295	1569	169	3732.61	4331.94	1.16056	4462782	4464203	1422	b4240	16132062	NP_418661.1	fused trehalose(maltose)-specific PTS enzyme:	multipass	Cytoplasmic Membrane	multipass membrane
CPR	treC	1458	127	1819.98	1942.33	1.06723	2086	145	1964.65	2059.32	1.04819	1103	110	2253.23	2421.18	1.07454	4461077	4462732	1656	b4239	16132061	NP_418660.1	trehalose-6-P hydrolase	none	Cytoplasmic	cytoplasmic minus
MPR	trkH	74	5	105.35	87.2132	0.827845	107	10	114.934	161.976	1.4093	83	8	193.375	200.825	1.03853	4031168	4032619	1452	b3849	49176432	YP_026273.1	potassium transporter	multipass	Cytoplasmic Membrane	multipass membrane
CPR	trmA	118	16	221.546	368.054	1.6613	125	12	177.073	256.337	1.44763	86	8	264.241	264.849	1.0023	4160193	4161293	1101	b3965	16131803	NP_418400.1	tRNA m(5)U54 methyltransferase, SAM-dependen	none	Cytoplasmic	cytoplasmic minus
CPR	trmD	1276	106	3434.45	3495.61	1.01781	954	55	1937.39	1684.3	0.869361	1280	95	5638.17	4508.76	0.799685	2742594	2743361	768	b2607	16130528	NP_417098.1	tRNA m(1)G37 methyltransferase, SAM-dependent	none	Cytoplasmic	cytoplasmic minus
CPR	trmJ	239	22	666.727	751.94	1.12781	304	26	639.862	825.224	1.28969	202	19	922.195	934.61	1.01346	2660605	2661345	741	b2532	16130457	NP_417027.1	tRNA mC32/mU32 methyltransferase,	none	Cytoplasmic	cytoplasmic minus
CPR	trpS	74	6	152.207	151.204	0.993414	78	4	121.048	93.6076	0.773306	53	4	178.402	145.074	0.813185	3510656	3511660	1005	b3384	16131262	NP_417843.1	tryptophanyl-tRNA synthetase	protein biosynthesis	Cytoplasmic	cytoplasmic minus
CPR	truD	51	4	100.404	96.4827	0.960949	74	3	109.919	67.1968	0.61133	59	5	190.087	173.57	0.91311	2868277	2869326	1050	b2745	16130652	NP_417225.1	tRNA(Glu) U13 pseudouridine synthase	none	Cytoplasmic	cytoplasmic minus
CPR	trxA	118	9	739.156	690.729	0.934482	175	8	827.094	570.155	0.689347	74	11	758.591	1214.99	1.60165	3963784	3964113	330	b3781	67005950	NP_418228.2	thioredoxin 1	none	Cytoplasmic	cytoplasmic minus
	tsaC	92	9	331.896	397.802	1.19858	77	4	209.588	164.181	0.783349	76	6	448.692	381.673	0.850635	3428865	3429437	573	b3282	16131163	NP_417741.1	predicted ribosome maturation factor	none	Unknown	none
CPR	tsf	538	37	1305.3	1099.87	0.842617	555	32	1015.98	883.339	0.869447	246	19	976.754	812.847	0.832193	190857	191708	852	b0170	16128163	NP_414712.1	protein chain elongation factor EF-Ts	protein biosynthesis	Cytoplasmic	cytoplasmic minus
CPR	tufA	1062	76	1852.57	1624.33	0.876798	1021	68	1343.81	1349.61	1.00431	972	69	2774.84	2122.39	0.764871	3468167	3469351	1185	b3339	16131218	NP_417798.1	protein chain elongation factor EF-Tu	protein biosynthesis	Cytoplasmic	cytoplasmic minus
CPR	tufB	461	41	804.175	876.283	1.08967	482	23	634.395	456.485	0.71956	319	23	910.672	707.464	0.77686	4173967	4175151	1185	b3980	16131810	NP_418407.1	protein chain elongation factor EF-Tu	protein biosynthesis	Cytoplasmic	cytoplasmic minus
	typA	171	15	193.794	208.279	1.07475	248	18	212.059	232.094	1.09448	87	9	161.356	179.851	1.11462	4056430	4058253	1824	b3871	49176434	YP_026274.1	GTP-binding protein	none	Cytoplasmic Membrane	none
CPR	tyrR	285	24	382.058	394.19	1.03176	334	23	337.826	350.801	1.03841	204	19	447.544	449.122	1.00353	1384744	1386285	1542	b1323	16129284	NP_415839.1	DNA-binding transcriptional dual regulator,	none	Cytoplasmic	cytoplasmic minus
CPR	tyrS	159	14	257.784	278.097	1.0788	238	19	291.137	350.478	1.20382	93	16	246.753	457.409	1.85371	1713972	1715246	1275	b1637	16129595	NP_416154.1	tyrosyl-tRNA synthetase	protein biosynthesis	Cytoplasmic	cytoplasmic minus
MPR	ubiB	110	6	138.565	92.6022	0.668296	131	4	124.507	57.3282	0.460442	95	11	195.841	244.331	1.2476	4018249	4019889	1641	b3835	16131684	NP_418279.1	2-octaprenylphenol hydroxylase	multipass	Cytoplasmic Membrane	multipass membrane
CPR	ubiD	375	28	518.858	474.664	0.914824	486	34	507.36	535.236	1.05494	354	31	801.572	756.321	0.943548	4023011	4024504	1494	b3843	16131689	NP_418285.1	3-octaprenyl-4-hydroxybenzoate decarboxylase	peripheral	Cytoplasmic	cytoplasmic minus
CPR	ubiE	144	20	393.739	670.019	1.70168	200	15	412.609	466.645	1.13096	146	10	653.312	482.14	0.737993	4016878	4017633	756	b3833	49176426	YP_026269.1	bifunctional	none	Cytoplasmic	cytoplasmic minus
CPR	ubiF	166	18	291.789	387.654	1.32854	208	13	275.859	259.988	0.942467	116	7	333.688	216.963	0.650198	694324	695499	1176	b0662	16128645	NP_415195.1	2-octaprenyl-3-methyl-6-methoxy-1,4-benzoquinol	none	Cytoplasmic	cytoplasmic minus
	ubiH	173	17	303.32	365.186	1.20396	189	16	250.022	319.171	1.27657	103	8	295.538	247.327	0.83687	3050362	3051540	1179	b2907	16130809	NP_417383.1	2-octaprenyl-6-methoxyphenol hydroxylase,	none	Unknown	none
CPR	ubiI	111	6	190.733	126.318	0.662276	153	19	198.361	371.454	1.87261	50	0	140.603	0	0	3049137	3050339	1203	b2906	16130808	NP_417382.1	predicted oxidoreductase with	none	Cytoplasmic	cytoplasmic minus
CPR	ucpA	1007	90	2628.29	2878.04	1.09502	1049	62	2065.77	1841.13	0.891256	1138	81	4860.79	3727.82	0.766917	2541854	2542645	792	b2426	90111431	NP_416921.4	predicted oxidoredutase, sulfate metabolism	none	Cytoplasmic	cytoplasmic minus
CPR	udp	130	8	352.66	265.897	0.753976	246	13	503.513	401.241	0.796883	56	3	248.612	143.503	0.577216	4014454	4015215	762	b3831	16131680	NP_418275.1	uridine phosphorylase	none	Cytoplasmic	cytoplasmic minus
	uidR	71	4	248.336	171.416	0.690259	117	4	308.766	159.18	0.515537	61	5	349.166	308.374	0.883172	1694486	1695076	591	b1618	16129576	NP_416135.1	DNA-binding transcriptional repressor	none	Unknown	none
CPR	umpH	72	10	197.654	336.344	1.70168	100	7	207.127	218.635	1.05556	70	4	314.48	193.624	0.615697	698797	699549	753	b0675	16128651	NP_415201.1	UMP phosphatase	none	Cytoplasmic	cytoplasmic minus
	ushA	175	14	218.843	214.503	0.980168	228	16	215.126	227.648	1.05821	136	11	278.327	242.558	0.871483	504138	505790	1653	b0480	16128464	NP_415013.1	bifunctional UDP-sugar	none	Secreted	none
CPR	uspA	613	49	2912.99	2852.89	0.979369	1105	53	3961.9	2865.52	0.723269	294	29	2286.38	2429.99	1.06281	3638134	3638568	435	b3495	16131367	NP_417952.1	universal stress global response regulator	none	Cytoplasmic	cytoplasmic minus
CPR	uspE	884	59	1921.5	1571.27	0.817731	1372	67	2250.11	1656.96	0.736388	453	22	1611.41	843.213	0.523275	1395696	1396646	951	b1333	16129294	NP_415849.1	stress-induced protein	none	Cytoplasmic	cytoplasmic minus
CPR	uvrA	228	29	166.952	260.175	1.55838	363	23	200.552	191.617	0.955449	125	18	149.792	232.411	1.55156	4269072	4271894	2823	b4058	16131884	NP_418482.1	ATPase and DNA damage recognition protein of	none	Cytoplasmic	cytoplasmic minus
CPR	uvrB	176	17	179.928	212.935	1.18344	248	14	191.294	162.841	0.85126	145	19	242.592	342.505	1.41186	812749	814770	2022	b0779	16128747	NP_415300.1	excinulease of nucleotide excision repair, DNA	none	Cytoplasmic	cytoplasmic minus
CPR	uvrC	147	15	165.777	207.256	1.25021	202	10	171.878	128.308	0.746508	102	15	188.247	298.28	1.58452	1990898	1992730	1833	b1913	90111354	NP_416423.4	excinuclease UvrABC, endonuclease subunit	none	Cytoplasmic	cytoplasmic minus
CPR	uvrD	120	12	114.681	140.509	1.22521	162	10	116.813	108.733	0.930832	87	8	136.067	134.812	0.990777	3996006	3998168	2163	b3813	16131665	NP_418258.1	DNA-dependent ATPase I and helicase II	none	Cytoplasmic	cytoplasmic minus
CPR	uvrY	112	7	352.388	269.843	0.765756	116	10	275.374	357.974	1.29995	63	3	324.388	166.437	0.513081	1992727	1993383	657	b1914	16129861	NP_416424.1	DNA-binding response regulator in two-component	cytosolic two component	Cytoplasmic	cytoplasmic minus
CPR	uxaA	289	20	401.479	340.413	0.847896	396	18	415.072	284.503	0.68543	78	5	177.33	122.479	0.690686	3239849	3241336	1488	b3091	16130986	NP_417562.1	altronate hydrolase	none	Cytoplasmic	cytoplasmic minus
CPR	uxaC	234	14	342.328	250.937	0.733032	395	18	435.999	299.604	0.687166	57	5	136.465	128.98	0.945149	3241351	3242763	1413	b3092	16130987	NP_417563.1	uronate isomerase	none	Cytoplasmic	cytoplasmic minus
CPR	valS	158	26	114.358	230.565	2.01617	248	16	135.433	131.759	0.972869	86	14	101.866	178.675	1.75402	4479005	4481860	2856	b4258	16132080	NP_418679.1	valyl-tRNA synthetase	protein biosynthesis	Cytoplasmic	cytoplasmic minus
CPR	viaA	266	24	378.69	418.623	1.10545	359	15	385.619	242.964	0.630061	108	15	251.621	376.547	1.49649	3926175	3927626	1452	b3745	49176398	YP_026243.1	predicted von Willibrand factor containing	none	Cytoplasmic	cytoplasmic minus
CPR	waaF	106	7	209.28	169.329	0.809101	174	16	259.199	359.41	1.38662	81	11	261.715	382.949	1.46323	3792952	3793998	1047	b3620	16131491	NP_418077.1	ADP-heptose:LPS heptosyltransferase II	none	Cytoplasmic	cytoplasmic minus
	wbbJ	95	4	332.28	171.416	0.515878	85	4	224.317	159.18	0.709622	57	7	326.27	431.723	1.32321	2102518	2103108	591	b2033	16129973	NP_416537.1	predicted acyl transferase	none	Unknown	none
	wrbA	553	35	1914.78	1484.82	0.77545	1198	57	3129.78	2245.52	0.717471	111	16	628.982	976.879	1.55311	1066335	1066931	597	b1004	16128970	NP_415524.1	NAD(P)H:quinone oxidoreductase	none	Unknown	none
MPR	wzzB	88	9	185.431	232.355	1.25306	137	12	217.812	287.693	1.32083	54	5	186.215	185.779	0.997658	2095345	2096325	981	b2027	90111375	NP_416531.4	regulator of length of O-antigen component of	multipass	Cytoplasmic Membrane	multipass membrane
CPR	xerC	168	11	387.155	310.584	0.802221	145	15	252.119	393.293	1.55995	141	15	531.761	609.528	1.14625	3994310	3995206	897	b3811	16131663	NP_418256.1	site-specific tyrosine recombinase	cell cycle	Cytoplasmic	cytoplasmic minus
CPR	xerD	81	4	186.664	112.94	0.605042	91	5	158.227	131.098	0.828542	67	4	252.681	162.541	0.643266	3036869	3037765	897	b2894	16130796	NP_417370.1	site-specific tyrosine recombinase	cell cycle	Cytoplasmic	cytoplasmic minus
CPR	xylA	184	15	287.492	287.151	0.998813	140	14	165.044	248.877	1.50795	69	10	176.433	275.509	1.56155	3727466	3728788	1323	b3565	16131436	NP_418022.1	D-xylose isomerase	none	Cytoplasmic	cytoplasmic minus
CPR	xylB	123	13	174.747	226.287	1.29494	86	9	92.1863	145.478	1.57808	50	4	116.251	100.206	0.861976	3725940	3727394	1455	b3564	16131435	NP_418021.1	xylulokinase	none	Cytoplasmic	cytoplasmic minus
MPR	yaaJ	118	25	170.455	442.465	2.59578	175	18	190.735	295.835	1.55103	100	12	236.401	305.659	1.29296	6529	7959	1431	b0007	16128001	NP_414548.1	predicted transporter	multipass	Cytoplasmic Membrane	multipass membrane
MPR	yabI	104	9	281.022	297.961	1.06028	263	27	536.198	830.079	1.54808	56	8	247.637	381.174	1.53924	71351	72115	765	b0065	16128059	NP_414607.1	conserved inner membrane protein	multipass	Cytoplasmic Membrane	multipass membrane
	yacL	159	11	905.438	767.476	0.84763	173	17	743.311	1101.44	1.4818	126	9	1174.23	903.714	0.769622	134388	134750	363	b0119	90111086	NP_414661.2	conserved protein	none	Unknown	none
CPR	yadI	118	8	553.11	459.442	0.830651	100	10	353.665	533.308	1.50795	66	8	506.285	661.221	1.30602	144577	145017	441	b0129	16128122	NP_414671.1	predicted PTS Enzyme IIA	none	Cytoplasmic	cytoplasmic minus
CPR	yaeH	72	5	384.583	327.219	0.85084	141	8	568.249	486.179	0.855573	55	4	480.774	376.742	0.783615	183709	184095	387	b0163	16128156	NP_414705.1	conserved protein	none	Cytoplasmic	cytoplasmic minus
	yajC	87	10	540.062	760.562	1.40829	124	10	580.776	706.273	1.21609	56	5	568.897	547.294	0.962027	426511	426843	333	b0407	16128392	NP_414941.1	SecYEG protein translocase auxillary subunit	single pass	Cytoplasmic Membrane	single pass membrane
CPR	yajO	159	10	337.102	259.761	0.770572	181	7	289.538	168.854	0.583184	140	12	485.75	448.613	0.923546	436385	437359	975	b0419	90111130	NP_414953.2	2-carboxybenzaldehyde reductase, function	none	Cytoplasmic	cytoplasmic minus
CPR	yajQ	134	9	562.999	463.294	0.822902	162	10	513.548	478.026	0.930832	81	2	556.942	148.17	0.266042	443907	444398	492	b0426	90111132	NP_414960.2	predicted nucleotide binding protein	none	Cytoplasmic	cytoplasmic minus
	ybaB	72	6	451.011	460.486	1.02101	81	1	382.826	71.2694	0.186166	69	4	707.335	441.816	0.624621	493300	493629	330	b0471	16128455	NP_415004.1	conserved protein	none	Unknown	none
MPR	ybaL	80	7	98.611	105.717	1.07206	88	9	81.8428	126.219	1.54222	82	7	165.413	152.146	0.919792	500786	502462	1677	b0478	16128462	NP_415011.1	predicted transporter with NAD(P)-binding	multipass	Cytoplasmic Membrane	multipass membrane
CPR	ybeL	396	41	1694.79	2149.89	1.26853	421	36	1359.46	1752.96	1.28946	292	30	2045.15	2263.96	1.10699	674241	674723	483	b0643	16128626	NP_415176.1	conserved protein	none	Cytoplasmic	cytoplasmic minus
	ybeX	114	13	268.092	374.57	1.39717	196	10	347.775	267.564	0.769361	84	7	323.281	290.271	0.897892	690129	691007	879	b0658	16128641	NP_415191.1	predicteed ion transport	none	Cytoplasmic Membrane	none
CPR	ybeZ	122	7	242.258	170.305	0.702989	145	9	217.244	203.333	0.935967	67	6	217.728	210.085	0.964899	691561	692601	1041	b0660	145698230	NP_415193.2	predicted protein with nucleoside triphosphate	none	Cytoplasmic	cytoplasmic minus
	ybgF	124	10	323.642	319.782	0.988073	123	13	242.22	386.043	1.59377	142	6	606.531	276.135	0.455269	778821	779612	792	b0742	16128717	NP_415270.1	predicted protein	none	Secreted	none
CPR	ybgI	107	9	297.289	306.372	1.03055	133	5	278.811	158.057	0.566897	88	2	400.128	97.9833	0.24488	742050	742793	744	b0710	16128685	NP_415238.1	conserved metal-binding protein	none	Cytoplasmic	cytoplasmic minus
CPR	ybgJ	81	7	254.852	269.843	1.05882	116	4	275.374	143.19	0.519982	71	5	365.58	277.396	0.758782	742816	743472	657	b0711	16128686	NP_415239.1	predicted enzyme subunit	none	Cytoplasmic	cytoplasmic minus
CPR	ybgK	102	14	225.989	380.036	1.68166	139	6	232.361	151.247	0.650912	93	12	337.203	468.808	1.39028	743466	744398	933	b0712	16128687	NP_415240.1	predicted enzyme subunit	none	Cytoplasmic	cytoplasmic minus
	ybhF	102	12	121.386	174.969	1.44142	178	16	159.827	216.639	1.35546	91	5	177.228	104.922	0.592017	826468	828204	1737	b0794	90111168	NP_415315.4	fused predicted transporter subunits of ABC	none	Cytoplasmic Membrane	none
	ybhG	102	10	211.059	253.521	1.20119	150	5	234.184	117.712	0.502649	62	7	209.95	255.404	1.2165	828197	829195	999	b0795	16128763	NP_415316.1	predicted membrane fusion protein (MFP)	none	Cytoplasmic Membrane	none
MPR	ybhL	121	11	354.784	395.169	1.11383	127	11	280.961	366.962	1.3061	55	5	263.915	258.509	0.979519	819107	819811	705	b0786	16128754	NP_415307.1	predicted inner membrane protein	multipass	Cytoplasmic Membrane	multipass membrane
MPR	ybhQ	163	14	819.812	862.71	1.05233	117	15	443.992	858.354	1.93327	90	2	740.782	177.371	0.239438	823853	824263	411	b0791	16128759	NP_415312.1	predicted inner membrane protein	multipass	Cytoplasmic Membrane	multipass membrane
CPR	ybiB	103	8	221.095	210.398	0.95162	126	14	204.068	341.915	1.6755	79	6	277.518	227.101	0.818332	834471	835433	963	b0800	16128768	NP_415321.1	predicted transferase/phosphorylase	none	Cytoplasmic	cytoplasmic minus
CPR	ybjD	108	13	134.569	198.461	1.47479	118	10	110.934	141.766	1.27792	58	7	118.269	153.797	1.3004	915696	917354	1659	b0876	16128844	NP_415397.1	conserved protein with nucleoside triphosphate	none	Cytoplasmic	cytoplasmic minus
	ycbB	163	19	182.328	260.394	1.42816	227	15	191.582	190.9	0.996441	88	7	161.091	138.067	0.857079	980270	982117	1848	b0925	16128892	NP_415445.1	murein L,D-transpeptidase	single pass	Secreted	single pass membrane
	ycbC	61	10	161.66	324.701	2.00854	144	12	287.938	361.829	1.25662	50	2	216.853	93.461	0.430988	971845	972624	780	b0920	16128887	NP_415440.1	conserved inner membrane protein	none	Cytoplasmic Membrane	none
CPR	ycbJ	787	48	1819.72	1359.82	0.747269	1005	68	1753.31	1788.91	1.0203	473	48	1789.84	1957.04	1.09342	970975	971868	894	b0919	16128886	NP_415439.1	conserved protein	none	Cytoplasmic	cytoplasmic minus
CPR	ycbL	107	15	341.332	586.267	1.71758	119	13	286.42	471.83	1.64734	67	4	349.776	224.999	0.643266	982873	983520	648	b0927	16128894	NP_415447.1	predicted metal-binding enzyme	none	Cytoplasmic	cytoplasmic minus
CPR	ycbZ	52	8	61.0397	115.056	1.88494	114	8	100.966	106.843	1.05821	53	6	101.814	124.19	1.21978	1015762	1017522	1761	b0955	16128922	NP_415475.1	predicted peptidase	none	Cytoplasmic	cytoplasmic minus
MPR	yccA	149	11	466.671	422.112	0.904518	215	10	508.072	356.347	0.701371	99	9	507.436	497.043	0.979519	1029982	1030641	660	b0970	16128937	NP_415490.1	inner membrane protein	multipass	Cytoplasmic Membrane	multipass membrane
CPR	yceD	366	20	1449.37	970.372	0.669514	465	28	1389.36	1261.55	0.908011	196	18	1270.21	1256.89	0.989514	1146017	1146538	522	b1088	16129051	NP_415606.1	conserved protein	none	Cytoplasmic	cytoplasmic minus
	yceH	89	10	283.912	390.844	1.37664	88	10	211.806	362.946	1.71358	87	9	454.186	506.247	1.11462	1125380	1126027	648	b1067	16129030	NP_415585.1	conserved protein	none	Unknown	none
	yceM	157	10	351.233	274.099	0.780389	165	23	278.511	585.427	2.10199	103	17	377.099	670.613	1.77835	1126029	1126952	924	b1068	16129031	NP_415586.1	predicted oxidoreductase with NAD(P)-binding	none	Unknown	none
CPR	ycfD	151	12	278.197	270.874	0.973677	216	11	300.256	230.577	0.767936	108	8	325.627	259.892	0.798126	1186342	1187463	1122	b1128	90111217	NP_415646.4	conserved protein	none	Cytoplasmic	cytoplasmic minus
CPR	ycfP	206	16	784.216	746.275	0.95162	329	23	944.989	996.196	1.05419	207	17	1289.62	1141.15	0.884879	1164366	1164908	543	b1108	90111213	NP_415626.4	conserved protein	none	Cytoplasmic	cytoplasmic minus
CPR	ychA	74	4	188.849	125.07	0.662276	91	8	175.221	232.285	1.32567	56	1	233.88	44.9997	0.192405	1266543	1267352	810	b1214	16129177	NP_415732.1	predicted transcriptional regulator	none	Cytoplasmic	cytoplasmic minus
	ychH	393	24	2911.77	2178.64	0.74822	389	17	2174.58	1433.05	0.659	197	16	2388.65	2090.31	0.875103	1258014	1258292	279	b1205	16129168	NP_415723.1	predicted inner membrane protein	none	Cytoplasmic Membrane	none
	ychN	142	13	829.189	930.077	1.12167	206	8	907.601	531.501	0.58561	81	8	774.054	823.724	1.06417	1272469	1272822	354	b1219	16129182	NP_415737.1	conserved protein	none	Unknown	none
	ydaN	90	11	189.067	283.124	1.49748	99	9	156.917	215.112	1.37086	50	3	171.896	111.127	0.646482	1406074	1407057	984	b1342	16129303	NP_415858.1	predicted Zn(II) transporter	none	Cytoplasmic Membrane	none
CPR	ydbC	161	15	386.537	441.232	1.1415	148	11	268.095	300.474	1.12077	110	11	432.194	465.677	1.07747	1472245	1473105	861	b1406	16129367	NP_415924.1	predicted oxidoreductase, NAD(P)-binding	none	Cytoplasmic	cytoplasmic minus
	ydbJ	171	22	1323.89	2086.85	1.57629	183	13	1068.98	1145.11	1.07122	83	7	1051.61	955.612	0.90871	1439082	1439348	267	b4529	94541111	YP_588453.1	predicted protein	none	Unknown	none
	ydbK	319	30	187.068	215.547	1.15224	480	27	212.38	180.145	0.84822	103	9	98.848	93.0633	0.941479	1435284	1438808	3525	b1378	16129339	NP_415896.1	fused predicted pyruvate-flavodoxin	none	Cytoplasmic Membrane	none
CPR	ydfG	154	9	426.156	305.141	0.716032	197	10	411.317	314.845	0.765455	96	8	434.751	390.359	0.897892	1625541	1626287	747	b1539	16129498	NP_416057.1	L-allo-threonine dehydrogenase, NAD(P)-binding	none	Cytoplasmic	cytoplasmic minus
	ydgA	142	9	194.521	151.054	0.776542	239	13	247.024	202.615	0.820222	62	4	138.993	96.6197	0.695142	1687876	1689384	1509	b1614	16129572	NP_416131.1	conserved protein	peripheral	Cytoplasmic Membrane	peripheral membrane
CPR	ydhF	196	19	451.681	536.463	1.1877	198	15	344.274	393.293	1.14238	184	14	693.929	568.893	0.819814	1722760	1723656	897	b1647	49176131	YP_025305.1	predicted oxidoreductase	none	Cytoplasmic	cytoplasmic minus
	ydhQ	168	12	276.275	241.782	0.87515	198	5	245.675	93.5517	0.380795	98	9	263.743	260.977	0.989514	1742895	1744151	1257	b1664	16129622	NP_416181.1	conserved protein	none	Unknown	none
CPR	ydiJ	89	7	60.1815	57.9938	0.963648	132	7	67.3456	53.8542	0.799669	62	5	68.6098	59.6169	0.868928	1763653	1766709	3057	b1687	16129643	NP_416202.1	predicted FAD-linked oxidoreductase	none	Cytoplasmic	cytoplasmic minus
	ydjA	77	7	288.35	321.172	1.11383	137	12	387.09	511.28	1.32083	79	5	484.148	330.161	0.681943	1846149	1846700	552	b1765	16129719	NP_416279.1	predicted oxidoreductase	none	Unknown	none
CPR	yebC	182	9	507.717	307.612	0.605873	188	12	395.704	380.873	0.962519	77	8	351.53	393.52	1.11945	1945435	1946175	741	b1864	16129817	NP_416378.1	conserved protein	none	Cytoplasmic	cytoplasmic minus
	yebG	101	10	717.458	870.334	1.21308	272	16	1457.83	1293.14	0.887028	72	9	837.007	1127.31	1.34684	1928481	1928771	291	b1848	16129801	NP_416362.1	conserved protein regulated by LexA	none	Unknown	none
MPR	yebZ	85	7	201.267	203.078	1.009	111	8	198.308	215.523	1.08681	86	10	333.253	417.523	1.25287	1921743	1922615	873	b1840	16129793	NP_416354.1	predicted inner membrane protein	multipass	Cytoplasmic Membrane	multipass membrane
CPR	yecA	232	20	720.082	760.562	1.05622	381	29	892.24	1024.1	1.14778	140	11	711.121	602.024	0.846584	1988978	1989643	666	b1908	16129858	NP_416421.1	conserved metal-binding protein	none	Cytoplasmic	cytoplasmic minus
	yecN	87	5	454.143	319.782	0.704144	81	4	319.022	237.565	0.744665	64	6	546.732	552.27	1.01013	1950290	1950685	396	b1869	90111349	NP_416383.4	predicted inner membrane protein	single pass	Cytoplasmic Membrane	single pass membrane
MPR	yedE	97	8	166.262	168.005	1.01048	104	6	134.498	117.009	0.869969	95	10	266.481	302.237	1.13418	2006301	2007506	1206	b1929	16129876	NP_416439.1	predicted inner membrane protein	multipass	Cytoplasmic Membrane	multipass membrane
CPR	yeeZ	214	23	536.202	706.078	1.31681	363	17	686.252	484.632	0.706201	142	13	582.27	574.36	0.986417	2086328	2087152	825	b2016	16129957	NP_416520.1	predicted epimerase, with NAD(P)-binding	none	Cytoplasmic	cytoplasmic minus
	yegE	72	4	44.8564	30.5325	0.680672	93	2	43.7157	14.1766	0.32429	79	10	80.5453	109.855	1.36389	2141290	2144607	3318	b2067	16130007	NP_416571.1	predicted diguanylate cyclase, GGDEF domain	none	Cytoplasmic Membrane	none
CPR	yehT	79	8	226.81	281.408	1.24072	78	3	168.964	97.9954	0.57998	77	9	361.783	455.622	1.25938	2210265	2210984	720	b2125	90111392	NP_416629.4	predicted response regulator in two-component	none	Cytoplasmic	cytoplasmic minus
MPR	yehU	86	6	105.441	90.1307	0.854798	87	4	80.4808	55.7981	0.693309	73	16	146.472	345.905	2.36158	2210981	2212666	1686	b2126	16130064	NP_416630.1	predicted sensory kinase in two-component	multipass	Cytoplasmic Membrane	multipass membrane
	yeiE	104	3	243.743	86.1453	0.353426	137	11	242.261	293.32	1.21076	92	5	352.865	206.631	0.585582	2246759	2247640	882	b2157	16130095	NP_416662.1	predicted DNA-binding transcriptional	none	Unknown	none
CPR	yeiQ	148	7	208.545	120.85	0.579491	201	13	213.696	208.416	0.975289	73	6	168.338	149.079	0.885592	2264267	2265733	1467	b2172	16130110	NP_416677.1	predicted dehydrogenase, NAD-dependent	none	Cytoplasmic	cytoplasmic minus
	yejF	83	11	107.907	175.216	1.62377	178	13	174.604	192.293	1.10131	92	7	195.74	160.471	0.819814	2274322	2275911	1590	b2180	16130118	NP_416685.1	fused predicted oligopeptide transporter	none	Cytoplasmic Membrane	none
	yejG	123	10	736.978	734.108	0.996106	230	11	1039.78	749.878	0.721192	124	7	1215.88	739.561	0.608249	2275915	2276259	345	b2181	16130119	NP_416686.1	predicted protein	none	Unknown	none
	yfaY	73	4	125.437	84.2119	0.671348	105	6	136.13	117.301	0.861684	54	5	151.851	151.495	0.997658	2360453	2361655	1203	b2249	16130184	NP_416752.1	conserved protein	none	Unknown	none
MPR	yfbS	332	48	374.407	663.22	1.77139	451	57	383.747	731.357	1.90583	267	24	492.763	477.248	0.968513	2407542	2409374	1833	b2292	16130227	NP_416795.1	predicted transporter	multipass	Cytoplasmic Membrane	multipass membrane
CPR	yfbT	154	12	488.999	466.852	0.954709	173	12	414.473	433.528	1.04597	95	11	493.665	615.895	1.2476	2409461	2410111	651	b2293	90111414	NP_416796.2	predicted hydrolase or phosphatase	none	Cytoplasmic	cytoplasmic minus
CPR	yfbU	53	2	221.329	102.33	0.462343	85	6	267.821	285.078	1.06443	54	3	369.044	220.908	0.598595	2410122	2410616	495	b2294	90111415	NP_416797.2	conserved protein	none	Cytoplasmic	cytoplasmic minus
CPR	yfcH	185	20	427.762	566.593	1.32455	239	11	416.957	289.382	0.694034	126	11	476.785	448.487	0.940649	2419730	2420623	894	b2304	16130239	NP_416807.1	conserved protein with NAD(P)-binding	none	Cytoplasmic	cytoplasmic minus
	yfcZ	446	27	3234.88	2399.37	0.741719	610	23	3338.23	1898.02	0.56857	209	24	2480.8	3069.46	1.23729	2458672	2458956	285	b2343	90111421	NP_416845.2	conserved protein	none	Unknown	none
MPR	yfdY	90	5	765.605	521.126	0.680672	99	4	635.418	387.142	0.609272	53	10	737.835	1499.99	2.03296	2493072	2493314	243	b2377	16130309	NP_416878.1	predicted inner membrane protein	multipass	Cytoplasmic Membrane	multipass membrane
	yfeC	82	16	491.318	1174.57	2.39065	100	6	452.076	409.024	0.904768	73	8	715.803	845.213	1.18079	2516489	2516833	345	b2398	90111429	NP_416897.2	predicted DNA-binding transcriptional	none	Unknown	none
CPR	yfeD	62	2	326.112	128.889	0.395229	63	4	250.022	239.378	0.957427	57	2	490.65	185.495	0.37806	2516835	2517227	393	b2399	226524736	NP_416898.3	predicted DNA-binding transcriptional	none	Cytoplasmic	cytoplasmic minus
CPR	yfeX	307	32	705.122	900.505	1.27709	432	25	748.638	653.303	0.872655	228	16	857.002	647.996	0.75612	2547668	2548567	900	b2431	90111433	NP_416926.4	conserved protein	none	Cytoplasmic	cytoplasmic minus
	yfgM	132	13	439.39	530.189	1.20665	204	14	512.353	530.217	1.03487	99	11	539.304	645.648	1.19719	2636685	2637305	621	b2513	16130438	NP_417008.1	conserved protein	single pass	Secreted	single pass membrane
	yfhM	509	56	212.046	285.832	1.34797	683	45	214.682	213.291	0.993523	297	31	202.483	227.719	1.12463	2645348	2650309	4962	b2520	16130445	NP_417015.1	conserved protein	lipoprotein	Unknown	lipoproteins group
CPR	yfiF	119	10	236.983	243.995	1.02959	169	14	253.934	317.211	1.24919	116	9	378.051	316.039	0.835968	2715513	2716550	1038	b2581	16130506	NP_417076.1	predicted methyltransferase	none	Cytoplasmic	cytoplasmic minus
CPR	yfjK	105	9	99.1091	104.082	1.05018	125	11	89.0219	118.131	1.32699	56	6	86.5035	99.8624	1.15443	2759373	2761562	2190	b2627	16130545	NP_417116.1	CP4-57 prophage; conserved protein	none	Cytoplasmic	cytoplasmic minus
CPR	ygcN	119	4	193.387	79.6438	0.411835	140	9	171.661	166.407	0.969395	52	8	138.295	229.244	1.65765	2890679	2891950	1272	b2766	90111484	NP_417246.4	predicted oxidoreductase with	none	Cytoplasmic	cytoplasmic minus
CPR	ygdH	700	64	1060.07	1187.48	1.12019	837	46	956.365	792.578	0.82874	693	71	1717.47	1895.92	1.1039	2924330	2925694	1365	b2795	16130702	NP_417275.1	conserved protein	none	Cytoplasmic	cytoplasmic minus
CPR	ygeA	1358	107	4050.74	3910.47	0.965372	1640	142	3690.98	4819.17	1.30566	915	89	4466.61	4681.14	1.04803	2977965	2978657	693	b2840	16130744	NP_417317.1	predicted racemase	none	Cytoplasmic	cytoplasmic minus
CPR	ygeV	463	39	537.989	555.223	1.03203	564	43	494.463	568.473	1.14968	250	21	475.394	430.267	0.905075	3002030	3003808	1779	b2869	16130771	NP_417345.1	predicted DNA-binding transcriptional	none	Cytoplasmic	cytoplasmic minus
CPR	ygfB	141	14	503.395	612.39	1.21652	217	11	584.537	446.818	0.764397	82	5	479.099	314.765	0.656994	3052888	3053466	579	b2909	90111511	NP_417385.4	predicted protein	none	Cytoplasmic	cytoplasmic minus
	ygfZ	242	22	509.935	567.979	1.11383	286	19	454.703	455.514	1.00178	217	14	748.308	520.18	0.695142	3039335	3040315	981	b2898	16130800	NP_417374.1	predicted folate-dependent regulatory protein	none	Unknown	none
	yggE	102	9	284.545	307.612	1.08107	172	18	362.027	571.309	1.57808	71	8	324.138	393.52	1.21405	3065362	3066102	741	b2922	16130823	NP_417397.1	conserved protein	none	Secreted	none
MPR	yghB	125	10	391.502	383.738	0.980168	188	11	444.268	391.982	0.882309	82	9	420.3	497.043	1.18259	3151585	3152244	660	b3009	16130907	NP_417482.1	synthetic lethal with yqjA at high temperature	multipass	Cytoplasmic Membrane	multipass membrane
CPR	yghU	65	9	154.975	262.907	1.69644	135	3	242.854	81.3803	0.335099	51	3	198.994	126.124	0.633806	3136749	3137615	867	b2989	90111524	NP_417463.4	predicted S-transferase	none	Cytoplasmic	cytoplasmic minus
CPR	yghZ	386	19	766.487	462.255	0.603083	404	25	605.287	564.815	0.933136	242	17	786.42	595.242	0.756901	3145919	3146959	1041	b3001	16130899	NP_417474.1	aldo-keto reductase	none	Cytoplasmic	cytoplasmic minus
	ygiB	143	11	439.881	414.574	0.942469	180	11	417.767	384.982	0.921523	100	6	503.408	325.445	0.646482	3177766	3178437	672	b3037	145698308	NP_417509.3	conserved outer membrane protein	none	Unknown	none
CPR	ygiC	224	13	398.827	283.589	0.711059	250	15	335.845	303.862	0.904768	146	16	425.413	502.323	1.18079	3178443	3179603	1161	b3038	16130934	NP_417510.1	predicted enzyme	none	Cytoplasmic	cytoplasmic minus
CPR	ygiF	90	9	142.889	175.069	1.22521	114	8	136.56	144.509	1.05821	55	6	142.903	167.971	1.17542	3197686	3198987	1302	b3054	16130950	NP_417526.1	predicted adenylate cyclase	none	Cytoplasmic	cytoplasmic minus
CPR	ygjR	338	22	707.893	564.527	0.797474	386	23	609.96	548.059	0.898518	307	25	1052.23	923.247	0.877419	3235333	3236319	987	b3087	145698311	NP_417558.2	predicted NAD(P)-binding dehydrogenase	single pass	Cytoplasmic	cytoplasmic minus
CPR	yhbS	571	46	2341.93	2311.57	0.987034	624	52	1931.01	2426.55	1.25662	423	29	2839.22	2097.31	0.738691	3298277	3298780	504	b3156	16131048	NP_417625.1	predicted acyltransferase with acyl-CoA	none	Cytoplasmic	cytoplasmic minus
	yhbT	766	73	3016.04	3521.62	1.16763	873	77	2593.5	3449.44	1.33003	511	42	3292.69	2915.98	0.885592	3298774	3299298	525	b3157	16131049	NP_417626.1	predicted lipid carrier protein	none	Unknown	none
	yhcB	187	26	968.806	1650.36	1.7035	213	30	832.602	1768.34	2.12387	144	19	1220.9	1735.7	1.42166	3378213	3378611	399	b3233	90111560	NP_417700.2	conserved protein	single pass	Cytoplasmic Membrane	single pass membrane
	yhdH	176	13	373.144	337.69	0.904985	265	20	423.909	482.439	1.13807	118	9	409.418	336.46	0.821799	3401506	3402480	975	b3253	16131141	NP_417719.1	predicted oxidoreductase, Zn-dependent and	none	Unknown	none
	yhdP	111	11	60.3661	73.2949	1.21417	124	13	50.8809	80.4382	1.58091	59	11	52.5102	105.485	2.00884	3390480	3394280	3801	b4472	49176330	YP_026208.1	conserved membrane protein, predicted	none	Cytoplasmic Membrane	none
CPR	yhfA	118	6	602.276	375.211	0.622988	133	10	512.186	580.714	1.13379	95	9	793.521	809.995	1.02076	3483436	3483840	405	b3356	16131235	NP_417815.1	conserved protein	none	Cytoplasmic	cytoplasmic minus
CPR	yhhX	94	6	187.197	146.397	0.782049	137	6	205.852	135.947	0.660415	52	5	169.471	175.577	1.03603	3577791	3578828	1038	b3440	16131312	NP_417897.1	predicted oxidoreductase with NAD(P)-binding	none	Cytoplasmic	cytoplasmic minus
	yhiI	111	23	214.842	545.426	2.53872	219	16	319.819	352.343	1.1017	67	8	212.223	273.032	1.28653	3627558	3628625	1068	b3487	16131359	NP_417944.1	predicted HlyD family secretion protein	none	Cytoplasmic Membrane	none
	yiaF	271	22	787.894	783.668	0.994636	284	22	622.988	727.73	1.16813	138	18	656.597	922.78	1.4054	3716357	3717067	711	b3554	90111615	NP_418010.2	conserved protein	none	Unknown	none
CPR	yicC	73	9	174.654	263.82	1.51053	111	4	200.373	108.884	0.543404	74	5	289.739	210.936	0.728021	3814699	3815562	864	b3644	16131515	NP_418101.1	conserved protein	none	Cytoplasmic	cytoplasmic minus
CPR	yicR	80	10	247.191	378.576	1.53151	76	7	177.181	246.087	1.3889	57	10	288.23	544.84	1.8903	3809914	3810582	669	b3638	162135914	NP_418095.4	protein associated with replication fork,	none	Cytoplasmic	cytoplasmic minus
MPR	yidC	84	11	105.428	169.152	1.60444	138	14	130.682	199.918	1.5298	59	6	121.185	132.786	1.09573	3883099	3884745	1647	b3705	16131573	NP_418161.1	cytoplasmic insertase into membrane protein,	multipass	Cytoplasmic Membrane	multipass membrane
MPR	yidE	222	25	276.115	380.967	1.37974	359	27	336.895	382.076	1.13411	142	19	289.033	416.694	1.44169	3862635	3864296	1662	b3685	90111636	NP_418140.4	predicted transporter	multipass	Cytoplasmic Membrane	multipass membrane
	yieE	129	7	355.547	236.383	0.664843	195	8	405.512	250.868	0.618645	95	12	428.501	583.197	1.36102	3891904	3892653	750	b3712	226524759	NP_418168.2	predicted phosphopantetheinyl transferase	none	Unknown	none
CPR	yieP	210	23	626.404	840.569	1.3419	295	16	663.926	543.005	0.81787	117	12	571.14	631.165	1.1051	3938658	3939350	693	b3755	49176401	YP_026245.1	predicted transcriptional regulator	none	Cytoplasmic	cytoplasmic minus
	yifE	77	8	469.526	597.681	1.27295	89	5	409.469	346.886	0.847161	54	6	538.87	645.129	1.19719	3946109	3946447	339	b3764	16131624	NP_418213.1	conserved protein	none	Unknown	none
CPR	yigA	222	28	648.169	1001.62	1.54531	222	17	489.047	564.719	1.15473	150	17	716.717	875.207	1.22113	3993606	3994313	708	b3810	16131662	NP_418255.1	conserved protein	none	Cytoplasmic	cytoplasmic minus
CPR	yigP	144	12	491.2	501.519	1.02101	184	14	473.561	543.341	1.14735	137	12	764.782	721.778	0.94377	4017647	4018252	606	b3834	16131683	NP_418278.1	conserved protein	none	Cytoplasmic	cytoplasmic minus
CPR	yigZ	105	13	352.925	535.361	1.51693	131	13	332.221	497.147	1.49644	78	3	429.051	177.804	0.414412	4030515	4031129	615	b3848	90111654	NP_418290.4	predicted elongation factor	none	Cytoplasmic	cytoplasmic minus
	yihA	94	3	306.967	120.032	0.391025	115	11	283.351	408.701	1.44238	75	2	400.818	115.165	0.287325	4048156	4048788	633	b3865	145698334	NP_418301.3	GTP-binding protein	none	Unknown	none
CPR	yihX	125	8	430.653	337.69	0.784135	173	19	449.703	744.765	1.65613	89	5	501.797	303.748	0.60532	4073576	4074175	600	b3885	90111661	NP_418321.4	predicted hydrolase	none	Cytoplasmic	cytoplasmic minus
CPR	yiiD	84	1	175.393	25.5825	0.145858	125	13	196.927	308.834	1.56826	59	4	201.607	147.272	0.730488	4075472	4076461	990	b3888	16131728	NP_418324.1	predicted acetyltransferase	none	Cytoplasmic	cytoplasmic minus
	yiiM	75	7	229.681	262.647	1.14353	103	5	237.993	174.214	0.732013	55	2	275.644	107.999	0.391807	4100845	4101519	675	b3910	90111666	NP_418346.2	conserved protein	none	Unknown	none
MPR	yijD	89	2	511.041	140.704	0.275328	82	4	355.257	261.321	0.735584	72	12	676.581	1214.99	1.79578	4159794	4160153	360	b3964	16131802	NP_418399.1	conserved inner membrane protein	multipass	Cytoplasmic Membrane	multipass membrane
MPR	yjcE	135	11	169.129	168.845	0.998319	143	9	135.171	128.285	0.949058	102	8	209.125	176.726	0.845075	4278003	4279652	1650	b4065	16131891	NP_418489.1	predicted cation/proton antiporter	multipass	Cytoplasmic Membrane	multipass membrane
CPR	yjeF	69	8	92.1396	130.887	1.42053	89	7	89.6706	106.352	1.18603	50	5	109.267	117.732	1.07747	4392089	4393636	1548	b4167	16131989	NP_418588.1	predicted carbohydrate kinase	none	Cytoplasmic	cytoplasmic minus
	yjfN	180	10	1348.13	917.635	0.680672	212	19	1198	1619.05	1.35146	152	11	1863.05	1452.71	0.779748	4414040	4414315	276	b4188	90111700	NP_418609.4	predicted protein	none	Unknown	none
CPR	yjgL	154	8	175.393	111.633	0.636473	169	8	145.225	103.665	0.713821	115	8	214.344	160.66	0.749545	4473460	4475274	1815	b4253	90111714	NP_418674.2	predicted protein	none	Cytoplasmic	cytoplasmic minus
	yjhU	126	13	263.889	333.584	1.26411	156	16	246.512	381.259	1.54661	111	6	380.448	221.579	0.582416	4517361	4518347	987	b4295	90111724	NP_418715.2	KpLE2 phage-like element; predicted DNA-binding	none	Unknown	none
MPR	yjiY	74	4	71.1147	47.0976	0.662276	79	10	57.2819	109.339	1.90879	76	8	119.526	135.564	1.13418	4587152	4589302	2151	b4354	90111739	NP_418774.2	predicted inner membrane protein	multipass	Cytoplasmic Membrane	multipass membrane
CPR	yjjI	320	27	426.488	440.891	1.03377	620	38	623.463	576.221	0.924226	164	13	357.702	305.511	0.854092	4613538	4615088	1551	b4380	16132197	NP_418797.1	conserved protein	none	Cytoplasmic	cytoplasmic minus
CPR	yjjK	141	11	174.74	167.023	0.955838	188	18	175.789	253.801	1.44378	69	8	139.94	174.819	1.24924	4626878	4628545	1668	b4391	16132208	NP_418808.1	fused predicted transporter subunits of ABC	none	Cytoplasmic	cytoplasmic minus
CPR	yjjM	50	2	112.958	55.3589	0.490084	53	2	90.3412	51.4074	0.569037	54	5	199.647	199.179	0.997658	4592960	4593874	915	b4357	49176497	YP_026290.1	predicted DNA-binding transcriptional	none	Cytoplasmic	cytoplasmic minus
CPR	yjjW	180	14	430.653	410.387	0.952941	208	28	375.475	762.186	2.02993	106	9	415.032	379.685	0.914833	4612703	4613566	864	b4379	16132196	NP_418796.1	predicted pyruvate formate lyase activating	none	Cytoplasmic	cytoplasmic minus
	ykgE	210	14	602.914	492.464	0.816807	241	15	522.054	489.977	0.938556	94	10	441.657	506.247	1.14625	320832	321551	720	b0306	16128291	NP_414840.1	predicted oxidoreductase	none	Cytoplasmic Membrane	none
CPR	ykgF	245	32	354.655	567.545	1.60027	358	21	391.008	345.866	0.88455	154	14	364.823	357.351	0.979519	321562	322989	1428	b0307	16128292	NP_414841.1	predicted amino acid dehydrogenase with	none	Cytoplasmic	cytoplasmic minus
	ykgG	133	16	395.012	582.223	1.47394	168	16	376.47	540.664	1.43614	106	4	515.212	209.482	0.406593	322982	323677	696	b0308	90111113	NP_414842.4	predicted transporter	none	Unknown	none
CPR	ynfK	116	14	344.522	509.445	1.4787	231	19	517.647	642.039	1.2403	62	8	301.351	418.963	1.39028	1664548	1665243	696	b1593	90111304	NP_416110.4	predicted dethiobiotin synthetase	none	Cytoplasmic	cytoplasmic minus
	yniA	416	40	998.754	1176.62	1.17809	533	21	965.506	573.632	0.594125	288	21	1131.56	889.019	0.785655	1805820	1806680	861	b1725	16129679	NP_416239.1	predicted phosphotransferase/kinase	none	Unknown	none
	ypfM	184	8	6339.21	3376.9	0.5327	125	4	3249.3	1567.93	0.482543	105	10	5920.08	6074.97	1.02616	2588829	2588888	60	b4606	145698299	YP_001165325.1	hypothetical protein	cytosolic stress response	Unknown	none
	yqcA	100	3	459.363	168.845	0.367563	86	8	298.069	418.114	1.40274	52	5	390.913	404.998	1.03603	2920557	2921006	450	b2790	16130697	NP_417270.1	predicted flavoprotein	none	Unknown	none
CPR	yqeB	531	42	675.06	654.196	0.969093	563	38	540.031	549.642	1.0178	181	16	376.572	358.67	0.95246	3010636	3012261	1626	b2875	16130777	NP_417351.1	conserved protein with NAD(P)-binding Rossman	none	Cytoplasmic	cytoplasmic minus
	yqeC	197	16	528.178	525.587	0.995095	245	15	495.613	457.566	0.923233	73	10	320.301	472.76	1.47599	3012309	3013079	771	b2876	90111505	NP_417352.2	conserved protein	none	Unknown	none
CPR	yqeF	79	10	138.159	214.27	1.5509	85	11	112.159	218.873	1.95146	77	16	220.375	493.398	2.2389	2982433	2983614	1182	b2844	90111494	NP_417321.2	predicted acyltransferase	none	Cytoplasmic	cytoplasmic minus
MPR	yqfA	617	67	1932.46	2571.05	1.33046	654	64	1545.48	2280.62	1.47567	519	59	2660.19	3258.39	1.22487	3040511	3041170	660	b2899	16130801	NP_417375.1	predicted oxidoreductase, inner membrane	multipass	Cytoplasmic Membrane	multipass membrane
MPR	yqgA	84	13	245.253	465.039	1.89616	85	7	187.248	232.531	1.24184	51	6	243.684	308.897	1.26761	3107575	3108282	708	b2966	16130867	NP_417441.1	predicted inner membrane protein	multipass	Cytoplasmic Membrane	multipass membrane
CPR	yqhD	176	10	312.556	217.583	0.696142	393	17	526.587	343.489	0.652293	103	7	299.346	219.2	0.732261	3153377	3154540	1164	b3011	16130909	NP_417484.1	alcohol dehydrogenase, NAD(P)-dependent	none	Cytoplasmic	cytoplasmic minus
CPR	yqiA	130	14	461.731	609.234	1.31946	131	7	351.058	282.873	0.805773	69	4	401.066	250.514	0.624621	3173447	3174028	582	b3031	16130927	NP_417503.1	predicted esterase	none	Cytoplasmic	cytoplasmic minus
MPR	yqjA	58	9	180.835	343.802	1.90119	110	8	258.768	283.788	1.09669	51	1	260.223	54.9771	0.211269	3245795	3246457	663	b3095	16130990	NP_417566.1	synthetic lethal with yghB at high temperature	multipass	Cytoplasmic Membrane	multipass membrane
CPR	yrdA	90	6	335.211	273.802	0.816807	133	9	373.757	381.388	1.02042	80	3	487.626	197.026	0.404051	3427258	3427812	555	b3279	90111568	NP_417738.4	conserved protein	none	Cytoplasmic	cytoplasmic minus
CPR	yrdD	205	21	780.409	979.486	1.25509	284	21	815.736	909.571	1.11503	152	7	946.964	469.887	0.496203	3429442	3429984	543	b3283	49176335	YP_026210.1	predicted DNA topoisomerase	none	Cytoplasmic	cytoplasmic minus
CPR	ysaA	157	12	684.683	641.183	0.936466	219	20	720.604	992.359	1.37712	155	12	1106.22	922.78	0.834171	3739132	3739605	474	b3573	16131444	NP_418030.1	predicted hydrogenase, 4Fe-4S ferredoxin-type	none	Cytoplasmic	cytoplasmic minus
	zapA	138	6	864.437	460.486	0.5327	209	8	987.787	570.155	0.577205	60	6	615.073	662.723	1.07747	3053634	3053963	330	b2910	16130812	NP_417386.1	protein that localizes to the cytokinetic ring	cell cycle	Unknown	none
	zapB	191	6	1604.97	617.725	0.384883	256	9	1623.06	860.447	0.530138	85	8	1168.89	1185.36	1.01409	4116538	4116783	246	b3928	16131766	NP_418363.1	conserved protein	cell cycle	Unknown	none
	zipA	289	29	605.27	744.149	1.22945	405	38	639.983	905.489	1.41486	184	19	630.653	701.668	1.11261	2528269	2529255	987	b2412	16130338	NP_416907.1	cell division protein involved in Z ring	single pass type I	Cytoplasmic Membrane	single pass membrane
MPR	zntA	172	20	161.686	230.348	1.42466	244	22	173.06	235.296	1.35962	104	10	159.992	165.756	1.03603	3604474	3606672	2199	b3469	16131341	NP_417926.1	zinc, cobalt and lead efflux system	multipass	Cytoplasmic Membrane	multipass membrane
CPR	zraR	65	9	101.33	171.901	1.69644	96	5	112.917	88.6836	0.785389	72	7	183.687	192.42	1.04754	4201343	4202668	1326	b4004	16131834	NP_418432.1	fused DNA-binding response regulator in	cytosolic two component	Cytoplasmic	cytoplasmic minus
MPR	zraS	96	6	141.949	108.698	0.765756	120	3	133.877	50.4697	0.376987	76	16	183.906	417.165	2.26836	4199949	4201346	1398	b4003	16131833	NP_418431.1	sensory histidine kinase in two-component	multipass	Cytoplasmic Membrane	multipass membrane
CPR	zur	71	6	284.431	294.497	1.03539	154	5	465.481	227.896	0.489593	59	4	386.805	282.557	0.730488	4257511	4258026	516	b4046	90111679	NP_418470.4	DNA-binding transcriptional repressor,	none	Cytoplasmic	cytoplasmic minus
CPR	zwf	106	9	148.453	154.431	1.04027	179	8	189.146	127.474	0.673943	50	8	114.597	197.56	1.72395	1932863	1934338	1476	b1852	16129805	NP_416366.1	glucose-6-phosphate dehydrogenase	none	Cytoplasmic	cytoplasmic minus

## Sheet: 70S fractions
strain:		wt + vector					wt + CspE-6His					cspCcspE deletion + vector
MPR / CPR	gene	extract reads	70S reads	extract RPKM	70S RPKM	70S / extract	extract reads	70S reads	extract RPKM	70S RPKM	70S / extract	extract reads	70S reads	extract RPKM	70S RPKM	70S / extract	from	to	length	bxxx	x_ref	ip_number	description	uniprot_annotation	p_sort_grouped	sub_groups_annotation
MPR	abrB	101	7	199.408	278.041	1.39433	112	4	166.841	102.471	0.614186	64	7	206.787	454.32	2.19704	745946	746992	1047	b0715	90111163	NP_415243.4	predicted regulator	multipass	Cytoplasmic Membrane	multipass membrane
CPR	accA	94	5	202.407	216.599	1.07012	106	6	172.213	167.637	0.973428	57	4	200.86	283.139	1.40963	208621	209580	960	b0185	16128178	NP_414727.1	acetyl-CoA carboxylase, carboxytransferase,	none	Cytoplasmic	cytoplasmic minus
CPR	accD	167	10	377.28	454.502	1.20468	170	17	289.774	498.33	1.71972	136	8	502.814	594.127	1.1816	2431034	2431948	915	b2316	16130251	NP_416819.1	acetyl-CoA carboxylase, beta	translation regulation	Cytoplasmic	cytoplasmic minus
CPR	aceA	269	11	426.099	350.541	0.822677	325	15	388.422	308.297	0.793718	211	9	546.968	468.643	0.856802	4215132	4216436	1305	b4015	16131841	NP_418439.1	isocitrate lyase	none	Cytoplasmic	cytoplasmic minus
CPR	aceE	476	26	369.352	405.879	1.09889	887	52	519.302	523.55	1.00818	504	27	640.009	688.715	1.0761	123017	125680	2664	b0114	16128107	NP_414656.1	pyruvate dehydrogenase, decarboxylase component	none	Cytoplasmic	cytoplasmic minus
CPR	aceF	691	35	754.563	768.908	1.01901	746	32	614.638	453.407	0.737682	631	33	1127.63	1184.6	1.05052	125695	127587	1893	b0115	16128108	NP_414657.1	pyruvate dehydrogenase,	none	Cytoplasmic	cytoplasmic minus
CPR	ackA	249	10	427.86	345.694	0.807959	519	23	672.872	512.804	0.762112	102	2	286.83	112.973	0.393868	2411492	2412694	1203	b2296	16130231	NP_416799.1	acetate kinase A and propionate kinase 2	none	Cytoplasmic	cytoplasmic minus
CPR	acnA	158	7	122.05	108.785	0.891312	265	19	154.451	190.439	1.23301	91	8	115.039	203.149	1.76591	1333855	1336530	2676	b1276	16129237	NP_415792.1	aconitate hydratase 1	none	Cytoplasmic	cytoplasmic minus
CPR	acnB	1565	90	1245.21	1440.66	1.15696	1519	99	911.905	1022.08	1.12082	1437	69	1871.14	1804.76	0.964524	131615	134212	2598	b0118	16128111	NP_414660.1	bifunctional aconitate hydratase	none	Cytoplasmic	cytoplasmic minus
CPR	acpP	871	77	7596.93	13511.4	1.77853	969	76	6376.85	8601.11	1.3488	419	33	5980.75	9461.84	1.58205	1150838	1151074	237	b1094	16129057	NP_415612.1	acyl carrier protein (ACP)	none	Cytoplasmic	cytoplasmic minus
MPR	acrB	246	11	161.433	145.224	0.899594	322	15	159.432	127.723	0.801113	105	5	112.763	107.862	0.956536	480478	483627	3150	b0462	16128446	NP_414995.1	multidrug efflux system protein	multipass	Cytoplasmic Membrane	multipass membrane
CPR	add	64	9	132.032	373.536	2.82912	83	10	129.194	267.683	2.07195	73	2	246.459	135.635	0.550336	1700257	1701258	1002	b1623	16129581	NP_416140.1	adenosine deaminase	none	Cytoplasmic	cytoplasmic minus
CPR	adhE	1334	68	1030.48	1056.77	1.02551	2017	148	1175.58	1483.42	1.26187	1053	50	1331.17	1269.68	0.953811	1294669	1297344	2676	b1241	16129202	NP_415757.1	fused acetaldehyde-CoA	none	Cytoplasmic	cytoplasmic minus
CPR	adk	139	15	445.475	967.139	2.17103	189	11	457.018	457.427	1.0009	100	3	524.481	316.062	0.602618	496399	497043	645	b0474	16128458	NP_415007.1	adenylate kinase	none	Cytoplasmic	cytoplasmic minus
	agp	414	27	689.044	904.064	1.31206	527	27	661.79	583.084	0.881072	304	11	828.022	601.84	0.726841	1064808	1066049	1242	b1002	16128968	NP_415522.1	glucose-1-phosphatase/inositol phosphatase	none	Secreted	none
CPR	ahpC	181	16	663.388	1179.77	1.7784	311	27	860.027	1284.03	1.49301	80	12	479.845	1445.81	3.01309	638168	638731	564	b0605	16128588	NP_415138.1	alkyl hydroperoxide reductase, C22 subunit	none	Cytoplasmic	cytoplasmic minus
	ahpF	180	15	237.601	398.343	1.67652	296	13	294.802	222.659	0.755283	126	8	272.188	347.143	1.27538	638976	640541	1566	b0606	90111152	NP_415139.2	alkyl hydroperoxide reductase, F52a subunit,	none	Cytoplasmic Membrane	none
CPR	alaA	151	5	256.27	170.718	0.666165	147	8	188.235	176.17	0.935903	97	4	269.41	223.163	0.82834	2405583	2406800	1218	b2290	16130225	NP_416793.1	predicted aminotransferase	none	Cytoplasmic	cytoplasmic minus
CPR	alaS	546	31	428.983	490.002	1.14224	584	30	346.197	305.837	0.883419	427	16	549.031	413.247	0.752684	2817403	2820033	2631	b2697	16130604	NP_417177.1	alanyl-tRNA synthetase	protein biosynthesis	Cytoplasmic	cytoplasmic minus
CPR	aldA	75	5	107.663	144.399	1.34121	99	10	107.227	186.263	1.73709	237	15	556.77	707.846	1.27135	1486256	1487695	1440	b1415	16129376	NP_415933.1	aldehyde dehydrogenase A, NAD-linked	none	Cytoplasmic	cytoplasmic minus
CPR	allR	114	6	288.791	305.786	1.05885	144	8	275.235	262.96	0.955401	69	3	286.054	249.828	0.873359	532235	533050	816	b0506	16128490	NP_415039.1	DNA-binding transcriptional repressor	none	Cytoplasmic	cytoplasmic minus
CPR	alr	78	6	149.293	231.039	1.54755	70	3	101.089	74.5052	0.737024	59	1	184.807	62.9197	0.340462	4263805	4264884	1080	b4053	16131879	NP_418477.1	alanine racemase 1, PLP-binding, biosynthetic	none	Cytoplasmic	cytoplasmic minus
	amiD	72	4	179.102	200.178	1.11768	111	2	208.33	64.5533	0.30986	52	3	211.686	245.319	1.15888	904136	904966	831	b0867	16128835	NP_415388.1	predicted amidase and lipoprotein	lipoprotein	Unknown	lipoproteins group
CPR	ampD	64	5	239.667	376.693	1.57173	66	5	186.481	242.952	1.30282	56	3	343.193	369.311	1.0761	118733	119284	552	b0110	16128103	NP_414652.1	N-acetyl-anhydromuranmyl-L-alanine amidase	none	Cytoplasmic	cytoplasmic minus
MPR	ampE	96	10	232.099	486.397	2.09564	101	4	184.241	125.482	0.681078	116	4	458.967	317.91	0.692664	119281	120135	855	b0111	16128104	NP_414653.1	predicted inner membrane protein	multipass	Cytoplasmic Membrane	multipass membrane
	ansB	2121	146	4187.57	5799.14	1.38484	4987	375	7428.88	9606.69	1.29315	875	61	2827.16	3959.07	1.40037	3097704	3098750	1047	b2957	16130858	NP_417432.1	periplasmic L-asparaginase II	none	Secreted	none
CPR	araC	153	11	359.808	520.428	1.44641	684	37	1213.66	1129.02	0.930259	233	29	896.72	2241.92	2.50013	70387	71265	879	b0064	16128058	NP_414606.1	DNA-binding transcriptional dual regulator	represor	Cytoplasmic	cytoplasmic minus
CPR	araD	151	1	448.473	59.7514	0.133233	246	7	551.26	269.76	0.489352	78	5	379.119	488.17	1.28764	65855	66550	696	b0061	16128055	NP_414603.1	L-ribulose-5-phosphate 4-epimerase	none	Cytoplasmic	cytoplasmic minus
MPR	araE	6081	218	8858.51	6388.98	0.721224	6530	250	7177.31	4725.49	0.658393	4245	138	10120.1	6608.56	0.653013	2978786	2980204	1419	b2841	16130745	NP_417318.1	arabinose transporter	multipass	Cytoplasmic Membrane	multipass membrane
	araF	4701	167	9815.75	7015.17	0.714686	6394	325	10073.2	8805.16	0.874116	3480	151	11891.4	10364.6	0.871602	1983163	1984152	990	b1901	16129851	NP_416414.1	L-arabinose transporter subunit	none	Secreted	none
	araG	3677	159	5017.06	4364.57	0.869946	4827	270	4969.3	4780.14	0.961933	2395	94	5347.89	4216.24	0.788393	1981579	1983093	1515	b1900	16129850	NP_416413.1	fused L-arabinose transporter subunits of ABC	peripheral	Cytoplasmic Membrane	peripheral membrane
MPR	araH	3067	137	6423.4	5772.46	0.898661	3480	172	5499.12	4674.13	0.849978	2202	89	7547.27	6127.5	0.811883	1980578	1981564	987	b4460	145698280	YP_026162.2	s; inner membrane	multipass	Cytoplasmic Membrane	multipass membrane
MPR	araJ	393	21	685.555	736.984	1.07502	860	47	1131.91	1063.82	0.939848	310	19	884.979	1089.55	1.23115	410521	411705	1185	b0396	49176018	NP_414930.3	predicted transporter	multipass	Cytoplasmic Membrane	multipass membrane
CPR	arcA	373	10	1075.37	580.013	0.539362	527	24	1146.36	897.803	0.783175	234	10	1104.04	947.744	0.85843	4637613	4638329	717	b4401	16132218	NP_418818.1	DNA-binding response regulator in two-component	cytosolic two component	Cytoplasmic	cytoplasmic minus
MPR	arcB	269	16	237.937	284.72	1.19662	352	15	234.917	172.156	0.732836	215	8	311.221	232.617	0.747433	3348711	3351047	2337	b3210	49176326	YP_026207.1	hybrid sensory histidine kinase in	multipass	Cytoplasmic Membrane	multipass membrane
CPR	aroB	292	10	554.272	381.882	0.688979	359	27	514.159	665.005	1.29338	163	11	506.348	686.396	1.35558	3515420	3516508	1089	b3389	16131267	NP_417848.1	3-dehydroquinate synthase	none	Cytoplasmic	cytoplasmic minus
CPR	aroE	164	8	413.931	406.222	0.981375	135	1	257.087	32.7495	0.127387	162	5	669.146	414.855	0.619977	3428042	3428860	819	b3281	16131162	NP_417740.1	dehydroshikimate reductase, NAD(P)-binding	none	Cytoplasmic	cytoplasmic minus
CPR	aroG	209	14	410.285	552.913	1.34763	217	16	321.412	407.55	1.268	98	5	314.838	322.665	1.02486	784856	785908	1053	b0754	16128722	NP_415275.1	3-deoxy-D-arabino-heptulosonate-7-phosphate	none	Cytoplasmic	cytoplasmic minus
CPR	aroK	200	12	792.005	956.022	1.20709	260	14	776.844	719.361	0.926004	131	6	848.966	781.072	0.920027	3516565	3517086	522	b3390	90111581	YP_026215.2	shikimate kinase I	none	Cytoplasmic	cytoplasmic minus
CPR	asd	345	24	645.979	904.064	1.39953	475	30	671.051	728.855	1.08614	240	7	735.414	430.863	0.585878	3571798	3572901	1104	b3433	16131307	NP_417891.1	aspartate-semialdehyde dehydrogenase,	none	Cytoplasmic	cytoplasmic minus
	asmA	102	2	113.726	44.8619	0.394474	130	8	109.362	115.736	1.05829	71	6	129.55	219.913	1.69751	2137783	2139636	1854	b2064	16130004	NP_416568.1	predicted assembly protein	none	Unknown	none
CPR	asnA	808	22	1682.02	921.363	0.547773	710	35	1115.17	945.383	0.84775	600	23	2044.05	1573.94	0.770011	3925178	3926170	993	b3744	16131612	NP_418200.1	asparagine synthetase A	none	Cytoplasmic	cytoplasmic minus
CPR	asnB	123	8	152.707	199.817	1.3085	166	8	155.498	128.874	0.828782	84	8	170.669	326.502	1.91307	696736	698400	1665	b0674	16128650	NP_415200.1	asparagine synthetase B	none	Cytoplasmic	cytoplasmic minus
CPR	asnS	149	6	219.845	178.103	0.810128	269	19	299.464	363.751	1.21467	87	5	210.073	242.517	1.15444	986808	988208	1401	b0930	16128897	NP_415450.1	asparaginyl tRNA synthetase	protein biosynthesis	Cytoplasmic	cytoplasmic minus
CPR	aspA	3277	167	4713.98	4833	1.02525	5328	291	5782.8	5431.57	0.939263	2688	118	6327.94	5580.02	0.881806	4364914	4366350	1437	b4139	90111690	NP_418562.4	aspartate ammonia-lyase	none	Cytoplasmic	cytoplasmic minus
CPR	aspC	183	12	317.62	419.012	1.31923	313	26	409.886	585.532	1.42852	145	5	411.857	285.278	0.692664	983742	984932	1191	b0928	16128895	NP_415448.1	aspartate aminotransferase, PLP-dependent	none	Cytoplasmic	cytoplasmic minus
CPR	aspS	353	13	411.561	304.924	0.740897	503	21	442.476	317.687	0.717975	207	11	394.958	421.594	1.06744	1946774	1948546	1773	b1866	16129819	NP_416380.1	aspartyl-tRNA synthetase	protein biosynthesis	Cytoplasmic	cytoplasmic minus
CPR	atoC	83	4	123.789	120.02	0.969551	97	6	109.154	116.112	1.06375	66	7	161.091	343.198	2.13047	2319888	2321273	1386	b2220	16130157	NP_416724.1	fused response regulator of ato operon, in	cytosolic two component	Cytoplasmic	cytoplasmic minus
MPR	atoS	62	1	70.149	22.7624	0.324487	113	7	96.4652	102.766	1.06531	52	4	96.2841	148.776	1.54517	2318065	2319891	1827	b2219	16130156	NP_416723.1	sensory histidine kinase in two-component	multipass	Cytoplasmic Membrane	multipass membrane
CPR	atpA	900	51	1206.5	1375.44	1.14003	876	68	886.034	1182.81	1.33494	593	38	1300.95	1674.59	1.28721	3916339	3917880	1542	b3734	16131602	NP_418190.1	F1 sector of membrane-bound ATP synthase, alpha	peripheral	Cytoplasmic	cytoplasmic minus
MPR	atpB	181	12	458.518	611.573	1.3338	225	17	430.054	558.789	1.29935	146	9	605.275	749.484	1.23826	3919259	3920074	816	b3738	16131606	NP_418194.1	F0 sector of membrane-bound ATP synthase,	multipass	Cytoplasmic Membrane	multipass membrane
	atpC	395	25	1944.09	2475.41	1.2733	379	26	1407.41	1660.4	1.17976	279	19	2247.21	3074.08	1.36795	3913576	3913995	420	b3731	16131599	NP_418187.1	F1 sector of membrane-bound ATP synthase,	peripheral	Cytoplasmic Membrane	peripheral membrane
	atpD	1305	85	1950.55	2555.96	1.31038	1180	83	1330.73	1609.7	1.20964	903	75	2208.79	3685.1	1.66838	3914016	3915398	1383	b3732	16131600	NP_418188.1	F1 sector of membrane-bound ATP synthase, beta	peripheral	Cytoplasmic Membrane	peripheral membrane
MPR	atpE	246	13	2118.81	2252.63	1.06316	269	14	1748.12	1564.61	0.895023	144	15	2029.74	4247.08	2.09242	3918973	3919212	240	b3737	16131605	NP_418193.1	F0 sector of membrane-bound ATP synthase,	multipass	Cytoplasmic Membrane	multipass membrane
	atpF	362	23	1588.75	2030.79	1.27823	444	28	1470.26	1594.51	1.08451	253	8	1817.14	1154.2	0.63517	3918441	3918911	471	b3736	16131604	NP_418192.1	F0 sector of membrane-bound ATP synthase,	single pass	Cytoplasmic Membrane	single pass membrane
	atpG	505	31	1208.22	1492.12	1.23498	551	41	994.646	1272.8	1.27965	345	15	1350.81	1179.74	0.873359	3915425	3916288	864	b3733	16131601	NP_418189.1	F1 sector of membrane-bound ATP synthase, gamma	peripheral	Cytoplasmic Membrane	peripheral membrane
CPR	atpH	324	18	1254.22	1401.81	1.11768	319	21	931.709	1054.79	1.13211	219	7	1387.37	890.773	0.642058	3917893	3918426	534	b3735	16131603	NP_418191.1	F1 sector of membrane-bound ATP synthase, delta	peripheral	Cytoplasmic	cytoplasmic minus
MPR	atpI	132	8	716.172	873.217	1.21928	117	4	478.952	281.594	0.587939	137	7	1216.42	1248.48	1.02636	3920083	3920463	381	b3739	90111645	NP_418195.2	ATP synthase, membrane-bound accesory subunit	multipass	Cytoplasmic Membrane	multipass membrane
	bamA	478	21	406.12	358.95	0.883854	593	43	380.14	474.041	1.24702	243	17	337.873	474.807	1.40528	197928	200360	2433	b0177	16128170	NP_414719.1	conserved protein	none	Secreted	none
	bamB	188	3	329.619	105.819	0.321035	225	17	297.646	386.745	1.29935	131	8	375.878	461.091	1.2267	2635496	2636674	1179	b2512	16130437	NP_417007.1	protein assembly complex, lipoprotein	lipoprotein	Secreted	lipoproteins group
	bamC	251	10	501.305	401.806	0.801522	278	20	418.924	518.297	1.23721	183	5	598.137	328.277	0.548832	2595853	2596887	1035	b2477	90111442	NP_416972.4	lipoprotein	lipoprotein	Secreted	lipoproteins group
	bamD	107	10	299.706	563.509	1.8802	192	12	405.766	436.128	1.07483	67	4	307.12	368.31	1.19924	2734168	2734905	738	b2595	16130516	NP_417086.1	predicted lipoprotein	lipoprotein	Secreted	lipoproteins group
MPR	bcr	73	2	126.701	69.8354	0.551183	70	6	91.6679	135.123	1.47405	72	9	204.508	513.501	2.51091	2276592	2277782	1191	b2182	16130120	NP_416687.1	bicyclomycin/multidrug efflux system	multipass	Cytoplasmic Membrane	multipass membrane
	bcsE	186	3	244.584	79.3644	0.324487	261	17	258.952	290.058	1.12013	86	6	185.07	259.364	1.40144	3694481	3696052	1572	b3536	16131408	NP_417993.1	conserved protein	none	Unknown	none
CPR	bglA	91	2	130.631	57.7597	0.442158	136	5	147.302	93.1315	0.632251	83	4	194.987	188.759	0.96806	3041684	3043123	1440	b2901	16130803	NP_417377.1	6-phospho-beta-glucosidase A	none	Cytoplasmic	cytoplasmic minus
	bolA	143	12	929.559	1569.32	1.68824	174	9	853.401	759.11	0.889511	53	3	563.817	641.068	1.13701	453696	454013	318	b0435	90111135	NP_414969.4	regulator of penicillin binding proteins and	none	Unknown	none
	bsmA	359	14	2248.79	1764.3	0.784553	405	28	1914.13	2275.8	1.18894	298	12	3054.86	2471.03	0.808883	4414464	4414793	330	b4189	90111701	NP_418610.4	conserved protein	lipoprotein	Unknown	lipoproteins group
	bssR	316	19	1701.08	2057.69	1.20964	444	19	1803.36	1327.12	0.735917	174	11	1532.88	1946.58	1.26988	877471	877854	384	b0836	16128804	NP_415357.1	conserved protein	none	Unknown	none
MPR	btuB	188	13	210.635	293.025	1.39115	208	15	175.832	218.064	1.24018	129	6	236.528	220.986	0.934291	4161662	4163506	1845	b3966	16131804	NP_418401.1	vitamin B12/cobalamin outer membrane	multipass	Secreted	multipass membrane
CPR	cca	179	12	298.641	402.779	1.34871	193	16	242.95	346.368	1.42568	132	7	360.406	383.917	1.06523	3199913	3201151	1239	b3056	16130952	NP_417528.1	fused tRNA nucleotidyl transferase/2'3'-cyclic	none	Cytoplasmic	cytoplasmic minus
	ccmA	160	9	530.034	599.812	1.13165	225	14	562.379	601.773	1.07005	95	4	515.025	435.598	0.845779	2295043	2295666	624	b2201	90111402	NP_416705.2	heme exporter subunit	peripheral	Cytoplasmic Membrane	peripheral membrane
MPR	ccmF	114	5	121.221	106.962	0.882377	139	7	111.519	96.5808	0.866047	74	2	128.773	69.9107	0.542899	2290983	2292926	1944	b2196	16130133	NP_416700.1	heme lyase, CcmF subunit	multipass	Cytoplasmic Membrane	multipass membrane
CPR	cdaR	224	14	399.86	502.778	1.25739	281	16	378.468	370.596	0.979201	289	13	844.265	762.86	0.903579	182463	183620	1158	b0162	90111093	NP_414704.4	DNA-binding transcriptional activator	none	Cytoplasmic	cytoplasmic minus
MPR	cdsA	117	6	281.882	290.818	1.0317	158	9	287.211	281.348	0.979589	62	0	244.452	0	0	195677	196534	858	b0175	90111095	NP_414717.2	CDP-diglyceride synthase	multipass	Cytoplasmic Membrane	multipass membrane
CPR	cfa	201	6	361.613	217.164	0.600543	325	7	441.158	163.406	0.370402	91	1	267.924	59.1412	0.220739	1739437	1740585	1149	b1661	16129619	NP_416178.1	cyclopropane fatty acyl phospholipid synthase	none	Cytoplasmic	cytoplasmic minus
MPR	clcA	83	5	120.655	146.227	1.21194	107	9	117.359	169.759	1.4465	50	3	118.949	143.361	1.20524	175107	176528	1422	b0155	16128148	NP_414697.1	chloride channel, voltage-gated	multipass	Cytoplasmic Membrane	multipass membrane
CPR	clpA	2085	119	1892.83	2173.41	1.14823	2941	152	2014.48	1790.48	0.888806	1678	93	2492.98	2775.43	1.1133	922487	924763	2277	b0882	16128850	NP_415403.1	ATPase and specificity subunit of ClpA-ClpP	none	Cytoplasmic	cytoplasmic minus
CPR	clpB	429	22	344.522	355.444	1.0317	512	22	310.236	229.247	0.738943	745	34	979.123	897.595	0.916734	2729622	2732195	2574	b2592	16130513	NP_417083.1	protein disaggregation chaperone	cytosolic stress response	Cytoplasmic	cytoplasmic minus
CPR	clpP	268	10	887.807	666.458	0.750679	288	23	719.845	988.627	1.37339	154	5	834.883	544.497	0.652184	455901	456524	624	b0437	16128422	NP_414971.1	proteolytic subunit of ClpA-ClpP and ClpX-ClpP	cytosolic stress response	Cytoplasmic	cytoplasmic minus
CPR	clpX	596	43	966.283	1402.54	1.45148	622	48	760.871	1009.76	1.32712	400	33	1061.3	1758.79	1.6572	456650	457924	1275	b0438	16128423	NP_414972.1	ATPase and specificity subunit of ClpX-ClpP	none	Cytoplasmic	cytoplasmic minus
CPR	cobT	50	0	95.7006	0	0	87	2	125.64	49.6701	0.395338	51	5	159.748	314.598	1.96934	2061412	2062491	1080	b1991	16129932	NP_416495.1	nicotinate-nucleotide dimethylbenzimidazole-P	none	Cytoplasmic	cytoplasmic minus
MPR	copA	196	16	161.74	265.625	1.6423	275	25	171.221	267.683	1.56338	120	7	162.055	189.889	1.17176	508099	510603	2505	b0484	16128468	NP_415017.1	copper transporter	multipass	Cytoplasmic Membrane	multipass membrane
CPR	cpdA	380	21	948.684	1054.74	1.11179	365	26	687.533	842.233	1.22501	294	21	1201.18	1723.45	1.4348	3174028	3174855	828	b3032	16130928	NP_417504.1	cyclic 3',5'-adenosine monophosphate	none	Cytoplasmic	cytoplasmic minus
MPR	cptA	94	7	476.251	713.502	1.49816	116	4	443.434	262.96	0.593008	62	4	514.069	666.208	1.29595	3038438	3038845	408	b2896	16130798	NP_417372.1	predicted protein	multipass	Cytoplasmic Membrane	multipass membrane
CPR	cptB	104	4	805.175	623.026	0.773777	98	5	572.461	502.282	0.877409	65	8	823.553	2036.05	2.47228	3038826	3039092	267	b2897	16130799	NP_417373.1	conserved protein	none	Cytoplasmic	cytoplasmic minus
MPR	cpxA	75	8	112.835	242.137	2.14594	149	7	169.134	136.647	0.807923	51	0	125.566	0	0	4101625	4102998	1374	b3911	16131751	NP_418347.1	sensory histidine kinase in two-component	multipass	Cytoplasmic Membrane	multipass membrane
	cpxP	161	6	664.288	498.047	0.749746	222	13	691.108	695.977	1.00704	104	9	702.24	1220.72	1.73832	4103843	4104343	501	b4484	49176443	YP_026277.1	s; cytoplasm	none	Secreted	none
CPR	cra	354	17	728.124	703.461	0.966128	436	20	676.63	533.769	0.788863	213	13	716.974	878.997	1.22598	88028	89032	1005	b0080	16128073	NP_414622.1	DNA-binding transcriptional dual regulator	none	Cytoplasmic	cytoplasmic minus
CPR	crl	80	7	411.37	724.151	1.76034	100	9	387.976	600.49	1.54775	69	1	580.648	169.038	0.29112	257829	258230	402	b0240	16128226	NP_414775.1	DNA-binding transcriptional regulator	activator	Cytoplasmic	cytoplasmic minus
CPR	crp	394	24	1286.65	1576.76	1.22547	625	36	1539.95	1525.41	0.99056	272	14	1453.63	1502.92	1.0339	3484142	3484774	633	b3357	16131236	NP_417816.1	DNA-binding transcriptional dual regulator	none	Cytoplasmic	cytoplasmic minus
CPR	crr	388	29	1572.64	2364.75	1.50368	461	36	1409.81	1893.31	1.34295	208	10	1379.69	1332.42	0.965733	2533856	2534365	510	b2417	16130343	NP_416912.1	glucose-specific enzyme IIA component of PTS	none	Cytoplasmic	cytoplasmic minus
CPR	csdA	74	3	126.839	103.45	0.815602	71	4	91.821	88.9614	0.968858	61	3	171.109	169.038	0.987898	2941359	2942564	1206	b2810	16130717	NP_417290.1	cysteine sulfinate desulfinase	none	Cytoplasmic	cytoplasmic minus
	cspA	1705	97	16546.8	18938.7	1.14455	1963	123	14373.8	15488.7	1.07756	786	70	12483.4	22332.1	1.78894	3718072	3718284	213	b3556	16131427	NP_418012.1	major cold shock protein	csp	Cytoplasmic	csp
	cspB	197	5	1885.3	962.661	0.510614	255	6	1841.27	745.052	0.404641	96	5	1503.51	1572.99	1.04621	1639363	1639578	216	b1557	16129516	NP_416075.1	Qin prophage; cold shock protein	csp	Cytoplasmic	csp
	cspG	362	11	3513.15	2147.68	0.611326	609	34	4459.32	4281.43	0.960108	258	8	4097.6	2552.23	0.622861	1050684	1050896	213	b0990	16128956	NP_415510.1	DNA-binding transcriptional regulator	csp	Cytoplasmic	csp
	csrA	152	13	1689.27	2906.62	1.72063	167	22	1400.34	3172.48	2.2655	95	10	1727.83	3653.4	2.11445	2816983	2817168	186	b2696	16130603	NP_417176.1	pleiotropic regulatory protein for carbon	none	Unknown	none
	csrB	2346	20	13470.8	2310.39	0.171511	3225	31	13972	2309.66	0.165307	435	6	4087.68	1132.55	0.277066	2922178	2922537	360	b4408	N/A	N/A	CsrA-binding sRNA	sRNA	Unknown	none
MPR	cstA	182	4	178.641	78.9876	0.442158	251	12	185.886	152.831	0.822178	503	13	807.978	419.464	0.519154	629117	631222	2106	b0598	16128581	NP_415130.1	carbon starvation protein	multipass	Cytoplasmic Membrane	multipass membrane
CPR	curA	113	6	225.035	240.387	1.06822	132	8	198.339	206.72	1.04226	81	5	263.984	327.328	1.23995	1517051	1518088	1038	b1449	226524714	NP_415966.6	predicted oxidoreductase, Zn-dependent and	none	Cytoplasmic	cytoplasmic minus
MPR	cvrA	77	1	91.6345	23.9418	0.261275	65	3	58.3639	46.3245	0.793718	68	4	132.434	156.484	1.1816	1239558	1241294	1737	b1191	90111230	NP_415709.2	predicted cation/proton antiporter	multipass	Cytoplasmic Membrane	multipass membrane
CPR	cyaA	347	16	281.623	261.245	0.92764	543	32	332.508	336.985	1.01346	216	16	286.889	426.876	1.48794	3989176	3991722	2547	b3806	16131658	NP_418250.1	adenylate cyclase	none	Cytoplasmic	cytoplasmic minus
MPR	cycA	102	4	149.22	117.727	0.788949	89	4	98.2378	75.9289	0.772909	82	6	196.319	288.549	1.4698	4427887	4429299	1413	b4208	16132030	NP_418629.1	D-alanine/D-serine/glycine transporter	multipass	Cytoplasmic Membrane	multipass membrane
MPR	cydA	2601	134	3426.78	3551.72	1.03646	3708	171	3685.93	2923.23	0.793076	1564	74	3372.12	3204.93	0.95042	770681	772249	1569	b0733	90111166	NP_415261.2	cytochrome d terminal oxidase, subunit I	multipass	Cytoplasmic Membrane	multipass membrane
MPR	cydB	1479	89	2681.83	3246.7	1.21063	2111	111	2888.11	2611.6	0.904259	863	43	2560.92	2563.15	1.00087	772265	773404	1140	b0734	16128709	NP_415262.1	cytochrome d terminal oxidase, subunit II	multipass	Cytoplasmic Membrane	multipass membrane
MPR	cydD	74	3	86.5692	70.606	0.815602	92	5	81.2049	75.8966	0.934632	52	3	99.5535	115.371	1.15888	928419	930185	1767	b0887	16128854	NP_415407.1	fused cysteine transporter subunits of ABC	multipass	Cytoplasmic Membrane	multipass membrane
MPR	cyoA	116	8	252.94	350.945	1.38746	128	13	210.587	367.811	1.74659	130	9	463.9	645.126	1.39066	449887	450834	948	b0432	16128417	NP_414966.1	cytochrome o ubiquinol oxidase subunit II	multipass	Cytoplasmic Membrane	multipass membrane
MPR	cyoB	363	24	376.691	501.048	1.33013	173	9	135.453	121.183	0.894653	384	18	652.126	614.035	0.94159	447874	449865	1992	b0431	16128416	NP_414965.1	cytochrome o ubiquinol oxidase subunit I	multipass	Cytoplasmic Membrane	multipass membrane
MPR	cyoC	104	7	349.564	473.347	1.35411	55	3	139.482	130.838	0.93803	120	3	660.079	331.479	0.502181	447270	447884	615	b0430	16128415	NP_414964.1	cytochrome o ubiquinol oxidase subunit III	multipass	Cytoplasmic Membrane	multipass membrane
MPR	cyoD	170	9	1064.89	1134.19	1.06508	108	4	510.435	325.114	0.636934	186	11	1906.73	2265.11	1.18796	446941	447270	330	b0429	16128414	NP_414963.1	cytochrome o ubiquinol oxidase subunit IV	multipass	Cytoplasmic Membrane	multipass membrane
MPR	cyoE	533	20	1236.57	933.49	0.754904	270	15	472.625	451.547	0.955401	580	25	2202.11	1906.66	0.86583	446039	446929	891	b0428	16128413	NP_414962.1	protoheme IX farnesyltransferase	multipass	Cytoplasmic Membrane	multipass membrane
CPR	cysG	183	10	275.317	302.671	1.09935	262	15	297.403	292.815	0.984574	180	12	443.175	593.478	1.33915	3495850	3497223	1374	b3368	16131246	NP_417827.1	fused siroheme synthase	none	Cytoplasmic	cytoplasmic minus
CPR	cysK	115	6	244.568	256.71	1.04964	195	14	312.895	386.323	1.23467	146	5	508.132	349.554	0.68792	2530431	2531402	972	b2414	16130340	NP_416909.1	cysteine synthase A, O-acetylserine	none	Cytoplasmic	cytoplasmic minus
CPR	cysQ	122	9	340.338	505.105	1.48413	167	4	351.503	144.787	0.411909	65	3	296.746	275.114	0.927104	4434778	4435518	741	b4214	16132036	NP_418635.1	PAPS (adenosine 3'-phosphate 5'-phosphosulfate)	peripheral	Cytoplasmic	cytoplasmic minus
	dacC	87	4	149.493	138.278	0.924974	102	5	132.241	111.479	0.843001	62	1	174.348	56.4865	0.323988	879950	881152	1203	b0839	16128807	NP_415360.1	D-alanyl-D-alanine carboxypeptidase	peripheral	Cytoplasmic Membrane	peripheral membrane
	dadA	116	6	184.594	192.088	1.0406	105	6	126.07	123.889	0.982698	140	6	364.593	313.872	0.860882	1236794	1238092	1299	b1189	16129152	NP_415707.1	D-amino acid dehydrogenase	peripheral	Cytoplasmic Membrane	peripheral membrane
CPR	dadX	69	4	133.177	155.32	1.16627	54	2	78.6385	50.0875	0.636934	76	8	240.057	507.587	2.11445	1238102	1239172	1071	b1190	16129153	NP_415708.1	alanine racemase 2, PLP-binding	none	Cytoplasmic	cytoplasmic minus
	damX	167	7	268.229	226.192	0.843277	223	15	270.245	312.609	1.15676	88	6	231.31	316.798	1.36959	3514042	3515328	1287	b3388	16131266	NP_417847.1	predicted protein	single pass	Unknown	single pass membrane
CPR	dapA	404	28	950.081	1324.73	1.39433	544	34	965.252	1037.48	1.07483	288	10	1108.39	773.074	0.697474	2596904	2597782	879	b2478	16130403	NP_416973.1	dihydrodipicolinate synthase	none	Cytoplasmic	cytoplasmic minus
CPR	dapD	179	6	448.505	302.451	0.674353	242	15	457.501	487.67	1.06594	159	6	651.978	494.205	0.75801	185123	185947	825	b0166	16128159	NP_414708.1	2,3,4,5-tetrahydropyridine-2-carboxylate	none	Cytoplasmic	cytoplasmic minus
CPR	dapE	137	7	251.061	258.075	1.02794	171	13	236.438	309.117	1.30739	122	7	365.881	421.696	1.15255	2589629	2590756	1128	b2472	16130397	NP_416967.1	N-succinyl-diaminopimelate deacylase	none	Cytoplasmic	cytoplasmic minus
CPR	dapF	319	15	799.291	756.127	0.945996	317	17	599.289	552.693	0.922248	202	14	828.299	1153.15	1.39219	3992785	3993609	825	b3809	90111650	NP_418254.2	diaminopimelate epimerase	none	Cytoplasmic	cytoplasmic minus
MPR	dauA	73	3	89.8218	74.2624	0.826775	97	6	90.052	95.7924	1.06375	67	1	134.913	40.4484	0.29981	1258347	1260026	1680	b1206	90111235	NP_415724.2	predicted transporter	multipass	Unknown	multipass membrane
CPR	dcd	96	7	340.97	500.187	1.46695	125	7	334.979	322.6	0.963044	97	4	563.817	467.033	0.82834	2139658	2140239	582	b2065	16130005	NP_416569.1	2'-deoxycytidine 5'-triphosphate deaminase	none	Cytoplasmic	cytoplasmic minus
	dcrB	153	9	566.794	670.757	1.18342	221	11	617.716	528.747	0.85597	136	7	824.507	852.46	1.0339	3607978	3608535	558	b3472	90111595	NP_417929.4	periplasmic protein	none	Secreted	none
MPR	dctA	237	11	380.661	355.444	0.933756	364	16	441.117	333.45	0.755922	141	9	370.621	475.198	1.28217	3680184	3681470	1287	b3528	16131400	NP_417985.1	C4-dicarboxylic acid, orotate and citrate	multipass	Cytoplasmic Membrane	multipass membrane
MPR	dcuA	860	43	1365.39	1373.46	1.00591	1272	75	1523.73	1545.04	1.01399	470	27	1221.17	1409.17	1.15395	4363495	4364796	1302	b4138	16131963	NP_418561.1	C4-dicarboxylate antiporter	multipass	Cytoplasmic Membrane	multipass membrane
MPR	dcuB	239	12	368.415	372.143	1.01012	317	23	368.69	460.032	1.24775	93	6	234.609	304.041	1.29595	4345427	4346767	1341	b4123	16131949	NP_418547.1	C4-dicarboxylate antiporter	multipass	Cytoplasmic Membrane	multipass membrane
MPR	dcuC	667	25	994.789	750.126	0.754055	702	43	789.959	832.136	1.05339	406	12	990.952	588.34	0.593712	653806	655191	1386	b0621	16128604	NP_415154.1	anaerobic C4-dicarboxylate transport	multipass	Unknown	multipass membrane
CPR	ddlA	92	3	173.677	113.937	0.656028	91	7	129.616	171.464	1.32286	86	3	265.689	186.173	0.700718	399053	400147	1095	b0381	16128366	NP_414915.1	D-alanine-D-alanine ligase A	peptidoglycane synthesis	Cytoplasmic	cytoplasmic minus
CPR	ddlB	203	9	455.622	406.387	0.891939	253	10	428.442	291.226	0.679732	139	7	510.558	516.474	1.01159	102233	103153	921	b0092	16128085	NP_414634.1	D-alanine:D-alanine ligase	peptidoglycane synthesis	Cytoplasmic	cytoplasmic minus
CPR	deaD	454	22	496.549	484.081	0.97489	724	43	597.458	610.233	1.02138	276	12	494.011	431.449	0.873359	3303993	3305882	1890	b3162	90111550	NP_417631.2	ATP-dependent RNA helicase	cytosolic stress response	Cytoplasmic	cytoplasmic minus
	dedD	112	6	349.199	376.353	1.07776	117	5	275.235	202.277	0.734924	63	5	321.452	512.468	1.59423	2429044	2429706	663	b2314	90111417	NP_416817.2	conserved protein	none	Unknown	none
CPR	def	138	9	559.342	733.887	1.31206	165	7	504.597	368.143	0.729579	66	4	437.788	532.967	1.21741	3431712	3432221	510	b3287	16131166	NP_417745.1	peptide deformylase	none	Cytoplasmic	cytoplasmic minus
CPR	deoA	101	8	157.808	251.471	1.59352	157	10	185.085	202.735	1.09536	58	4	148.306	205.452	1.38533	4616252	4617574	1323	b4382	16132199	NP_418799.1	thymidine phosphorylase	none	Cytoplasmic	cytoplasmic minus
CPR	deoB	259	26	437.408	883.383	2.01959	395	25	503.323	547.832	1.08843	127	6	351.004	333.104	0.949004	4617626	4618849	1224	b4383	16132200	NP_418800.1	phosphopentomutase	none	Cytoplasmic	cytoplasmic minus
CPR	deoD	164	8	470.847	462.077	0.981375	302	21	654.192	782.305	1.19583	84	4	394.672	377.518	0.956536	4618906	4619625	720	b4384	16132201	NP_418801.1	purine-nucleoside phosphorylase	none	Cytoplasmic	cytoplasmic minus
CPR	der	82	1	115.075	28.2328	0.245344	120	2	127.06	36.418	0.28662	76	1	174.542	46.1326	0.264306	2633906	2635378	1473	b2511	90111450	NP_417006.2	predicted GTP-binding protein	none	Cytoplasmic	cytoplasmic minus
	dhaK	125	4	241.262	155.32	0.643782	203	16	295.622	400.7	1.35545	75	3	236.898	190.345	0.80349	1248991	1250061	1071	b1200	162135900	NP_415718.6	dihydroxyacetone kinase, N-terminal domain	none	Unknown	none
	dhaL	73	4	238.39	262.793	1.10237	116	3	285.815	127.118	0.444756	51	2	272.556	214.702	0.787735	1248348	1248980	633	b1199	16129162	NP_415717.1	dihydroxyacetone kinase, C-terminal domain	none	Unknown	none
CPR	dhaM	149	5	217.056	146.536	0.675107	228	11	250.601	207.922	0.82969	111	9	264.625	430.993	1.6287	1246919	1248337	1419	b1198	226524708	NP_415716.4	fused predicted dihydroxyacetone-specific PTS	none	Cytoplasmic	cytoplasmic minus
CPR	dinG	145	5	139.346	96.6689	0.693731	196	18	142.117	224.451	1.57934	146	9	229.616	284.323	1.23826	832293	834443	2151	b0799	16128767	NP_415320.1	ATP-dependent DNA helicase	none	Cytoplasmic	cytoplasmic minus
CPR	dksA	202	9	915.703	820.795	0.896355	280	20	957.688	1176.4	1.22837	118	9	875.401	1341.18	1.53208	160149	160604	456	b0145	16128138	NP_414687.1	DNA-binding transcriptional regulator of rRNA	none	Cytoplasmic	cytoplasmic minus
	dld	183	10	220.446	242.348	1.09935	259	15	235.404	234.457	0.995978	71	2	139.969	79.1996	0.565838	2220207	2221922	1716	b2133	16130071	NP_416637.1	D-lactate dehydrogenase, FAD-binding, NADH	peripheral	Cytoplasmic Membrane	peripheral membrane
	dmlR	118	5	263.984	225.038	0.852466	117	8	197.49	232.224	1.17588	119	3	435.677	220.627	0.506401	1878910	1879833	924	b1799	90111335	NP_416313.4	predicted DNA-binding transcriptional	none	Unknown	none
	dmsA	934	37	789.653	629.332	0.796973	1505	96	960.038	1053.13	1.09697	491	25	679.348	694.818	1.02277	940182	942626	2445	b0894	90111183	NP_415414.4	dimethyl sulfoxide reductase, anaerobic,	peripheral	Cytoplasmic Membrane	peripheral membrane
	dmsB	295	14	986.738	942.099	0.954762	358	12	903.494	520.813	0.576443	115	2	629.505	219.913	0.349344	942637	943254	618	b0895	16128862	NP_415415.1	dimethyl sulfoxide reductase, anaerobic,	none	Unknown	none
MPR	dmsC	507	29	1213	1395.86	1.15074	540	31	974.79	962.359	0.987248	222	14	869.218	1101.09	1.26676	943256	944119	864	b0896	16128863	NP_415416.1	dimethyl sulfoxide reductase, anaerobic,	multipass	Cytoplasmic Membrane	multipass membrane
CPR	dnaA	133	5	195.818	148.102	0.756323	243	18	269.942	343.87	1.27387	67	0	161.435	0	0	3880349	3881752	1404	b3702	16131570	NP_418157.1	chromosomal replication initiator protein DnaA,	represor	Cytoplasmic	cytoplasmic minus
CPR	dnaE	101	3	59.9427	35.8199	0.59757	139	6	62.2432	46.2048	0.742326	50	3	48.5631	58.5299	1.20524	205126	208608	3483	b0184	16128177	NP_414726.1	DNA polymerase III alpha subunit	none	Cytoplasmic	cytoplasmic minus
CPR	dnaJ	102	2	186.426	73.5402	0.394474	88	6	121.353	142.291	1.17254	164	9	490.536	540.742	1.10235	14168	15298	1131	b0015	16128009	NP_414556.1	chaperone Hsp40, co-chaperone with DnaK	cytosolic stress response	Cytoplasmic	cytoplasmic minus
CPR	dnaK	398	15	429.17	325.407	0.758223	502	38	408.425	531.68	1.30178	666	33	1175.28	1169.77	0.995314	12163	14079	1917	b0014	16128008	NP_414555.1	s; cytoplasm	cytosolic stress response	Cytoplasmic	cytoplasmic minus
CPR	dnaN	95	3	178.363	113.316	0.635311	138	14	195.489	341.059	1.74465	62	5	190.5	308.598	1.61994	3879244	3880344	1101	b3701	16131569	NP_418156.1	DNA polymerase III, beta subunit	none	Cytoplasmic	cytoplasmic minus
CPR	dnaX	103	10	110.204	215.253	1.95322	216	11	174.372	152.713	0.875784	65	4	113.814	140.69	1.23614	491316	493247	1932	b0470	16128454	NP_415003.1	DNA polymerase III/DNA elongation factor III,	none	Cytoplasmic	cytoplasmic minus
CPR	dpiA	99	4	300.508	244.27	0.812856	106	7	242.767	275.702	1.13567	69	2	342.761	199.569	0.582239	653085	653765	681	b0620	16128603	NP_415153.1	DNA-binding response regulator in two-component	cytosolic two component	Cytoplasmic	cytoplasmic minus
	dppA	1035	47	1330.52	1215.54	0.91358	1657	115	1607.19	1918.23	1.19353	744	30	1565.22	1267.78	0.80997	3704121	3705728	1608	b3544	16131416	NP_418001.1	dipeptide transporter	none	Secreted	none
MPR	dppB	140	5	283.724	203.858	0.718507	137	13	209.484	341.847	1.63185	117	3	388.039	199.862	0.515058	3702794	3703813	1020	b3543	16131415	NP_418000.1	dipeptide transporter	multipass	Cytoplasmic Membrane	multipass membrane
MPR	dppC	113	6	258.678	276.325	1.06822	100	3	172.72	89.1092	0.515917	107	5	400.854	376.264	0.938657	3701882	3702784	903	b3542	16131414	NP_417999.1	dipeptide transporter	multipass	Cytoplasmic Membrane	multipass membrane
	dppD	107	6	224.78	253.579	1.12812	96	5	152.162	136.29	0.895689	92	6	316.288	414.349	1.31004	3700888	3701871	984	b3541	16131413	NP_417998.1	dipeptide transporter	peripheral	Cytoplasmic Membrane	peripheral membrane
	dppF	81	2	166.605	82.7601	0.496745	107	9	166.054	240.196	1.4465	61	3	205.331	202.846	0.987898	3699887	3700891	1005	b3540	16131412	NP_417997.1	dipeptide transporter	peripheral	Cytoplasmic Membrane	peripheral membrane
MPR	dtpB	346	17	486.549	480.938	0.988466	490	34	519.888	620.37	1.19328	204	19	469.464	878.307	1.87087	3638885	3640354	1470	b3496	16131368	NP_417953.1	predicted transporter	multipass	Cytoplasmic Membrane	multipass membrane
CPR	dusB	133	2	284.605	86.1014	0.302529	144	6	232.496	166.596	0.716551	87	2	304.671	140.69	0.461776	3408302	3409267	966	b3260	16131148	NP_417726.1	tRNA-dihydrouridine synthase B	none	Cytoplasmic	cytoplasmic minus
CPR	dxs	115	5	127.601	111.613	0.874704	187	5	156.552	71.9857	0.459819	105	2	190.663	72.9503	0.382614	437539	439401	1863	b0420	16128405	NP_414954.1	1-deoxyxylulose-5-phosphate synthase,	none	Cytoplasmic	cytoplasmic minus
CPR	eda	124	9	399.259	582.995	1.46019	161	7	391.131	292.45	0.747705	68	2	358.314	211.692	0.590802	1930139	1930780	642	b1850	16129803	NP_416364.1	multifunctional 2-keto-3-deoxygluconate	none	Cytoplasmic	cytoplasmic minus
CPR	edd	95	6	108.376	137.705	1.27062	142	9	122.225	133.221	1.08996	62	2	115.751	75.0036	0.647976	1930817	1932628	1812	b1851	16129804	NP_416365.1	6-phosphogluconate dehydratase	none	Cytoplasmic	cytoplasmic minus
CPR	elbB	146	4	461.47	254.354	0.551183	163	12	388.723	492.145	1.26605	96	3	496.573	311.712	0.627727	3347828	3348481	654	b3209	90111557	NP_417676.2	isoprenoid biosynthesis protein with	none	Cytoplasmic	cytoplasmic minus
CPR	eno	767	42	1220.55	1344.61	1.10165	1304	78	1565.67	1610.55	1.02867	354	14	921.9	732.368	0.794411	2904665	2905963	1299	b2779	16130686	NP_417259.1	enolase	none	Cytoplasmic	cytoplasmic minus
	envC	75	3	123.044	99.0166	0.804728	118	7	146.064	149.01	1.02017	60	1	161.091	53.9311	0.334788	3784861	3786120	1260	b3613	162135913	NP_418070.6	protease with a role in cell division	none	Secreted	none
MPR	envZ	159	4	242.922	122.947	0.506118	142	15	163.69	297.36	1.81661	134	8	335.04	401.793	1.19924	3532538	3533890	1353	b3404	16131281	NP_417863.1	sensory histidine kinase in two-component	multipass	Cytoplasmic Membrane	multipass membrane
CPR	epd	179	15	362.761	611.573	1.68588	249	20	380.741	525.919	1.3813	142	8	470.953	532.967	1.13168	3070694	3071713	1020	b2927	16130828	NP_417402.1	D-erythrose 4-phosphate dehydrogenase	none	Cytoplasmic	cytoplasmic minus
MPR	eptB	54	4	65.9723	98.3143	1.49024	96	6	88.4915	95.113	1.07483	52	4	103.966	160.646	1.54517	3706807	3708498	1692	b3546	90111611	NP_418002.2	predicted metal dependent hydrolase	multipass	Cytoplasmic Membrane	multipass membrane
	eutB	136	4	206.41	122.135	0.591711	172	18	196.962	354.474	1.79971	75	2	186.283	99.7845	0.53566	2555340	2556701	1362	b2441	90111437	NP_416936.4	ethanolamine ammonia-lyase, large subunit,	none	Unknown	none
MPR	exbB	163	10	458.425	565.809	1.23424	155	8	328.909	291.939	0.887599	293	15	1348.56	1386.8	1.02836	3149272	3150006	735	b3006	16130904	NP_417479.1	membrane spanning protein in TonB-ExbB-ExbD	multipass	Cytoplasmic Membrane	multipass membrane
	exbD	74	4	359.079	390.488	1.08747	63	7	230.654	440.735	1.9108	114	4	905.284	638.059	0.704816	3148840	3149265	426	b3005	16130903	NP_417478.1	membrane spanning protein in TonB-ExbB-ExbD	single pass type II	Cytoplasmic Membrane	single pass membrane
CPR	exuR	143	10	380.437	535.225	1.40687	260	14	521.895	483.277	0.926004	95	8	413.611	699.647	1.69156	3244674	3245450	777	b3094	90111537	NP_417565.2	DNA-binding transcriptional repressor	none	Cytoplasmic	cytoplasmic minus
MPR	exuT	204	7	297.178	205.151	0.69033	276	11	303.359	207.922	0.685396	67	7	159.728	335.217	2.09867	3243126	3244544	1419	b3093	16130988	NP_417564.1	hexuronate transporter	multipass	Cytoplasmic Membrane	multipass membrane
CPR	fabA	119	10	473.967	801.29	1.6906	131	7	393.672	361.759	0.918935	79	4	514.931	523.724	1.01708	1015175	1015693	519	b0954	16128921	NP_415474.1	beta-hydroxydecanoyl thioester dehydrase	none	Cytoplasmic	cytoplasmic minus
CPR	fabB	842	61	1425.49	2077.64	1.45749	1218	131	1555.83	2877.7	1.84962	689	66	1908.94	3673.15	1.92418	2438407	2439627	1221	b2323	16130258	NP_416826.1	3-oxoacyl-[acyl-carrier-protein] synthase I	none	Cytoplasmic	cytoplasmic minus
CPR	fabD	329	17	731.276	760.192	1.03954	397	20	665.792	576.815	0.866359	264	13	960.308	949.884	0.989145	1148951	1149880	930	b1092	16129055	NP_415610.1	malonyl-CoA-[acyl-carrier-protein]	none	Cytoplasmic	cytoplasmic minus
CPR	fabF	597	30	993.622	1004.52	1.01096	716	55	899.13	1187.76	1.32102	391	19	1064.99	1039.54	0.976107	1151162	1152403	1242	b1095	16129058	NP_415613.1	3-oxoacyl-[acyl-carrier-protein] synthase II	none	Cytoplasmic	cytoplasmic minus
CPR	fabG	673	50	1892.76	2829.04	1.49466	820	75	1740.03	2736.93	1.57292	390	28	1795.01	2588.7	1.44216	1149893	1150627	735	b1093	16129056	NP_415611.1	3-oxoacyl-[acyl-carrier-protein] reductase	none	Cytoplasmic	cytoplasmic minus
CPR	fabH	240	5	520.033	217.961	0.419129	253	16	413.621	449.843	1.08757	164	8	581.547	569.839	0.979866	1147982	1148935	954	b1091	16129054	NP_415609.1	3-oxoacyl-[acyl-carrier-protein] synthase III	none	Cytoplasmic	cytoplasmic minus
	fabI	108	3	282.953	158.125	0.558839	174	16	343.956	543.916	1.58135	60	1	257.255	86.1258	0.334788	1348275	1349063	789	b1288	16129249	NP_415804.1	enoyl-[acyl-carrier-protein] reductase,	none	Cytoplasmic Membrane	none
	fabR	81	6	258.392	385.064	1.49024	134	10	322.523	413.918	1.28337	64	2	334.114	209.732	0.627727	4159147	4159794	648	b3963	145698338	NP_418398.2	DNA-binding transcriptional repressor	represor	Cytoplasmic Membrane	none
CPR	fadI	93	4	146.639	126.886	0.865299	157	5	186.779	102.295	0.547682	64	3	165.146	155.499	0.94159	2457181	2458491	1311	b2342	16130275	NP_416844.1	beta-ketoacyl-CoA thiolase, anaerobic, subunit	none	Cytoplasmic	cytoplasmic minus
CPR	fadJ	86	5	82.878	96.9393	1.16966	105	9	76.3472	112.539	1.47405	76	4	119.86	126.719	1.05722	2455037	2457181	2145	b2341	16130274	NP_416843.1	fused enoyl-CoA hydratase and epimerase and	none	Cytoplasmic	cytoplasmic minus
CPR	fadR	118	6	338.78	346.558	1.02296	168	5	363.921	186.263	0.511822	107	2	502.737	188.759	0.375463	1234161	1234880	720	b1187	16129150	NP_415705.1	DNA-binding transcriptional dual regulator of	represor	Cytoplasmic	cytoplasmic minus
	fau	125	7	470.659	530.253	1.12662	232	12	659.093	586.271	0.889511	78	8	480.631	990.211	2.06023	3054263	3054811	549	b2912	49176282	NP_417387.3	predicted ligase	none	Unknown	none
CPR	fbaA	354	19	677.56	731.622	1.07979	528	29	762.502	720.217	0.944544	178	6	557.553	377.518	0.677098	3068187	3069266	1080	b2925	16130826	NP_417400.1	fructose-bisphosphate aldolase, class II	none	Cytoplasmic	cytoplasmic minus
CPR	fbp	116	10	240.027	416.286	1.73433	176	13	274.776	349.033	1.27025	84	6	284.448	408.128	1.4348	4452634	4453632	999	b4232	16132054	NP_418653.1	fructose-1,6-bisphosphatase I	none	Cytoplasmic	cytoplasmic minus
CPR	fdhE	120	7	266.727	313.02	1.17356	153	10	256.59	288.407	1.124	117	5	425.591	365.34	0.85843	4078322	4079251	930	b3891	16131731	NP_418327.1	formate dehydrogenase formation protein	none	Cytoplasmic	cytoplasmic minus
CPR	fdhF	324	18	311.802	348.494	1.11768	443	34	321.662	424.555	1.31988	181	11	285.058	347.991	1.22077	4295242	4297389	2148	b4079	16131905	NP_418503.1	formate dehydrogenase-H, selenopolypeptide	none	Cytoplasmic	cytoplasmic minus
	fdnG	435	24	295.014	327.456	1.10997	687	46	351.538	404.792	1.15149	143	2	158.712	44.5887	0.280941	1545425	1548472	3048	b1474	16129433	NP_415991.1	ion/transport;	none	Secreted	none
	fdoG	1033	77	699.884	1049.56	1.49961	1603	128	819.449	1125.27	1.3732	1108	57	1228.53	1269.53	1.03337	4080795	4083845	3051	b3894	16131734	NP_418330.1	formate dehydrogenase-O, large subunit	none	Secreted	none
	fdoH	221	15	505.909	690.813	1.36549	300	23	518.161	683.171	1.31845	225	16	842.916	1204.04	1.42843	4079880	4080782	903	b3893	16131733	NP_418329.1	formate dehydrogenase-O, Fe-S subunit	single pass	Cytoplasmic Membrane	single pass membrane
MPR	fdoI	185	6	601.288	392.33	0.652482	220	17	539.506	716.937	1.32888	141	10	749.983	1068.45	1.42463	4079248	4079883	636	b3892	16131732	NP_418328.1	formate dehydrogenase-O, cytochrome b556	multipass	Cytoplasmic Membrane	multipass membrane
	fecA	121	8	107.58	143.095	1.33013	137	11	91.9027	126.899	1.3808	261	15	379.758	438.408	1.15444	4512376	4514700	2325	b4291	16132112	NP_418711.1	KpLE2 phage-like element; ferric citrate outer	none	Secreted	none
MPR	feoB	567	30	504.765	537.299	1.06445	493	21	331.143	242.575	0.732539	737	31	1073.73	907.214	0.844918	3538429	3540750	2322	b3409	16131285	NP_417868.1	fused ferrous iron transporter, protein B:	multipass	Cytoplasmic Membrane	multipass membrane
	feoC	105	3	915.818	526.417	0.574805	84	6	552.792	679.035	1.22837	102	0	1455.93	0	0	3540750	3540986	237	b3410	16131286	NP_417869.1	predicted DNA-binding transcriptional	none	Unknown	none
	ffh	436	28	661.725	854.945	1.29199	527	41	603.482	807.413	1.33792	345	17	856.903	848.168	0.989807	2744456	2745817	1362	b2610	16130531	NP_417101.1	Signal Recognition Particle (SRP) component	none	Unknown	none
MPR	fieF	116	3	265.545	138.163	0.520298	136	4	234.899	118.812	0.505801	76	3	284.718	225.758	0.792918	4104492	4105394	903	b3915	16131753	NP_418350.1	zinc transporter	multipass	Cytoplasmic Membrane	multipass membrane
	fimA	167	4	628.8	303.002	0.481873	146	9	414.774	439.703	1.0601	54	2	332.745	247.553	0.743972	4541138	4541686	549	b4314	16132135	NP_418734.1	major type 1 subunit fimbrin (pilin)	none	Secreted	none
	fkpA	167	3	424.614	153.457	0.361405	294	7	564.011	230.939	0.409458	88	2	366.169	167.167	0.456528	3474629	3475441	813	b3347	16131226	NP_417806.1	FKBP-type peptidyl-prolyl cis-trans isomerase	none	Secreted	none
CPR	fldB	63	5	249.481	398.343	1.59668	89	6	265.92	308.297	1.15936	54	1	349.956	130.179	0.371986	3037877	3038398	522	b2895	16130797	NP_417371.1	flavodoxin 2	none	Cytoplasmic	cytoplasmic minus
	fliY	107	8	276.134	415.35	1.50416	146	9	284.283	301.369	1.0601	81	5	342.091	424.178	1.23995	1997609	1998409	801	b1920	16129867	NP_416430.1	cystine transporter subunit	none	Secreted	none
MPR	flu	88	5	58.3037	66.6458	1.14308	105	6	52.4887	51.5805	0.982698	70	2	75.8985	43.5598	0.573921	2069563	2072682	3120	b2000	49176177	YP_026164.1	CP4-44 prophage; antigen 43 (Ag43)	multipass	Secreted	multipass membrane
CPR	fmt	166	8	361.966	350.945	0.969551	212	11	348.785	311.224	0.892309	124	3	442.49	215.042	0.485982	3432236	3433183	948	b3288	16131167	NP_417746.1	10-formyltetrahydrofolate:L-methionyl-	none	Cytoplasmic	cytoplasmic minus
CPR	fnr	91	9	249.813	497.055	1.98971	150	11	310.69	391.82	1.26113	75	4	336.943	360.973	1.07132	1396798	1397550	753	b1334	16129295	NP_415850.1	DNA-binding transcriptional dual regulator,	represor	Cytoplasmic	cytoplasmic minus
MPR	focA	286	9	689.044	436.227	0.63309	412	19	748.929	593.958	0.793076	159	8	626.902	633.597	1.01068	952832	953689	858	b0904	16128871	NP_415424.1	formate transporter	multipass	Cytoplasmic Membrane	multipass membrane
CPR	folC	95	4	154.75	131.086	0.847082	94	4	115.531	84.5449	0.731797	63	1	167.946	53.5487	0.318845	2429696	2430964	1269	b2315	16130250	NP_416818.1	bifunctional folylpolyglutamate synthase/	none	Cytoplasmic	cytoplasmic minus
CPR	folD	125	3	298.029	143.9	0.482837	192	17	345.393	525.919	1.52267	60	6	234.111	470.265	2.00873	556098	556964	867	b0529	16128513	NP_415062.1	bifunctional 5,10-methylene-tetrahydrofolate	none	Cytoplasmic	cytoplasmic minus
	frdA	3991	239	4560.49	5494.35	1.20477	5618	393	4843.66	5826.97	1.20301	1746	91	3265.09	3418.32	1.04693	4378533	4380341	1809	b4154	16131979	NP_418578.1	fumarate reductase (anaerobic) catalytic and	none	Cytoplasmic Membrane	none
	frdB	761	44	2140.26	2489.56	1.16321	1045	94	2217.48	3430.28	1.54693	298	17	1371.57	1571.71	1.14592	4377806	4378540	735	b4153	16131978	NP_418577.1	fumarate reductase (anaerobic), Fe-S subunit	none	Cytoplasmic Membrane	none
MPR	frdC	307	17	1602.55	1785.3	1.11404	420	27	1654.19	1828.76	1.10554	121	11	1033.67	1887.59	1.82611	4377400	4377795	396	b4152	16131977	NP_418576.1	fumarate reductase (anaerobic), membrane anchor	multipass	Cytoplasmic Membrane	multipass membrane
MPR	frdD	640	35	3674.9	4043.18	1.10021	640	38	2772.73	2831.2	1.02109	238	21	2236.48	3963.94	1.7724	4377030	4377389	360	b4151	16131976	NP_418575.1	fumarate reductase (anaerobic), membrane anchor	multipass	Cytoplasmic Membrane	multipass membrane
CPR	fre	211	11	621.318	651.647	1.04882	213	4	473.231	152.831	0.322953	179	13	862.592	1258.39	1.45885	4024550	4025251	702	b3844	16131690	NP_418286.1	flavin reductase	none	Cytoplasmic	cytoplasmic minus
CPR	frr	187	15	692.749	1117.93	1.61376	240	14	670.823	672.95	1.00317	91	9	551.692	1096.02	1.98665	192872	193429	558	b0172	16128165	NP_414714.1	ribosome recycling factor	protein biosynthesis	Cytoplasmic	cytoplasmic minus
	frsA	99	5	164.374	167.016	1.01607	99	5	124.021	107.718	0.868547	58	2	157.597	109.162	0.692664	256527	257771	1245	b0239	16128225	NP_414774.1	hydrolase, binds to enzyme IIA(Glc)	none	Unknown	none
CPR	ftnB	106	5	434.754	412.569	0.948971	150	11	464.186	585.398	1.26113	62	6	416.151	808.967	1.94393	1984949	1985452	504	b1902	16129852	NP_416415.1	predicted ferritin-like protein	none	Cytoplasmic	cytoplasmic minus
CPR	ftsA	387	21	633.397	691.47	1.09168	497	40	613.739	849.466	1.38408	269	10	720.508	538.03	0.746738	103982	105244	1263	b0094	16128087	NP_414636.1	ATP-binding cell division protein involved in	none	Cytoplasmic	cytoplasmic minus
MPR	ftsH	491	22	524.528	472.823	0.901426	561	23	452.181	318.813	0.705055	346	16	604.902	561.887	0.92889	3323023	3324957	1935	b3178	16131068	NP_417645.1	protease, ATP-dependent zinc-metallo	multipass	Cytoplasmic Membrane	multipass membrane
	ftsI	184	5	215.253	117.677	0.54669	260	21	229.492	318.766	1.38901	92	5	176.133	192.284	1.0917	91413	93179	1767	b0084	16128077	NP_414626.1	transpeptidase involved in septal peptidoglycan	single pass	Cytoplasmic Membrane	single pass membrane
MPR	ftsK	335	17	173.556	177.188	1.02092	404	28	157.921	188.224	1.19189	242	17	205.179	289.525	1.41109	932447	936436	3990	b0890	16128857	NP_415410.1	DNA-binding membrane protein required for	multipass	Cytoplasmic Membrane	multipass membrane
	ftsP	119	6	174.09	176.59	1.01436	147	8	162.258	151.858	0.935903	69	3	165.195	144.274	0.873359	3159279	3160691	1413	b3017	16130913	NP_417489.1	repressor protein for FtsI	none	Secreted	none
	ftsQ	272	14	676.606	700.623	1.0355	324	29	608.1	936.022	1.53926	164	9	667.625	735.956	1.10235	103155	103985	831	b0093	16128086	NP_414635.1	membrane anchored protein involved in growth of	single pass type II	Unknown	single pass membrane
MPR	ftsW	215	8	356.975	267.225	0.748584	253	11	316.944	236.98	0.747705	138	1	374.973	54.5809	0.14556	98403	99647	1245	b0089	16128082	NP_414631.1	integral membrane protein involved in	multipass	Cytoplasmic Membrane	multipass membrane
MPR	ftsX	96	1	187.389	39.27	0.209564	105	5	154.641	126.638	0.818915	60	2	191.666	128.335	0.669575	3599051	3600109	1059	b3462	16131334	NP_417919.1	predicted transporter subunit: membrane	multipass	Cytoplasmic Membrane	multipass membrane
	ftsY	141	4	195.091	111.344	0.570729	194	11	202.527	197.484	0.9751	86	1	194.732	45.4841	0.233573	3600773	3602266	1494	b3464	16131336	NP_417921.1	fused Signal Recognition Particle (SRP)	peripheral	Cytoplasmic Membrane	peripheral membrane
	ftsZ	686	29	1230.95	1046.89	0.850477	890	29	1204.95	675.203	0.560359	484	21	1421.29	1238.73	0.871554	105305	106456	1152	b0095	16128088	NP_414637.1	GTP-binding tubulin-like cell division protein	cell cycle	Cytoplasmic Membrane	none
	fucO	193	9	346.316	324.898	0.938154	261	11	353.361	256.112	0.724787	138	2	405.244	117.974	0.29112	2929887	2931038	1152	b2799	16130706	NP_417279.1	L-1,2-propanediol oxidoreductase	none	Unknown	none
CPR	fumA	299	15	375.272	378.752	1.00927	261	17	247.16	276.85	1.12013	395	28	811.322	1155.25	1.42391	1684755	1686401	1647	b1612	16129570	NP_416129.1	fumarate hydratase (fumarase A), aerobic Class	none	Cytoplasmic	cytoplasmic minus
CPR	fumC	59	1	86.8667	29.6203	0.340986	84	4	93.3132	76.4156	0.818915	91	1	219.262	48.3997	0.220739	1683209	1684612	1404	b1611	16129569	NP_416128.1	fumarate hydratase (fumarase C),aerobic Class	none	Cytoplasmic	cytoplasmic minus
CPR	fur	87	5	402.328	465.179	1.15622	123	14	429.169	840.059	1.95741	60	3	454.081	456.062	1.00436	709423	709869	447	b0683	16128659	NP_415209.1	DNA-binding transcriptional dual regulator of	represor	Cytoplasmic	cytoplasmic minus
CPR	fusA	3717	202	3632.87	3971.9	1.09332	2995	174	2208.6	2206.62	0.999104	3421	172	5471.83	5526.22	1.00994	3469422	3471536	2115	b3340	16131219	NP_417799.1	protein chain elongation factor EF-G,	protein biosynthesis	Cytoplasmic	cytoplasmic minus
CPR	galE	2581	105	5246.08	4293.64	0.818446	3451	199	5292.43	5248.33	0.991668	1726	60	5741.29	4009.04	0.698282	790262	791278	1017	b0759	49176045	NP_415280.3	UDP-galactose-4-epimerase	none	Cytoplasmic	cytoplasmic minus
CPR	galK	2225	84	4002.93	3040.3	0.759518	2871	159	3897.12	3711.64	0.952406	1813	81	5337.86	4790.44	0.897445	788054	789202	1149	b0757	16128725	NP_415278.1	galactokinase	none	Cytoplasmic	cytoplasmic minus
	galM	1163	84	2309.39	3355.72	1.45308	1695	122	2539.51	3143.39	1.23779	837	56	2719.97	3655.51	1.34395	787020	788060	1041	b0756	16128724	NP_415277.1	galactose-1-epimerase (mutarotase)	none	Secreted	none
MPR	galP	232	9	343.781	268.303	0.780447	375	31	419.264	596.042	1.42164	150	6	363.753	292.272	0.80349	3086306	3087700	1395	b2943	16130844	NP_417418.1	D-galactose transporter	multipass	Cytoplasmic Membrane	multipass membrane
CPR	galR	116	12	232.352	483.569	2.08119	131	5	197.981	129.951	0.656382	97	5	317.967	329.231	1.03543	2974621	2975652	1032	b2837	16130741	NP_417314.1	DNA-binding transcriptional repressor	none	Cytoplasmic	cytoplasmic minus
	galT	1563	72	3085.89	2859.85	0.92675	2514	196	3744.98	5021.1	1.34075	1257	57	4061.42	3699.46	0.910878	789206	790252	1047	b0758	16128726	NP_415279.1	galactose-1-phosphate uridylyltransferase	none	Unknown	none
CPR	galU	134	4	304.726	183.001	0.600543	207	3	355.171	88.521	0.249235	73	5	271.674	373.78	1.37584	1290680	1291588	909	b1236	16129197	NP_415752.1	glucose-1-phosphate uridylyltransferase	none	Cytoplasmic	cytoplasmic minus
CPR	gapA	2973	192	6170.27	8016.76	1.29926	4301	277	6735.05	7459.5	1.10756	2081	114	7068.1	7777.78	1.10041	1860795	1861790	996	b1779	16129733	NP_416293.1	glyceraldehyde-3-phosphate dehydrogenase A	none	Cytoplasmic	cytoplasmic minus
CPR	garD	2845	132	3741.09	3492.03	0.933427	3418	204	3391.18	3480.7	1.0264	2328	143	5009.8	6181.5	1.23388	3273304	3274875	1572	b3128	16131020	NP_417597.1	(D)-galactarate dehydrogenase	none	Cytoplasmic	cytoplasmic minus
CPR	garK	1573	71	2837.35	2576.5	0.908068	2212	111	3010.45	2597.93	0.862971	921	44	2718.72	2609.03	0.959652	3268647	3269792	1146	b3124	145698314	NP_417593.4	glycerate kinase I	none	Cytoplasmic	cytoplasmic minus
CPR	garL	739	36	1981.34	1941.8	0.980047	1327	132	2684.4	4592.07	1.71065	488	16	2141.19	1410.18	0.658598	3270809	3271579	771	b3126	16131018	NP_417595.1	alpha-dehydro-beta-deoxy-D-glucarate aldolase	none	Cytoplasmic	cytoplasmic minus
MPR	garP	936	39	1449.32	1214.9	0.838258	1154	48	1348.2	964.382	0.715309	696	29	1763.67	1476.14	0.836969	3271595	3272929	1335	b3127	16131019	NP_417596.1	s; inner membrane	multipass	Cytoplasmic Membrane	multipass membrane
CPR	garR	1577	63	3683.47	2960.43	0.803707	1952	77	3440.07	2333.65	0.678374	929	43	3551.09	3301.68	0.929765	3269889	3270773	885	b3125	145698315	NP_417594.3	tartronate semialdehyde reductase	none	Cytoplasmic	cytoplasmic minus
	gatA	1486	61	6780.92	5600.01	0.825848	1753	60	6035.52	3552.57	0.58861	933	43	6967.44	6450.31	0.925779	2172619	2173071	453	b2094	16130032	NP_416597.1	galactitol-specific enzyme IIA component of	none	Unknown	none
CPR	gatB	759	34	5505.1	4961.25	0.90121	792	19	4334.22	1788.13	0.41256	376	19	4463.06	4530.22	1.01505	2172304	2172588	285	b2093	16130031	NP_416596.1	galactitol-specific enzyme IIB component of	none	Cytoplasmic	cytoplasmic minus
MPR	gatC	7001	306	10672.6	9384.67	0.879327	7682	374	8835.79	7397.77	0.837251	4352	235	10857.2	11776.6	1.08467	2170945	2172300	1356	b2092	16130030	NP_416595.1	galactitol-specific enzyme IIC component of	multipass	Cytoplasmic Membrane	multipass membrane
CPR	gatD	1773	69	3520.68	2756.48	0.782941	1936	63	2900.58	1623.23	0.55962	1489	45	4838.76	2937.46	0.607069	2169857	2170897	1041	b2091	16130029	NP_416594.1	galactitol-1-phosphate dehydrogenase,	none	Cytoplasmic	cytoplasmic minus
CPR	gatY	3808	208	9206.6	10117.1	1.09889	5387	360	9826.79	11293.4	1.14925	2551	103	10093.3	8186.18	0.811049	2174372	2175226	855	b2096	90111384	NP_416599.2	D-tagatose 1,6-bisphosphate aldolase 2,	none	Cytoplasmic	cytoplasmic minus
CPR	gatZ	5809	251	9507.5	8264.71	0.869283	7415	373	9156.69	7921.27	0.865079	4276	176	11453.1	9469.34	0.826791	2173081	2174343	1263	b2095	16130033	NP_416598.1	D-tagatose 1,6-bisphosphate aldolase 2,	none	Cytoplasmic	cytoplasmic minus
	gcvB	611	17	6131.15	3431.93	0.559753	590	45	4467	5859.15	1.31165	91	3	1494.39	989.61	0.662217	2940718	2940923	206	b4443	N/A	N/A	GcvB sRNA gene divergent from gcvA	sRNA	Unknown	none
	gcvH	260	14	1378.09	1492.87	1.08329	426	12	1703.63	825.288	0.484429	187	8	1622.06	1393.91	0.859348	3047182	3047571	390	b2904	16130806	NP_417380.1	glycine cleavage complex lipoylprotein	none	Unknown	none
CPR	gcvP	782	38	562.456	549.862	0.97761	1229	70	666.954	653.282	0.9795	580	25	682.702	591.103	0.86583	3044190	3047063	2874	b2903	16130805	NP_417379.1	glycine decarboxylase, PLP-dependent, subunit	none	Cytoplasmic	cytoplasmic minus
CPR	gcvT	633	37	1194.97	1405.22	1.17594	749	57	1066.84	1396.21	1.30873	478	33	1476.74	2047.91	1.38678	3047595	3048689	1095	b2905	16130807	NP_417381.1	aminomethyltransferase,	none	Cytoplasmic	cytoplasmic minus
CPR	glcB	598	25	569.128	478.671	0.841061	824	46	591.695	568.051	0.960039	376	21	585.622	657.007	1.12189	3119656	3121827	2172	b2976	16130876	NP_417450.1	malate synthase G	none	Cytoplasmic	cytoplasmic minus
	glcF	105	4	177.328	135.905	0.766407	134	6	170.747	131.48	0.770025	65	4	179.648	222.069	1.23614	3122258	3123481	1224	b4467	49176294	YP_026190.1	glycolate oxidase iron-sulfur subunit	none	Cytoplasmic Membrane	none
	glcG	177	3	903.413	308.052	0.340986	227	15	874.182	993.403	1.13638	99	3	826.932	503.357	0.608705	3121849	3122253	405	b2977	16130877	NP_417451.1	conserved protein	none	Unknown	none
CPR	gldA	319	15	597.296	565.04	0.945996	818	34	1155.62	826.036	0.714799	221	6	677.194	369.311	0.545355	4135955	4137058	1104	b3945	90111668	NP_418380.4	glycerol dehydrogenase, NAD	none	Cytoplasmic	cytoplasmic minus
CPR	glf	123	2	230.305	75.3387	0.327125	118	5	166.703	121.476	0.728696	85	0	260.459	0	0	2105250	2106353	1104	b2036	16129976	NP_416540.1	UDP-galactopyranose mutase, FAD/NAD(P)-binding	none	Cytoplasmic	cytoplasmic minus
CPR	glgA	523	16	753.912	464.011	0.61547	818	38	889.682	710.761	0.798893	259	12	610.999	568.646	0.930683	3564623	3566056	1434	b3429	16131303	NP_417887.1	glycogen synthase	none	Cytoplasmic	cytoplasmic minus
CPR	glgB	342	14	323.255	266.217	0.823552	634	31	452.138	380.191	0.840874	95	8	146.948	248.572	1.69156	3569339	3571525	2187	b3432	16131306	NP_417890.1	1,4-alpha-glucan branching enzyme	none	Cytoplasmic	cytoplasmic minus
CPR	glgC	496	31	791.125	994.75	1.25739	861	52	1036.17	1076.19	1.03862	245	8	639.515	419.464	0.65591	3566056	3567351	1296	b3430	16131304	NP_417888.1	glucose-1-phosphate adenylyltransferase	none	Cytoplasmic	cytoplasmic minus
CPR	glgP	589	30	497.361	509.644	1.0247	811	32	516.702	350.613	0.678559	296	13	409.044	360.863	0.88221	3562157	3564604	2448	b3428	16131302	NP_417886.1	glycogen phosphorylase	none	Cytoplasmic	cytoplasmic minus
CPR	glgX	362	22	379.079	463.482	1.22265	598	33	472.482	448.39	0.949011	144	7	246.777	240.969	0.976464	3567369	3569342	1974	b3431	16131305	NP_417889.1	glycogen debranching enzyme	none	Cytoplasmic	cytoplasmic minus
CPR	glk	254	13	543.532	559.659	1.02967	243	14	392.338	388.723	0.990786	208	10	728.41	703.45	0.965733	2506483	2507448	966	b2388	16130320	NP_416889.1	glucokinase	none	Cytoplasmic	cytoplasmic minus
CPR	glmM	414	25	639.606	777.036	1.21487	417	21	486.083	420.971	0.866047	356	19	900.085	964.956	1.07207	3320755	3322092	1338	b3176	16131066	NP_417643.1	phosphoglucosamine mutase	none	Cytoplasmic	cytoplasmic minus
CPR	glmS	545	33	615.621	749.929	1.21817	816	40	695.456	586.271	0.843001	294	14	543.483	519.861	0.956536	3909862	3911691	1830	b3729	16131597	NP_418185.1	L-glutamine:D-fructose-6-phosphate	none	Cytoplasmic	cytoplasmic minus
CPR	glmU	299	24	450.819	727.999	1.61484	432	25	491.448	489.093	0.99521	202	10	498.429	495.647	0.994418	3911853	3913223	1371	b3730	16131598	NP_418186.1	fused N-acetyl glucosamine-1-phosphate	peptidoglycane synthesis	Cytoplasmic	cytoplasmic minus
CPR	glnA	322	12	472.068	353.932	0.749746	609	32	673.642	608.723	0.903631	187	3	448.655	144.581	0.322255	4054648	4056057	1410	b3870	16131710	NP_418306.1	glutamine synthetase	none	Cytoplasmic	cytoplasmic minus
	glnD	82	3	63.4137	46.6745	0.736031	111	4	64.7672	40.1375	0.61972	56	2	70.8727	50.8442	0.717402	185978	188650	2673	b0167	16128160	NP_414709.1	uridylyltransferase	none	Cytoplasmic Membrane	none
	glnE	225	13	163.712	190.296	1.16238	250	9	137.246	84.969	0.6191	156	4	185.756	95.6751	0.515058	3194823	3197663	2841	b3053	16130949	NP_417525.1	fused deadenylyltransferase/adenylyltransferase	none	Cytoplasmic Membrane	none
	glnH	274	14	758.225	779.408	1.02794	589	40	1229.77	1436.25	1.16789	119	5	538.91	454.841	0.844002	846481	847227	747	b0811	16128779	NP_415332.1	glutamine transporter subunit	none	Secreted	none
CPR	glnS	143	7	177.537	174.84	0.984807	216	6	202.335	96.6554	0.477701	69	7	140.192	285.689	2.03784	705316	706980	1665	b0680	16128656	NP_415206.1	glutamyl-tRNA synthetase	protein biosynthesis	Cytoplasmic	cytoplasmic minus
CPR	glpK	155	9	212.33	248.034	1.16815	223	21	230.487	373.267	1.61947	86	5	192.796	225.16	1.16786	4113737	4115245	1509	b3926	16131764	NP_418361.1	glycerol kinase	none	Cytoplasmic	cytoplasmic minus
CPR	glpX	63	5	128.812	205.672	1.59668	114	6	175.867	159.18	0.905117	54	5	180.689	336.069	1.85993	4112592	4113602	1011	b3925	16131763	NP_418360.1	fructose 1,6-bisphosphatase II	none	Cytoplasmic	cytoplasmic minus
CPR	gltA	546	24	879.014	777.326	0.884316	823	45	999.691	940.019	0.94031	547	26	1441.16	1376	0.954787	752408	753691	1284	b0720	16128695	NP_415248.1	citrate synthase	none	Cytoplasmic	cytoplasmic minus
	gltB	79	4	35.8593	36.5279	1.01864	160	10	54.7971	58.8974	1.07483	95	3	70.57	44.765	0.634334	3352654	3357207	4554	b3212	16131102	NP_417679.1	glutamate synthase, large subunit	none	Unknown	none
CPR	gltD	72	5	104.886	146.536	1.3971	76	5	83.5338	94.5098	1.1314	55	7	131.12	335.217	2.55656	3357220	3358638	1419	b3213	16131103	NP_417680.1	glutamate synthase, 4Fe-4S protein, small	none	Cytoplasmic	cytoplasmic minus
	gltI	51	1	115.978	45.7502	0.394474	78	5	133.832	147.535	1.10239	65	2	241.902	149.512	0.618069	686062	686970	909	b0655	16128638	NP_415188.1	glutamate and aspartate transporter subunit	none	Secreted	none
MPR	gltS	101	6	173.118	206.9	1.19514	71	6	91.821	133.442	1.45329	70	3	196.354	169.038	0.860882	3825483	3826688	1206	b3653	16131524	NP_418110.1	glutamate transporter	multipass	Cytoplasmic Membrane	multipass membrane
CPR	gltX	127	6	185.4	176.216	0.950466	188	11	207.074	208.362	1.00622	74	4	176.79	191.958	1.0858	2517279	2518694	1416	b2400	16130330	NP_416899.1	glutamyl-tRNA synthetase	protein biosynthesis	Cytoplasmic	cytoplasmic minus
CPR	glyA	213	16	351.116	530.615	1.51123	232	11	288.55	235.28	0.815385	209	10	563.817	541.892	0.961113	2682276	2683529	1254	b2551	16130476	NP_417046.1	serine hydroxymethyltransferase	none	Cytoplasmic	cytoplasmic minus
CPR	glyQ	198	15	448.785	683.996	1.52411	299	27	511.337	794.069	1.55293	110	9	408.026	670.591	1.6435	3722430	3723341	912	b3560	16131431	NP_418017.1	glycine tRNA synthetase, alpha subunit	protein biosynthesis	Cytoplasmic	cytoplasmic minus
CPR	glyS	394	27	393.454	542.439	1.37866	404	23	304.398	298.021	0.97905	202	9	330.119	295.449	0.894977	3720351	3722420	2070	b3559	16131430	NP_418016.1	glycine tRNA synthetase, beta subunit	protein biosynthesis	Cytoplasmic	cytoplasmic minus
CPR	gmhB	98	6	351.7	433.197	1.23173	130	10	352.007	465.658	1.32286	81	4	475.721	471.898	0.991963	222833	223408	576	b0200	16128193	NP_414742.1	D,D-heptose 1,7-bisphosphate phosphatase	none	Cytoplasmic	cytoplasmic minus
CPR	gmk	87	2	288.206	133.292	0.462487	155	6	387.416	257.903	0.665699	63	4	341.543	435.598	1.27538	3819451	3820074	624	b3648	16131519	NP_418105.1	guanylate kinase	none	Cytoplasmic	cytoplasmic minus
CPR	gnd	411	21	603.832	620.701	1.02794	559	36	619.653	686.274	1.10751	288	9	692.449	434.669	0.627727	2097886	2099292	1407	b2029	16129970	NP_416533.1	gluconate-6-phosphate dehydrogenase,	none	Cytoplasmic	cytoplasmic minus
CPR	gntR	100	4	207.543	167.016	0.804728	140	18	219.23	484.733	2.21107	65	3	220.772	204.678	0.927104	3575754	3576749	996	b3438	49176356	YP_026222.1	DNA-binding transcriptional repressor	none	Cytoplasmic	cytoplasmic minus
CPR	gor	148	9	226.116	276.632	1.2234	152	8	175.217	158.592	0.905117	115	6	287.534	301.345	1.04803	3644322	3645674	1353	b3500	16131372	NP_417957.1	glutathione oxidoreductase	none	Cytoplasmic	cytoplasmic minus
CPR	gpmA	516	29	1416.52	1601.62	1.13067	641	30	1327.68	1068.6	0.804862	420	19	1886.88	1714.62	0.908709	786066	786818	753	b0755	16128723	NP_415276.1	phosphoglyceromutase 1	none	Cytoplasmic	cytoplasmic minus
CPR	gpmM	658	32	880.371	861.348	0.978392	1046	86	1055.93	1493	1.41392	365	13	799.197	571.775	0.715436	3783283	3784827	1545	b3612	16131483	NP_418069.1	phosphoglycero mutase III,	none	Cytoplasmic	cytoplasmic minus
CPR	gpp	235	13	327.122	364.061	1.11292	255	12	267.821	216.742	0.809281	164	9	373.6	411.838	1.10235	3960768	3962252	1485	b3779	49176408	YP_026252.1	guanosine pentaphosphatase/exopolyphosphatase	none	Cytoplasmic	cytoplasmic minus
CPR	gpsA	263	18	532.996	733.887	1.37691	297	16	454.137	420.735	0.92645	183	14	606.933	932.692	1.53673	3780665	3781684	1020	b3608	16131479	NP_418065.1	glycerol-3-phosphate dehydrogenase (NAD+)	none	Cytoplasmic	cytoplasmic minus
CPR	grcA	2910	206	15665	22309.7	1.42417	2876	201	11681.2	14039.6	1.20189	1463	111	12888.5	19642.7	1.52405	2714088	2714471	384	b2579	16130504	NP_417074.1	pyruvate formate lyase subunit	none	Cytoplasmic	cytoplasmic minus
CPR	groL	511	27	641.351	681.753	1.063	539	30	510.418	488.559	0.957174	495	21	1016.72	866.435	0.852186	4369048	4370694	1647	b4143	16131968	NP_418567.1	Cpn60 chaperonin GroEL, large subunit of	cell cycle	Cytoplasmic	cytoplasmic minus
CPR	groS	75	5	527.33	707.261	1.34121	98	7	519.888	638.616	1.22837	50	2	575.324	462.267	0.80349	4368711	4369004	294	b4142	16131967	NP_418566.1	Cpn10 chaperonin GroES, small subunit of	cell cycle	Cytoplasmic	cytoplasmic minus
CPR	grpE	209	16	727.324	1120.19	1.54015	166	19	435.866	857.939	1.96836	302	13	1719.93	1487.19	0.864683	2748137	2748730	594	b2614	16130533	NP_417104.1	heat shock protein	cytosolic stress response	Cytoplasmic	cytoplasmic minus
	grxC	53	4	434.754	660.11	1.51835	108	4	668.427	425.744	0.636934	60	2	805.453	539.311	0.669575	3782214	3782465	252	b3610	16131481	NP_418067.1	glutaredoxin 3	none	Unknown	none
	grxD	117	7	694.984	836.519	1.20365	139	15	622.969	1156.12	1.85582	63	8	612.422	1562.14	2.55076	1731778	1732125	348	b1654	16129612	NP_416171.1	conserved protein	none	Unknown	none
CPR	gshA	154	8	204.456	213.677	1.0451	234	12	234.4	206.72	0.881909	75	2	162.953	87.2874	0.53566	2812905	2814461	1557	b2688	16130600	NP_417173.1	gamma-glutamate-cysteine ligase	none	Cytoplasmic	cytoplasmic minus
CPR	gshB	99	4	215.19	174.919	0.812856	129	3	211.563	84.6116	0.399935	70	2	249.005	142.909	0.573921	3089900	3090850	951	b2947	16130848	NP_417422.1	glutathione synthetase	none	Cytoplasmic	cytoplasmic minus
	gsiA	103	7	113.736	155.507	1.36726	141	6	117.475	85.9676	0.731797	64	3	115.655	108.899	0.94159	866743	868614	1872	b0829	145698235	NP_415350.2	fused predicted peptide transport subunits of	peripheral	Cytoplasmic Membrane	peripheral membrane
CPR	gss	177	12	196.711	268.303	1.36395	231	8	193.7	115.363	0.595575	112	7	203.702	255.738	1.25545	3134685	3136544	1860	b2988	16130888	NP_417462.1	fused glutathionylspermidine	none	Cytoplasmic	cytoplasmic minus
CPR	guaA	199	9	260.684	237.188	0.909868	227	19	224.362	322.95	1.43941	88	4	188.654	172.252	0.913057	2628980	2630557	1578	b2507	16130432	NP_417002.1	GMP synthetase (glutamine aminotransferase)	none	Cytoplasmic	cytoplasmic minus
	gudD	652	25	1005.05	775.298	0.771403	870	37	1011.86	740.052	0.731376	371	22	935.912	1114.82	1.19116	2916067	2917407	1341	b2787	16130694	NP_417267.1	(D)-glucarate dehydratase 1	none	Unknown	none
MPR	gudP	522	21	797.519	645.474	0.809352	567	26	653.606	515.424	0.788585	406	15	1015.12	753.362	0.74214	2918770	2920122	1353	b2789	16130696	NP_417269.1	s; inner membrane	multipass	Cytoplasmic Membrane	multipass membrane
CPR	gudX	361	17	556.476	527.202	0.947394	506	27	588.508	540.038	0.917638	265	11	668.508	557.409	0.83381	2917428	2918768	1341	b2788	16130695	NP_417268.1	predicted glucarate dehydratase	none	Cytoplasmic	cytoplasmic minus
	gutQ	134	5	286.745	215.253	0.750679	205	10	330.984	277.659	0.838889	101	8	353.699	562.76	1.59107	2827835	2828800	966	b2708	90111480	NP_417188.4	predicted phosphosugar-binding protein	none	Unknown	none
CPR	gyrA	470	28	369.693	443.088	1.19853	600	41	356.088	418.454	1.17514	299	12	384.889	310.289	0.806177	2334815	2337442	2628	b2231	16130166	NP_416734.1	DNA gyrase (type II topoisomerase), subunit A	none	Cytoplasmic	cytoplasmic minus
CPR	gyrB	353	13	302.152	223.864	0.740897	557	40	359.724	444.255	1.23499	244	11	341.792	309.518	0.905573	3875728	3878142	2415	b3699	49176395	YP_026241.1	DNA gyrase, subunit B	none	Cytoplasmic	cytoplasmic minus
CPR	hcp	519	26	649.027	654.12	1.00785	680	45	641.604	730.178	1.13805	51	1	104.373	41.109	0.393868	911385	913037	1653	b0873	90111180	NP_415394.4	hybrid-cluster [4Fe-2S-2O] protein in anaerobic	none	Cytoplasmic	cytoplasmic minus
CPR	hcr	237	10	505.583	429.174	0.848869	262	10	421.705	276.8	0.656382	51	5	178.048	350.636	1.96934	910405	911373	969	b0872	16128840	NP_415393.1	HCP oxidoreductase, NADH-dependent	none	Cytoplasmic	cytoplasmic minus
CPR	helD	113	7	113.667	141.659	1.24626	171	4	129.782	52.208	0.402274	89	5	146.51	165.336	1.1285	1023694	1025748	2055	b0962	16128929	NP_415482.1	DNA helicase IV	none	Cytoplasmic	cytoplasmic minus
CPR	hemA	122	5	200.629	165.421	0.824516	182	8	225.822	170.704	0.755922	104	12	279.89	648.718	2.31776	1262937	1264193	1257	b1210	16129173	NP_415728.1	glutamyl tRNA reductase	none	Cytoplasmic	cytoplasmic minus
CPR	hemB	109	5	231.095	213.266	0.922853	126	8	201.556	220.077	1.09189	73	2	253.284	139.391	0.550336	387977	388951	975	b0369	90111123	NP_414903.4	porphobilinogen synthase	none	Cytoplasmic	cytoplasmic minus
CPR	hemC	267	18	585.907	794.655	1.35628	347	21	574.526	597.94	1.04075	154	14	553.044	1009.92	1.82611	3987848	3988789	942	b3805	49176416	YP_026260.1	hydroxymethylbilane synthase	none	Cytoplasmic	cytoplasmic minus
	hemD	127	10	354.286	561.228	1.58411	218	14	458.848	506.756	1.10441	93	4	424.575	366.819	0.863968	3987111	3987851	741	b3804	16131656	NP_418248.1	uroporphyrinogen III synthase	none	Unknown	none
CPR	hemL	146	8	235.598	259.716	1.10237	157	9	191.153	188.444	0.985828	102	4	269.365	212.188	0.787735	173602	174882	1281	b0154	16128147	NP_414696.1	glutamate-1-semialdehyde aminotransferase	none	Cytoplasmic	cytoplasmic minus
	hemX	98	7	171.387	246.285	1.43701	198	11	261.263	249.611	0.955401	62	4	177.445	229.96	1.29595	3985908	3987089	1182	b3803	16131655	NP_418247.1	predicted uroporphyrinogen III methylase	single pass	Cytoplasmic Membrane	single pass membrane
MPR	hemY	158	9	272.855	312.684	1.14597	240	9	312.714	201.668	0.644896	76	3	214.788	170.309	0.792918	3984709	3985905	1197	b3802	16131654	NP_418246.1	predicted protoheme IX synthesis protein	multipass	Cytoplasmic Membrane	multipass membrane
CPR	hflC	159	3	327.039	124.14	0.379588	165	12	256.064	320.261	1.25071	118	2	397.197	135.23	0.340462	4401323	4402327	1005	b4175	16131997	NP_418596.1	modulator for HflB protease specific for phage	single pass type II	Cytoplasmic	cytoplasmic minus
	hflK	285	12	467.566	396.066	0.847082	324	31	401.056	659.903	1.64541	211	14	566.502	755.036	1.3328	4400061	4401320	1260	b4174	16131996	NP_418595.1	modulator for HflB protease specific for phage	single pass type II	Unknown	single pass membrane
CPR	hflX	442	38	713.249	1233.65	1.72962	608	40	740.262	837.529	1.1314	296	23	781.686	1220.08	1.56083	4398695	4399975	1281	b4173	16131995	NP_418594.1	predicted GTPase	none	Cytoplasmic	cytoplasmic minus
CPR	hfq	407	31	2722.73	4172.15	1.53234	591	42	2983.05	3645.69	1.22214	229	10	2507.07	2199.13	0.877173	4398311	4398619	309	b4172	16131994	NP_418593.1	HF-I, host factor for RNA phage Q beta	none	Cytoplasmic	cytoplasmic minus
CPR	hisS	248	13	402.077	424.024	1.05458	383	32	468.511	673.176	1.43684	179	12	474.933	639.56	1.34663	2637323	2638597	1275	b2514	16130439	NP_417009.1	histidyl tRNA synthetase	protein biosynthesis	Cytoplasmic	cytoplasmic minus
	hlpA	266	35	1131.39	2994.95	2.64713	296	17	949.918	938.214	0.987678	225	18	1566.16	2516.79	1.60698	200482	200967	486	b0178	16128171	NP_414720.1	periplasmic chaperone	none	Secreted	none
CPR	hns	540	39	2696.26	3917.61	1.45298	835	45	3145.7	2915.42	0.926796	388	27	3170.45	4431.73	1.39782	1291732	1292145	414	b1237	16129198	NP_415753.1	global DNA-binding transcriptional dual	none	Cytoplasmic	cytoplasmic minus
CPR	hrpA	240	9	127.11	95.8961	0.754432	220	12	87.9134	82.4654	0.93803	180	10	156.014	174.105	1.11596	1481085	1484987	3903	b1413	145698255	NP_415931.4	ATP-dependent helicase	none	Cytoplasmic	cytoplasmic minus
	hrpB	84	3	71.4564	51.3419	0.718507	75	4	48.1378	44.1512	0.917185	52	2	72.3914	55.9286	0.772587	162105	164534	2430	b0148	162135893	NP_414690.4	predicted ATP-dependent helicase	none	Cytoplasmic Membrane	none
CPR	hscA	119	12	132.895	269.608	2.02873	123	9	103.641	130.414	1.25833	84	4	153.519	146.847	0.956536	2655107	2656957	1851	b2526	16130451	NP_417021.1	DnaK-like molecular chaperone specific for	none	Cytoplasmic	cytoplasmic minus
CPR	hsdR	270	11	158.874	130.218	0.81963	475	33	210.885	251.956	1.19475	177	8	170.445	154.747	0.907898	4581272	4584784	3513	b4350	226524764	NP_418770.2	endonuclease R	none	Cytoplasmic	cytoplasmic minus
CPR	hslU	54	4	83.8027	124.886	1.49024	85	5	99.5281	100.683	1.0116	83	6	210.797	306.096	1.45209	4118439	4119770	1332	b3931	16131769	NP_418366.1	molecular chaperone and ATPase component of	cytosolic stress response	Cytoplasmic	cytoplasmic minus
MPR	hsrA	70	3	101.33	87.3676	0.862208	108	6	117.958	112.697	0.955401	52	5	123.187	237.932	1.93147	3937208	3938635	1428	b3754	16131622	NP_418210.1	s; inner membrane	multipass	Cytoplasmic Membrane	multipass membrane
CPR	htpG	190	6	209.469	133.078	0.635311	199	10	165.532	143.05	0.864182	279	17	503.376	616.109	1.22395	494344	496218	1875	b0473	16128457	NP_415006.1	molecular chaperone HSP90 family	cytosolic stress response	Cytoplasmic	cytoplasmic minus
MPR	htpX	94	8	220.307	377.206	1.71219	102	7	180.369	212.872	1.1802	61	4	233.965	308.178	1.3172	1909719	1910600	882	b1829	16129783	NP_416343.1	predicted endopeptidase	multipass	Cytoplasmic Membrane	multipass membrane
CPR	hupA	138	3	1044.92	457	0.437352	212	19	1211.17	1866.72	1.54126	102	1	1263.94	248.913	0.196934	4198304	4198576	273	b4000	16131830	NP_418428.1	HU, DNA-binding transcriptional regulator,	none	Cytoplasmic	cytoplasmic minus
CPR	hupB	724	38	5482.06	5788.66	1.05593	778	47	4444.75	4617.69	1.03891	532	35	6592.33	8711.95	1.32153	460675	460947	273	b0440	16128425	NP_414974.1	HU, DNA-binding transcriptional regulator, beta	none	Cytoplasmic	cytoplasmic minus
	hybA	573	33	1200.07	1390.45	1.15864	846	55	1336.85	1494.63	1.11802	250	16	856.865	1101.57	1.28558	3142176	3143162	987	b2996	16130896	NP_417470.1	hydrogenase 2 4Fe-4S ferredoxin-type component	none	Cytoplasmic Membrane	none
MPR	hybB	477	19	836.321	670.188	0.801353	534	18	706.412	409.494	0.579682	218	10	625.507	576.363	0.921434	3141008	3142186	1179	b2995	16130895	NP_417469.1	predicted hydrogenase 2 cytochrome b type	multipass	Cytoplasmic Membrane	multipass membrane
	hybC	519	16	629.602	390.488	0.620214	738	34	675.488	535.178	0.792284	208	9	412.937	358.908	0.86916	3139308	3141011	1704	b2994	16130894	NP_417468.1	hydrogenase 2, large subunit	peripheral	Cytoplasmic Membrane	peripheral membrane
CPR	hybD	220	9	918.725	756.127	0.823017	269	12	847.575	650.227	0.767162	85	5	580.903	686.396	1.1816	3138814	3139308	495	b2993	16130893	NP_417467.1	predicted maturation element for hydrogenase 2	none	Cytoplasmic	cytoplasmic minus
	hybO	709	38	1309.74	1412.25	1.07827	1066	68	1485.79	1629.93	1.09701	299	21	903.922	1275.26	1.41081	3143165	3144283	1119	b2997	16130897	NP_417471.1	hydrogenase 2, small subunit	peripheral	Cytoplasmic Membrane	peripheral membrane
CPR	hypA	147	10	865.722	1184.81	1.36858	181	28	804.271	2139.64	2.66034	52	4	501.171	774.396	1.54517	2848669	2849019	351	b2726	16130633	NP_417206.1	protein involved in nickel insertion into	none	Cytoplasmic	cytoplasmic minus
CPR	hypB	435	24	1030.01	1143.28	1.10997	579	37	1034.42	1136.78	1.09896	262	27	1015.26	2101.65	2.07006	2849023	2849895	873	b2727	16130634	NP_417207.1	GTP hydrolase involved in nickel liganding into	none	Cytoplasmic	cytoplasmic minus
CPR	hypD	460	26	847.487	963.691	1.13712	660	30	917.449	717.162	0.781692	321	16	967.836	969.03	1.00123	2850158	2851279	1122	b2729	16130636	NP_417209.1	protein required for maturation of	none	Cytoplasmic	cytoplasmic minus
CPR	hypE	316	18	646.107	740.421	1.14597	331	25	510.632	663.251	1.29888	177	13	592.259	873.781	1.47533	2851276	2852286	1011	b2730	226524740	NP_417210.2	carbamoyl phosphate phosphatase, hydrogenase 3	none	Cytoplasmic	cytoplasmic minus
CPR	icd	980	55	1619.34	1828.36	1.12908	935	72	1165.7	1543.71	1.32428	861	36	2328.28	1955.49	0.839885	1194346	1195596	1251	b1136	16129099	NP_415654.1	e14 prophage; isocitrate dehydrogenase,	none	Cytoplasmic	cytoplasmic minus
CPR	iclR	88	6	220.494	302.451	1.37169	120	10	226.86	325.114	1.4331	68	6	278.833	494.205	1.7724	4220827	4221651	825	b4018	90111675	NP_418442.2	DNA-binding transcriptional repressor	none	Cytoplasmic	cytoplasmic minus
CPR	ihfA	256	21	1763.95	2911.09	1.65032	308	17	1601.25	1519.91	0.949197	128	8	1443.37	1812.09	1.25545	1793277	1793576	300	b1712	16129668	NP_416227.1	integration host factor (IHF), DNA-binding	translation regulation	Cytoplasmic	cytoplasmic minus
CPR	ileS	322	15	236.286	221.443	0.937183	454	29	251.362	276.122	1.0985	228	6	273.803	144.735	0.528612	22391	25207	2817	b0026	16128020	NP_414567.1	isoleucyl-tRNA synthetase	protein biosynthesis	Cytoplasmic	cytoplasmic minus
CPR	ilvD	74	10	82.6406	224.673	2.71867	107	2	90.1588	28.981	0.321443	52	2	95.0357	73.4233	0.772587	3951501	3953351	1851	b3771	49176404	YP_026248.1	dihydroxyacid dehydratase	none	Cytoplasmic	cytoplasmic minus
CPR	infB	1002	48	774.885	746.792	0.963746	1023	60	596.908	602.062	1.00863	766	41	969.437	1042.31	1.07517	3311364	3314036	2673	b3168	16131060	NP_417637.1	fused protein chain initiation factor 2, IF2:	protein biosynthesis	Cytoplasmic	cytoplasmic minus
CPR	infC	1174	81	4469.27	6203.58	1.38805	1616	124	4641.65	6125.07	1.31959	603	49	3756.71	6132.06	1.6323	1798120	1798662	543	b1718	16129674	NP_416233.1	protein chain initiation factor IF-3	protein biosynthesis	Cytoplasmic	cytoplasmic minus
CPR	iscA	127	4	810.265	513.419	0.633644	106	9	510.26	745.052	1.46014	116	6	1211.16	1258.39	1.039	2657585	2657908	324	b2528	16130453	NP_417023.1	FeS cluster assembly protein	none	Cytoplasmic	cytoplasmic minus
CPR	iscS	118	5	200.759	171.14	0.852466	92	6	118.098	132.454	1.12156	118	8	328.545	447.429	1.36185	2658339	2659553	1215	b2530	49176235	YP_026169.1	cysteine desulfurase (tRNA sulfurtransferase),	none	Cytoplasmic	cytoplasmic minus
CPR	ispA	53	4	121.731	184.831	1.51835	87	8	150.767	238.417	1.58135	63	4	236.803	302.014	1.27538	439426	440325	900	b0421	16128406	NP_414955.1	geranyltranstransferase	none	Cytoplasmic	cytoplasmic minus
CPR	ispB	121	8	257.328	342.279	1.33013	167	10	267.967	275.945	1.02977	78	3	271.468	209.732	0.772587	3331732	3332703	972	b3187	16131077	NP_417654.1	octaprenyl diphosphate synthase	none	Cytoplasmic	cytoplasmic minus
CPR	ispG	285	18	526.481	668.959	1.27062	311	36	433.472	862.902	1.99068	241	12	728.579	728.721	1.0002	2638708	2639826	1119	b2515	16130440	NP_417010.1	1-hydroxy-2-methyl-2-(E)-butenyl 4-diphosphate	none	Cytoplasmic	cytoplasmic minus
CPR	ispU	80	6	217.022	327.456	1.50886	141	10	288.599	351.993	1.21966	51	3	226.415	267.532	1.1816	194903	195664	762	b0174	16128167	NP_414716.1	undecaprenyl pyrophosphate synthase	none	Cytoplasmic	cytoplasmic minus
CPR	katG	810	50	767.711	953.392	1.24186	1901	109	1359.43	1340.48	0.986058	575	28	891.871	872.394	0.978162	4131858	4134038	2181	b3942	16131780	NP_418377.1	catalase/hydroperoxidase HPI(I)	none	Cytoplasmic	cytoplasmic minus
CPR	kbl	728	33	1257.2	1146.51	0.911951	813	47	1059.32	1053.16	0.994181	527	15	1489.38	851.544	0.571743	3789378	3790574	1197	b3617	16131488	NP_418074.1	glycine C-acetyltransferase	none	Cytoplasmic	cytoplasmic minus
CPR	kdgR	82	5	214.021	262.544	1.22672	109	6	214.651	203.196	0.946636	50	1	213.567	85.7996	0.401745	1907332	1908123	792	b1827	16129781	NP_416341.1	predicted DNA-binding transcriptional	none	Cytoplasmic	cytoplasmic minus
CPR	kdsB	96	4	265.656	222.688	0.838258	136	5	283.955	179.531	0.632251	57	2	258.133	181.936	0.704816	970075	970821	747	b0918	16128885	NP_415438.1	3-deoxy-manno-octulosonate	none	Cytoplasmic	cytoplasmic minus
CPR	kdsC	87	4	317.179	293.382	0.924974	120	4	330.087	189.22	0.573241	62	2	369.912	239.694	0.647976	3340295	3340861	567	b3198	16131088	NP_417665.1	3-deoxy-D-manno-octulosonate 8-phosphate	none	Cytoplasmic	cytoplasmic minus
CPR	kdsD	112	7	234.568	294.943	1.25739	142	8	224.389	217.401	0.968858	77	4	263.915	275.393	1.04349	3339288	3340274	987	b3197	16131087	NP_417664.1	D-arabinose 5-phosphate isomerase	none	Cytoplasmic	cytoplasmic minus
MPR	kgtP	332	9	528.32	288.131	0.545373	438	17	525.891	351.018	0.667472	291	7	757.833	366.184	0.483199	2722470	2723768	1299	b2587	16130512	NP_417082.1	alpha-ketoglutarate transporter	multipass	Cytoplasmic Membrane	multipass membrane
MPR	lamB	1641	58	2529.58	1798.69	0.711063	1844	111	2144.68	2220.16	1.03519	630	24	1589.28	1216.17	0.765229	4245994	4247334	1341	b4036	16131862	NP_418460.1	maltose outer membrane porin (maltoporin)	multipass	Secreted	multipass membrane
CPR	leuS	318	11	254.49	177.103	0.695912	428	26	258.434	269.984	1.04469	197	10	258.007	263.079	1.01966	671424	674006	2583	b0642	16128625	NP_415175.1	leucyl-tRNA synthetase	protein biosynthesis	Cytoplasmic	cytoplasmic minus
CPR	lexA	468	23	1588.54	1570.61	0.988714	649	44	1662.1	1937.87	1.16591	471	27	2616.33	3012.71	1.1515	4255138	4255746	609	b4043	16131869	NP_418467.1	DNA-binding transcriptional repressor of SOS	none	Cytoplasmic	cytoplasmic minus
CPR	lipA	89	5	190.45	215.253	1.13024	149	9	240.569	249.893	1.03876	55	6	192.608	422.07	2.19134	658474	659439	966	b0628	16128611	NP_415161.1	lipoate synthase	none	Cytoplasmic	cytoplasmic minus
	loiP	110	6	299.584	328.751	1.09736	126	4	258.916	141.354	0.545944	82	2	365.478	179.06	0.489933	3079935	3080693	759	b2936	90111514	NP_417411.2	predicted peptidase	lipoprotein	Unknown	lipoproteins group
	lolA	72	6	243.192	407.715	1.67652	107	5	272.686	219.133	0.803608	59	1	326.13	111.035	0.340462	936595	937206	612	b0891	145698236	NP_415411.2	chaperone for lipoproteins	none	Secreted	none
MPR	lolE	58	5	96.3001	167.016	1.73433	86	4	107.736	86.1747	0.799871	62	1	168.466	54.5809	0.323988	1176543	1177787	1245	b1118	16129081	NP_415636.1	outer membrane-specific lipoprotein transporter	multipass	Cytoplasmic Membrane	multipass membrane
CPR	lon	329	16	288.784	282.544	0.978392	349	27	231.135	307.512	1.33044	206	13	295.914	375.113	1.26764	458112	460466	2355	b0439	16128424	NP_414973.1	DNA-binding ATP-dependent protease La	cytosolic stress response	Cytoplasmic	cytoplasmic minus
CPR	lpd	1520	92	2204.94	2684.91	1.21768	1476	94	1615.48	1769.3	1.09522	1317	85	3126.52	4053.35	1.29644	127912	129336	1425	b0116	16128109	NP_414658.1	lipoamide dehydrogenase, E3 component is part	none	Cytoplasmic	cytoplasmic minus
	lpp	6639	865	57905.9	151784	2.62121	7725	1082	50837.1	122453	2.40872	1916	507	27348.7	145368	5.31536	1755445	1755681	237	b1677	16129633	NP_416192.1	murein lipoprotein	lipoprotein	Secreted	lipoproteins group
	lptB	87	2	247.714	114.565	0.462487	114	5	244.906	184.724	0.754264	66	2	307.537	187.199	0.608705	3341966	3342691	726	b3201	16131091	NP_417668.1	predicted transporter subunit: ATP-binding	peripheral	Cytoplasmic Membrane	peripheral membrane
	lptD	288	9	252.796	158.931	0.628693	534	26	353.656	296.123	0.837318	175	7	251.384	201.984	0.80349	54755	57109	2355	b0054	16128048	NP_414596.1	exported protein required for envelope	none	Secreted	none
MPR	lptF	116	4	217.79	151.088	0.693731	170	7	240.82	170.53	0.708121	99	5	304.185	308.598	1.01451	4484241	4485341	1101	b4261	16132083	NP_418682.1	conserved inner membrane protein	multipass	Cytoplasmic Membrane	multipass membrane
MPR	lptG	87	2	166.058	76.7996	0.462487	120	4	172.816	99.0651	0.573241	50	1	156.182	62.7454	0.401745	4485341	4486423	1083	b4262	90111715	NP_418683.4	conserved inner membrane protein	multipass	Cytoplasmic Membrane	multipass membrane
CPR	lpxA	134	7	351.072	368.959	1.05095	135	6	266.863	203.969	0.764321	78	6	334.432	516.755	1.54517	202560	203348	789	b0181	16128174	NP_414723.1	UDP-N-acetylglucosamine acetyltransferase	none	Cytoplasmic	cytoplasmic minus
CPR	lpxC	494	25	1112.38	1132.54	1.01813	685	47	1163.8	1373.23	1.17996	317	18	1168.17	1332.42	1.1406	106557	107474	918	b0096	16128089	NP_414638.1	UDP-3-O-acyl N-acetylglucosamine deacetylase	none	Cytoplasmic	cytoplasmic minus
CPR	lpxD	253	17	509.731	689.063	1.35182	268	16	407.397	418.275	1.0267	148	7	487.982	463.619	0.950073	200971	201996	1026	b0179	16128172	NP_414721.1	UDP-3-O-(3-hydroxymyristoyl)-glucosamine	none	Cytoplasmic	cytoplasmic minus
	lpxP	184	12	412.978	541.85	1.31206	250	14	423.361	407.716	0.963044	136	7	499.539	516.474	1.0339	2493667	2494587	921	b2378	90111426	NP_416879.4	palmitoleoyl-acyl carrier protein	single pass	Cytoplasmic Membrane	single pass membrane
	lrhA	152	4	334.616	177.154	0.529426	148	16	245.826	457.029	1.85916	133	5	479.155	361.838	0.75516	2403725	2404663	939	b2289	16130224	NP_416792.1	DNA-binding transcriptional repressor of	none	Unknown	none
CPR	lrp	122	7	509.475	588.098	1.15432	125	14	393.854	758.599	1.92609	66	4	451.054	549.117	1.21741	931818	932312	495	b0889	16128856	NP_415409.1	DNA-binding transcriptional dual regulator,	none	Cytoplasmic	cytoplasmic minus
MPR	lspA	75	3	313.202	252.042	0.804728	74	6	233.162	325.114	1.39437	66	3	451.054	411.838	0.913057	25207	25701	495	b0027	16128021	NP_414568.1	prolipoprotein signal peptidase (signal	multipass	Cytoplasmic Membrane	multipass membrane
CPR	lysR	215	8	474.822	355.444	0.748584	344	30	573.21	859.676	1.49976	153	7	552.975	508.197	0.919025	2977043	2977978	936	b2839	16130743	NP_417316.1	DNA-binding transcriptional dual regulator	activator	Cytoplasmic	cytoplasmic minus
CPR	lysS	139	9	189.283	246.563	1.30262	184	22	189.05	388.723	2.05619	74	5	164.911	223.825	1.35725	3031679	3033196	1518	b2890	16130792	NP_417366.1	lysine tRNA synthetase, constitutive	protein biosynthesis	Cytoplasmic	cytoplasmic minus
CPR	lysU	714	34	972.287	931.46	0.958009	1016	43	1043.89	759.776	0.727835	267	13	595.017	581.945	0.978031	4351223	4352740	1518	b4129	16131955	NP_418553.1	lysine tRNA synthetase, inducible	protein biosynthesis	Cytoplasmic	cytoplasmic minus
	maeA	187	10	227.652	244.917	1.07584	229	18	210.343	284.331	1.35175	107	8	213.175	320.157	1.50185	1551996	1553693	1698	b1479	90111281	NP_415996.2	malate dehydrogenase, (decarboxylating,	none	Cytoplasmic Membrane	none
CPR	maeB	607	40	550.329	729.596	1.32575	678	39	463.795	458.795	0.989221	542	25	804.182	745.101	0.926534	2574120	2576399	2280	b2463	16130388	NP_416958.1	fused malic enzyme predicted	none	Cytoplasmic	cytoplasmic minus
	malE	1174	72	2037.63	2514.07	1.23382	1704	120	2231.46	2702.46	1.21107	341	15	968.573	855.834	0.883603	4243252	4244442	1191	b4034	16131860	NP_418458.1	maltose transporter subunit	none	Secreted	none
MPR	malF	580	23	776.011	619.094	0.79779	696	39	702.606	677.057	0.963637	144	5	315.3	219.913	0.697474	4241554	4243098	1545	b4033	16131859	NP_418457.1	maltose transporter subunit	multipass	Cytoplasmic Membrane	multipass membrane
MPR	malG	282	14	654.244	653.443	0.998775	279	18	488.379	541.856	1.1095	67	4	254.382	305.065	1.19924	4240649	4241539	891	b4032	16131858	NP_418456.1	maltose transporter subunit	multipass	Cytoplasmic Membrane	multipass membrane
CPR	malI	80	3	160.71	121.245	0.754432	90	4	136.414	104.264	0.764321	71	5	233.417	330.191	1.4146	1696176	1697204	1029	b1620	16129578	NP_416137.1	DNA-binding transcriptional repressor	none	Cytoplasmic	cytoplasmic minus
	malK	2020	103	3741.58	3838.22	1.02583	2496	156	3488.28	3749.29	1.07483	908	38	2752.4	2313.82	0.840656	4244807	4245922	1116	b4035	16131861	NP_418459.1	fused maltose transport subunit, ATP-binding	peripheral	Cytoplasmic Membrane	peripheral membrane
	malM	285	14	639.666	632.158	0.988262	410	38	694.313	1106.66	1.59389	77	3	282.827	221.346	0.78262	4247577	4248497	921	b4037	16131863	NP_418461.1	maltose regulon periplasmic protein	none	Secreted	none
CPR	malP	1872	74	1616.4	1285.48	0.79527	2438	148	1588.33	1658.16	1.04397	1126	49	1591.12	1390.86	0.874134	3548102	3550495	2394	b3417	49176351	YP_026218.1	maltodextrin phosphorylase	none	Cytoplasmic	cytoplasmic minus
CPR	malQ	1239	67	1228.38	1336.37	1.08791	1230	67	920.089	861.902	0.936759	672	24	1090.32	782.196	0.717402	3546008	3548092	2085	b3416	16131292	NP_417875.1	4-alpha-glucanotransferase (amylomaltase)	none	Cytoplasmic	cytoplasmic minus
	malT	1099	56	839.534	860.632	1.02513	1396	74	804.616	733.488	0.911601	798	39	997.619	979.371	0.981708	3551107	3553812	2706	b3418	16131294	NP_417877.1	fused conserved protein: DNA-binding	none	Unknown	none
	manA	98	6	172.261	212.178	1.23173	208	13	275.859	296.5	1.07483	65	2	186.98	115.567	0.618069	1686600	1687775	1176	b1613	49176125	NP_416130.3	mannose-6-phosphate isomerase	none	Secreted	none
CPR	manX	1755	107	3732.32	4577.99	1.22658	2335	162	3746.72	4470.31	1.19313	1203	63	4186.87	4404.38	1.05195	1900072	1901043	972	b1817	16129771	NP_416331.1	fused mannose-specific PTS enzymes: IIA	peripheral	Cytoplasmic	cytoplasmic minus
MPR	manY	1002	56	2585.85	2907.45	1.12437	1464	70	2850.62	2343.98	0.822272	702	27	2964.79	2290.56	0.772587	1901106	1901906	801	b1818	16129772	NP_416332.1	mannose-specific enzyme IIC component of PTS	multipass	Cytoplasmic Membrane	multipass membrane
	manZ	1213	82	2912.23	3960.66	1.36001	1604	104	2905.57	3239.81	1.11503	763	56	2997.86	4419.72	1.47429	1901910	1902770	861	b1819	49176154	NP_416333.3	mannose-specific enzyme IID component of PTS	single pass	Unknown	single pass membrane
	map	145	6	377.024	313.864	0.832477	157	11	308.009	371.12	1.2049	108	3	459.564	256.427	0.557979	188712	189506	795	b0168	16128161	NP_414710.1	methionine aminopeptidase	none	Unknown	none
	mdh	1283	100	2824.42	4428.86	1.56806	1955	131	3247.22	3741.92	1.15235	771	65	2777.66	4703.9	1.69348	3381352	3382290	939	b3236	16131126	NP_417703.1	malate dehydrogenase, NAD(P)-binding	none	Unknown	none
	mdoG	130	5	174.953	135.374	0.773777	261	19	265.021	331.781	1.2519	86	4	189.407	176.962	0.934291	1108558	1110093	1536	b1048	16129011	NP_415566.1	glucan biosynthesis protein, periplasmic	none	Secreted	none
MPR	mdoH	194	6	157.635	98.0824	0.622212	257	7	157.56	73.8023	0.468407	108	7	143.614	186.978	1.30195	1110086	1112629	2544	b1049	16129012	NP_415567.1	glucan biosynthesis: glycosyl transferase	multipass	Cytoplasmic Membrane	multipass membrane
CPR	menC	109	5	233.974	215.924	0.922853	148	9	239.699	250.672	1.04578	51	2	179.157	141.128	0.787735	2373022	2373984	963	b2261	16130196	NP_416764.1	o-succinylbenzoyl-CoA synthase	none	Cytoplasmic	cytoplasmic minus
CPR	metH	239	11	134.105	124.174	0.925942	322	22	136.322	160.174	1.17497	219	11	201.101	202.901	1.00895	4221851	4225534	3684	b4019	16131845	NP_418443.1	homocysteine-N5-methyltetrahydrofolate	none	Cytoplasmic	cytoplasmic minus
	metL	88	3	74.7668	51.2786	0.685847	175	8	112.183	88.1936	0.786159	57	2	79.2542	55.8596	0.704816	4127858	4130290	2433	b3940	16131778	NP_418375.1	fused aspartokinase II/homoserine dehydrogenase	none	Cytoplasmic Membrane	none
CPR	mfd	74	3	44.3771	36.194	0.815602	119	8	53.8439	62.2498	1.15612	55	1	53.9773	19.7137	0.365223	1169741	1173187	3447	b1114	16129077	NP_415632.1	transcription-repair coupling factor	none	Cytoplasmic	cytoplasmic minus
	mglB	321	12	664.214	499.543	0.752082	477	40	744.704	1073.95	1.44211	159	10	538.42	680.213	1.26335	2237372	2238370	999	b2150	16130088	NP_416655.1	methyl-galactoside transporter subunit	none	Secreted	none
MPR	mglC	74	5	151.303	205.672	1.35934	151	9	232.947	238.77	1.025	88	2	294.457	134.428	0.456528	2234765	2235775	1011	b2148	16130086	NP_416653.1	methyl-galactoside transporter subunit	multipass	Cytoplasmic Membrane	multipass membrane
CPR	mgsA	201	5	905.215	453.017	0.500452	253	15	859.684	876.532	1.0196	174	5	1282.41	740.231	0.57722	1025780	1026238	459	b0963	90111195	NP_415483.2	methylglyoxal synthase	none	Cytoplasmic	cytoplasmic minus
CPR	miaA	299	19	649.919	830.865	1.27841	370	38	606.809	1071.75	1.7662	205	19	729.227	1357.64	1.86175	4397275	4398225	951	b4171	16131993	NP_418592.1	delta(2)-isopentenylpyrophosphate	none	Cytoplasmic	cytoplasmic minus
CPR	minC	165	21	490.053	1254.78	2.5605	268	24	600.56	924.892	1.54005	82	7	398.561	683.438	1.71477	1224608	1225303	696	b1176	16129139	NP_415694.1	cell division inhibitor	none	Cytoplasmic	cytoplasmic minus
	minD	180	9	457.668	460.372	1.00591	287	19	550.582	626.834	1.13849	119	8	495.161	668.667	1.3504	1223772	1224584	813	b1175	16129138	NP_415693.1	membrane ATPase of the MinC-MinD-MinE system	peripheral	Cytoplasmic Membrane	peripheral membrane
MPR	mlaE	78	4	205.921	212.449	1.0317	101	5	201.183	171.276	0.851348	71	2	306.751	173.572	0.565838	3336488	3337270	783	b3194	16131084	NP_417661.1	predicted toluene transporter subunit: membrane	multipass	Cytoplasmic Membrane	multipass membrane
	mlaF	101	3	257.754	154.026	0.59757	139	7	267.646	231.794	0.866047	64	3	267.291	251.679	0.94159	3337278	3338087	810	b3195	16131085	NP_417662.1	predicted toluene transporter subunit:	peripheral	Cytoplasmic Membrane	peripheral membrane
CPR	mlc	120	10	203.158	340.598	1.67652	153	14	195.437	307.54	1.5736	129	13	357.408	723.499	2.0243	1665368	1666588	1221	b1594	16129552	NP_416111.1	DNA-binding transcriptional repressor	none	Cytoplasmic	cytoplasmic minus
CPR	mnmA	129	3	240.885	112.702	0.467865	163	11	229.652	266.523	1.16055	86	6	262.809	368.31	1.40144	1191890	1192996	1107	b1133	90111218	NP_415651.4	tRNA	none	Cytoplasmic	cytoplasmic minus
CPR	mnmG	131	9	143.277	198.033	1.38217	184	10	151.84	141.915	0.934632	133	7	238.056	251.679	1.05722	3921767	3923656	1890	b3741	16131609	NP_418197.1	glucose-inhibited cell-division protein	none	Cytoplasmic	cytoplasmic minus
CPR	moaB	126	6	507.717	486.397	0.958009	250	15	760.07	784.265	1.03183	78	4	514.36	529.85	1.03012	817278	817790	513	b0782	16128750	NP_415303.1	molybdopterin biosynthesis protein B	none	Cytoplasmic	cytoplasmic minus
CPR	moeA	107	7	178.951	235.525	1.31614	136	6	171.613	130.203	0.758701	101	5	276.435	274.892	0.994418	864352	865587	1236	b0827	16128795	NP_415348.1	molybdopterin biosynthesis protein	none	Cytoplasmic	cytoplasmic minus
CPR	moeB	69	5	190.176	277.246	1.45784	83	4	172.603	143.05	0.828782	52	3	234.548	271.813	1.15888	863603	864352	750	b0826	16128794	NP_415347.1	molybdopterin synthase sulfurylase	none	Cytoplasmic	cytoplasmic minus
CPR	mog	57	4	200.385	282.904	1.4118	86	3	228.114	136.846	0.599903	61	6	350.948	693.4	1.9758	9306	9893	588	b0009	16128003	NP_414550.1	predicted molybdochelatase	none	Cytoplasmic	cytoplasmic minus
CPR	mpl	136	4	204.607	121.068	0.591711	180	5	204.323	97.6051	0.477701	87	4	214.201	197.826	0.923552	4453808	4455181	1374	b4233	16132055	NP_418654.1	UDP-N-acetylmuramate:L-alanyl-gamma-D-glutamyl-	none	Cytoplasmic	cytoplasmic minus
MPR	mraY	171	7	326.389	268.798	0.823552	199	12	286.586	297.195	1.03702	106	6	331.106	376.472	1.13701	96002	97084	1083	b0087	16128080	NP_414629.1	phospho-N-acetylmuramoyl-pentapeptide	multipass	Cytoplasmic Membrane	multipass membrane
CPR	mraZ	107	6	481.88	543.62	1.12812	165	14	560.663	818.096	1.45916	62	2	456.95	296.093	0.647976	89634	90092	459	b0081	16128074	NP_414623.1	conserved protein	represor	Cytoplasmic	cytoplasmic minus
	mrcB	94	4	76.6511	65.6204	0.856093	129	13	79.3675	137.548	1.73305	58	2	77.3998	53.612	0.692664	164730	167264	2535	b0149	16128142	NP_414691.1	fused glycosyl transferase and transpeptidase	single pass type II	Cytoplasmic Membrane	single pass membrane
CPR	mreB	145	3	287.102	119.503	0.416238	195	10	291.316	256.915	0.881909	73	2	236.544	130.179	0.550336	3398066	3399109	1044	b3251	90111564	NP_417717.2	cell wall structural complex MreBCD, actin-like	none	Cytoplasmic	cytoplasmic minus
	mrp	347	17	646.212	636.917	0.985617	367	27	515.672	652.424	1.26519	238	13	725.343	795.849	1.0972	2191081	2192190	1110	b2113	90111388	NP_416616.4	antiporter inner membrane protein	none	Cytoplasmic Membrane	none
CPR	mrr	108	5	243.989	227.251	0.931398	127	5	216.478	146.568	0.677056	63	8	232.921	594.127	2.55076	4584972	4585886	915	b4351	16132172	NP_418771.1	methylated adenine and cytosine restriction	none	Cytoplasmic	cytoplasmic minus
CPR	msrB	68	3	339.529	301.355	0.887567	126	5	474.68	323.936	0.682429	67	1	547.475	164.138	0.29981	1860040	1860453	414	b1778	16129732	NP_416292.1	methionine sulfoxide reductase B	none	Cytoplasmic	cytoplasmic minus
	msrC	75	7	311.315	584.556	1.8777	64	6	200.439	323.155	1.61224	57	0	387.2	0	0	1913655	1914152	498	b1832	171701682	NP_416346.4	free methionine-(R)-sulfoxide reductase	none	Unknown	none
CPR	mtfA	256	13	663.14	677.482	1.02163	287	14	560.932	470.559	0.838889	172	11	729.147	936.699	1.28465	2041675	2042472	798	b1976	90111364	NP_416484.2	conserved protein	none	Cytoplasmic	cytoplasmic minus
	mtgA	93	6	263.708	342.279	1.29795	96	7	205.388	257.549	1.25396	59	6	273.788	559.286	2.04277	3347103	3347831	729	b3208	16131098	NP_417675.1	biosynthetic peptidoglycan transglycosylase	single pass	Cytoplasmic Membrane	single pass membrane
MPR	mtlA	286	20	308.882	434.555	1.40687	440	29	358.543	406.392	1.13345	284	15	501.957	532.549	1.06095	3770304	3772217	1914	b3599	16131470	NP_418056.1	fused mannitol-specific PTS enzymes: IIA	multipass	Cytoplasmic Membrane	multipass membrane
CPR	mtlD	223	10	401.193	361.94	0.902161	378	17	513.101	396.842	0.77342	199	7	585.899	413.988	0.706587	3772447	3773595	1149	b3600	16131471	NP_418057.1	mannitol-1-phosphate dehydrogenase,	none	Cytoplasmic	cytoplasmic minus
CPR	mtlR	72	4	253.118	282.904	1.11768	139	7	368.696	319.308	0.866047	60	3	345.194	346.7	1.00436	3773595	3774182	588	b3601	16131472	NP_418058.1	DNA-binding repressor	none	Cytoplasmic	cytoplasmic minus
CPR	mtn	93	1	275.026	59.4949	0.216325	164	12	365.93	460.461	1.25833	61	2	295.218	194.43	0.658598	178455	179153	699	b0159	16128152	NP_414701.1	5'-methylthioadenosine/S-adenosylhomocysteine	none	Cytoplasmic	cytoplasmic minus
CPR	mukB	365	16	169.133	149.157	0.881893	450	23	157.33	138.288	0.878969	337	14	255.557	213.258	0.834485	975549	980009	4461	b0924	16128891	NP_415444.1	fused chromosome partitioning protein:	cell cycle	Cytoplasmic	cytoplasmic minus
CPR	mukF	74	2	115.622	62.8677	0.543735	129	6	152.076	121.641	0.799871	57	1	145.749	51.363	0.352408	973542	974864	1323	b0922	16128889	NP_415442.1	Involved in chromosome partioning, Ca2+ binding	cell cycle	Cytoplasmic	cytoplasmic minus
CPR	murA	75	0	123.044	0	0	114	9	141.112	191.585	1.35768	60	3	161.091	161.793	1.00436	3333257	3334516	1260	b3189	16131079	NP_417656.1	UDP-N-acetylglucosamine	peptidoglycane synthesis	Cytoplasmic	cytoplasmic minus
CPR	murC	231	10	323.515	281.754	0.870917	274	21	289.531	381.612	1.31804	171	3	391.922	138.116	0.352408	100765	102240	1476	b0091	16128084	NP_414633.1	UDP-N-acetylmuramate:L-alanine ligase	peptidoglycane synthesis	Cytoplasmic	cytoplasmic minus
CPR	murD	203	10	318.624	315.77	0.991044	245	16	290.142	325.854	1.12308	151	6	387.865	309.582	0.798169	97087	98403	1317	b0088	16128081	NP_414630.1	UDP-N-acetylmuramoyl-L-alanine:D-glutamate	peptidoglycane synthesis	Cytoplasmic	cytoplasmic minus
CPR	murE	326	17	452.88	475.12	1.04911	412	33	431.842	594.84	1.37745	200	10	454.691	456.675	1.00436	93166	94653	1488	b0085	16128078	NP_414627.1	UDP-N-acetylmuramoyl-L-alanyl-D-glutamate:meso-	peptidoglycane synthesis	Cytoplasmic	cytoplasmic minus
CPR	murF	161	11	244.892	336.613	1.37453	232	32	266.256	631.567	2.37203	102	7	253.905	350.017	1.37854	94650	96008	1359	b0086	16128079	NP_414628.1	s; cytoplasm	peptidoglycane synthesis	Cytoplasmic	cytoplasmic minus
	murG	210	13	406.459	506.208	1.24541	278	23	405.98	577.625	1.42279	202	9	639.838	572.64	0.894977	99644	100711	1068	b0090	16128083	NP_414632.1	s; inner membrane	peripheral	Cytoplasmic Membrane	peripheral membrane
CPR	murI	131	8	315.611	387.757	1.22859	157	10	285.393	312.609	1.09536	118	8	465.248	633.597	1.36185	4163451	4164308	858	b3967	90111671	NP_418402.2	glutamate racemase	none	Cytoplasmic	cytoplasmic minus
CPR	mutL	78	6	87.2491	135.023	1.54755	149	13	125.752	188.682	1.50043	64	3	117.157	110.314	0.94159	4395435	4397282	1848	b4170	16131992	NP_418591.1	methyl-directed mismatch repair protein	none	Cytoplasmic	cytoplasmic minus
	N/A	110	3	14.9664	8.21173	0.548678	98	8	10.0604	14.1233	1.40385	72	2	16.0317	8.94534	0.557979	1195443	1210635	15193	N/A	N/A	N/A	cryptic pr	none	Unknown	none
	N/A	104	5	31.7879	30.7459	0.967221	161	14	37.1294	55.5236	1.49541	91	4	45.5189	40.1912	0.882956	2556721	2563483	6763	N/A	N/A	N/A	cryptic pr	none	Unknown	none
	N/A	78	2	171.164	88.295	0.515851	135	9	223.519	256.26	1.14648	50	3	179.56	216.412	1.20524	4497616	4498557	942	b4575	N/A	N/A	KpLE2 phag	none	Unknown	none
CPR	nadR	73	1	122.385	33.7283	0.275592	86	4	108.784	87.0134	0.799871	50	1	137.182	55.1121	0.401745	4625338	4626570	1233	b4390	90111746	NP_418807.4	bifunctional DNA-binding transcriptional	represor	Cytoplasmic	cytoplasmic minus
CPR	nagA	90	6	161.916	217.164	1.34121	120	8	162.889	186.749	1.14648	176	4	518.182	236.565	0.456528	700826	701974	1149	b0677	16128653	NP_415203.1	N-acetylglucosamine-6-phosphate deacetylase	none	Cytoplasmic	cytoplasmic minus
CPR	nagC	112	4	189.614	136.239	0.718507	192	12	245.254	263.606	1.07483	131	12	362.949	667.845	1.84005	699597	700817	1221	b0676	16128652	NP_415202.1	DNA-binding transcriptional dual regulator,	none	Cytoplasmic	cytoplasmic minus
MPR	nagE	408	25	433.174	533.988	1.23273	419	11	335.644	151.536	0.451478	660	30	1146.75	1047.05	0.913057	703167	705113	1947	b0679	16128655	NP_415205.1	fused N-acetyl glucosamine specific PTS enzyme:	multipass	Cytoplasmic Membrane	multipass membrane
CPR	nagK	70	2	158.661	91.1995	0.574805	101	9	172.726	264.69	1.53243	61	5	226.269	372.551	1.6465	1177816	1178727	912	b1119	16129082	NP_415637.1	N-acetyl-D-glucosamine kinase	none	Cytoplasmic	cytoplasmic minus
CPR	nagZ	121	10	243.785	405.331	1.66266	143	10	217.38	261.422	1.2026	86	5	283.557	331.156	1.16786	1163318	1164343	1026	b1107	16129070	NP_415625.1	beta N-acetyl-glucosaminidase	peptidoglycane synthesis	Cytoplasmic	cytoplasmic minus
CPR	nanA	75	2	173.417	93.0357	0.536485	103	4	179.693	120.008	0.667853	173	9	654.634	684.093	1.045	3370705	3371598	894	b3225	16131115	NP_417692.1	N-acetylneuraminate lyase	none	Cytoplasmic	cytoplasmic minus
MPR	nanT	77	5	106.753	139.46	1.30638	108	5	112.974	89.9459	0.796168	121	5	274.535	227.878	0.830052	3369106	3370596	1491	b3224	90111559	NP_417691.4	sialic acid transporter	multipass	Cytoplasmic Membrane	multipass membrane
	napA	796	50	661.615	836.087	1.26371	1543	101	967.656	1089.27	1.12568	837	40	1138.52	1092.94	0.959964	2298289	2300775	2487	b2206	16130143	NP_416710.1	nitrate reductase, periplasmic, large subunit	none	Secreted	none
	napB	98	5	450.175	462.077	1.02644	173	11	599.604	655.646	1.09346	83	3	623.958	453.022	0.726045	2296291	2296740	450	b2203	90111403	NP_416707.4	nitrate reductase, small, cytochrome C550	none	Secreted	none
	napC	137	7	469.647	482.767	1.02794	215	16	556.099	711.692	1.27979	94	1	527.352	112.692	0.213694	2295679	2296281	603	b2202	16130139	NP_416706.1	nitrate reductase, cytochrome c-type,	single pass	Cytoplasmic Membrane	single pass membrane
CPR	napF	144	7	601.348	588.098	0.977968	210	14	661.675	758.599	1.14648	155	4	1059.29	549.117	0.518381	2301025	2301519	495	b2208	16130145	NP_416712.1	ferredoxin-type protein, predicted role in	none	Cytoplasmic	cytoplasmic minus
CPR	napG	183	12	543.513	717.017	1.31923	355	27	795.518	1040.5	1.30796	189	11	918.633	1073.97	1.1691	2297587	2298282	696	b2205	16130142	NP_416709.1	ferredoxin-type protein essential for electron	none	Cytoplasmic	cytoplasmic minus
MPR	napH	261	14	624.446	673.863	1.07914	439	25	792.468	776.096	0.979341	225	14	880.965	1101.09	1.24987	2296737	2297600	864	b2204	16130141	NP_416708.1	ferredoxin-type protein essential for electron	multipass	Cytoplasmic Membrane	multipass membrane
	narG	7214	379	3982.98	4209.79	1.05694	13619	849	5673.36	6082.2	1.07206	3060	139	2764.87	2522.84	0.91246	1279087	1282830	3744	b1224	16129187	NP_415742.1	nitrate reductase 1, alpha subunit	peripheral	Cytoplasmic Membrane	peripheral membrane
	narH	2436	133	3271.95	3593.93	1.09841	4459	213	4518.87	3712.19	0.821486	931	47	2046.45	2075.25	1.01407	1282827	1284365	1539	b1225	16129188	NP_415743.1	nitrate reductase 1, beta (Fe-S) subunit	peripheral	Cytoplasmic Membrane	peripheral membrane
MPR	narI	720	45	2195.18	2760.2	1.25739	1347	60	3098.62	2373.62	0.766023	218	8	1087.72	801.808	0.737147	1285072	1285749	678	b1227	16129190	NP_415745.1	nitrate reductase 1, gamma (cytochrome b(NR))	multipass	Cytoplasmic Membrane	multipass membrane
CPR	narJ	596	35	1732.79	2047.18	1.18144	1206	56	2645.5	2112.55	0.798544	177	11	842.158	1051.32	1.24836	1284362	1285072	711	b1226	16129189	NP_415744.1	molybdenum-cofactor-assembly chaperone subunit	none	Cytoplasmic	cytoplasmic minus
MPR	narK	1457	64	2163.66	1912.04	0.883709	2236	87	2505.32	1676.37	0.669123	807	37	1961.21	1806.23	0.920977	1277180	1278571	1392	b1223	16129186	NP_415741.1	nitrate/nitrite transporter	multipass	Cytoplasmic Membrane	multipass membrane
CPR	narL	98	2	311.181	127.763	0.410575	169	15	404.89	618.016	1.52638	50	2	259.824	208.766	0.80349	1274402	1275052	651	b1221	16129184	NP_415739.1	DNA-binding response regulator in two-component	none	Cytoplasmic	cytoplasmic minus
MPR	narX	108	4	124.235	92.5697	0.745118	188	17	163.17	253.741	1.55507	56	6	105.422	226.889	2.15221	1275045	1276841	1797	b1222	16129185	NP_415740.1	sensory histidine kinase in two-component	multipass	Cytoplasmic Membrane	multipass membrane
	ndh	95	3	150.481	95.6022	0.635311	147	6	175.686	123.319	0.701927	105	8	272.188	416.572	1.53046	1165308	1166612	1305	b1109	16129072	NP_415627.1	respiratory NADH dehydrogenase 2/cupric	none	Cytoplasmic Membrane	none
	nikA	87	3	114.184	79.2133	0.693731	177	16	175.276	272.476	1.55455	61	0	131.02	0	0	3611690	3613264	1575	b3476	16131348	NP_417933.1	nickel transporter subunit	none	Secreted	none
CPR	nirB	1260	59	1023.82	964.477	0.942042	2069	136	1268.45	1433.87	1.13041	984	51	1308.48	1362.27	1.04111	3492033	3494576	2544	b3365	16131244	NP_417824.1	nitrite reductase, large subunit,	none	Cytoplasmic	cytoplasmic minus
MPR	nirC	111	4	284.327	206.131	0.72498	169	7	326.621	232.656	0.712311	111	4	465.307	336.819	0.723865	3495025	3495831	807	b3367	90111575	YP_026212.2	nitrite transporter	multipass	Cytoplasmic Membrane	multipass membrane
CPR	nirD	162	11	1024.08	1398.95	1.36605	198	14	944.383	1148.34	1.21597	110	8	1137.98	1662.46	1.46089	3494573	3494899	327	b3366	16131245	NP_417825.1	nitrite reductase, NAD(P)H-binding, small	none	Cytoplasmic	cytoplasmic minus
	nlpD	273	13	495.024	474.237	0.958009	477	32	652.596	752.895	1.15369	170	4	504.468	238.432	0.472641	2865636	2866775	1140	b2742	16130649	NP_417222.1	predicted outer membrane lipoprotein	lipoprotein	Secreted	lipoproteins group
	nlpI	1097	35	2562.31	1644.68	0.641875	1503	57	2648.78	1727.51	0.65219	603	23	2304.96	1766.02	0.76618	3306062	3306946	885	b3163	16131055	NP_417632.1	conserved protein	lipoprotein	Cytoplasmic Membrane	lipoproteins group
CPR	nrdD	339	11	327.61	213.865	0.652803	458	20	333.953	250.789	0.75097	239	9	377.987	285.918	0.756424	4458545	4460683	2139	b4238	16132060	NP_418659.1	anaerobic ribonucleoside-triphosphate	none	Cytoplasmic	cytoplasmic minus
CPR	nrdR	149	2	684.45	184.831	0.270043	168	11	582.274	655.646	1.12601	70	5	526.23	755.036	1.4348	432226	432675	450	b0413	16128398	NP_414947.1	conserved protein	none	Cytoplasmic	cytoplasmic minus
	nrfA	767	44	1103.33	1273.37	1.15411	1438	95	1560.75	1773.19	1.13612	311	25	732.139	1182.21	1.61473	4285787	4287223	1437	b4070	16131896	NP_418494.1	nitrite reductase, formate-dependent,	none	Secreted	none
	nrfB	294	19	1071.85	1393.57	1.30016	525	50	1444.13	2365.24	1.63783	90	2	536.969	239.694	0.446383	4287268	4287834	567	b4071	90111682	NP_418495.2	nitrite reductase, formate-dependent,	none	Secreted	none
CPR	nrfC	304	27	935.131	1670.9	1.78681	568	23	1318.29	918.011	0.696366	118	8	594.022	808.967	1.36185	4287831	4288502	672	b4072	16131898	NP_418496.1	formate-dependent nitrite reductase, 4Fe4S	none	Cytoplasmic	cytoplasmic minus
MPR	nrfD	577	31	1246.33	1347.12	1.08087	793	38	1292.39	1065.03	0.824079	179	9	632.748	639.059	1.00997	4288499	4289455	957	b4073	16131899	NP_418497.1	formate-dependent nitrite reductase, membrane	multipass	Cytoplasmic Membrane	multipass membrane
MPR	nrfE	198	12	246.71	300.81	1.21928	285	12	267.935	194.01	0.724094	99	4	201.873	163.841	0.811606	4289535	4291193	1659	b4074	16131900	NP_418498.1	heme lyase (NrfEFG) for insertion of heme into	multipass	Cytoplasmic Membrane	multipass membrane
CPR	nsrR	189	11	917.108	1073.84	1.1709	203	17	743.22	1070.36	1.44016	153	5	1214.99	797.573	0.656446	4404213	4404638	426	b4178	16132000	NP_418599.1	predicted DNA-binding transcriptional	none	Cytoplasmic	cytoplasmic minus
MPR	nuoA	251	21	1168.58	1966.95	1.6832	356	22	1250.54	1329.01	1.06275	176	11	1340.97	1683.53	1.25545	2402651	2403094	444	b2288	49176207	NP_416791.3	NADH:ubiquinone oxidoreductase, membrane	multipass	Cytoplasmic Membrane	multipass membrane
	nuoB	181	12	564.33	752.705	1.3338	224	20	526.945	809.106	1.53547	153	9	780.67	922.442	1.1816	2401973	2402635	663	b2287	16130222	NP_416790.1	NADH:ubiquinone oxidoreductase, chain B	peripheral	Cytoplasmic Membrane	peripheral membrane
CPR	nuoC	409	24	472.059	557.279	1.18053	579	49	504.213	733.82	1.45538	303	19	572.317	720.889	1.2596	2400077	2401867	1791	b2286	145698291	NP_416789.2	NADH:ubiquinone oxidoreductase, chain C,D	peripheral	Cytoplasmic	cytoplasmic minus
CPR	nuoE	197	15	812.824	1245.12	1.53184	255	18	793.841	963.66	1.21392	222	11	1499.01	1491.99	0.995314	2399574	2400074	501	b2285	16130220	NP_416788.1	NADH:ubiquinone oxidoreductase, chain E	none	Cytoplasmic	cytoplasmic minus
CPR	nuoF	583	22	900.701	683.792	0.759177	547	30	637.62	601.387	0.943175	568	29	1436.09	1472.83	1.02558	2398240	2399577	1338	b2284	16130219	NP_416787.1	NADH:ubiquinone oxidoreductase, chain F	none	Cytoplasmic	cytoplasmic minus
CPR	nuoG	983	44	745.138	671.003	0.900509	1091	66	623.98	649.154	1.04035	921	57	1142.52	1420.36	1.24318	2395461	2398187	2727	b2283	145698290	NP_416786.4	NADH:ubiquinone oxidoreductase, chain G	peripheral	Cytoplasmic	cytoplasmic minus
MPR	nuoH	403	16	851.794	680.359	0.798737	374	25	596.436	685.631	1.14955	369	16	1276.37	1111.71	0.870992	2394487	2395464	978	b2282	16130217	NP_416785.1	NADH:ubiquinone oxidoreductase, membrane	multipass	Cytoplasmic Membrane	multipass membrane
CPR	nuoI	180	19	685.237	1455.16	2.12359	228	11	654.886	543.353	0.82969	198	9	1233.55	1126.3	0.913057	2393930	2394472	543	b2281	16130216	NP_416784.1	NADH:ubiquinone oxidoreductase, chain I	peripheral	Cytoplasmic	cytoplasmic minus
MPR	nuoJ	320	17	1191.86	1273.83	1.06878	297	11	834.631	531.605	0.636934	369	13	2249.17	1591.7	0.707681	2393364	2393918	555	b2280	16130215	NP_416783.1	NADH:ubiquinone oxidoreductase, membrane	multipass	Cytoplasmic Membrane	multipass membrane
MPR	nuoK	164	8	1118.84	1098.01	0.981375	154	6	792.7	531.126	0.670022	197	9	2199.45	2018.41	0.917692	2393065	2393367	303	b2279	16130214	NP_416782.1	NADH:ubiquinone oxidoreductase, membrane	multipass	Cytoplasmic Membrane	multipass membrane
MPR	nuoL	869	41	975.211	925.66	0.94919	897	42	759.51	611.574	0.805221	824	34	1513.31	1254.29	0.828843	2391227	2393068	1842	b2278	16130213	NP_416781.1	NADH:ubiquinone oxidoreductase, membrane	multipass	Cytoplasmic Membrane	multipass membrane
MPR	nuoM	501	21	676.884	570.801	0.843277	563	16	573.915	280.49	0.488731	549	16	1213.87	710.622	0.585421	2389534	2391063	1530	b2277	16130212	NP_416780.1	NADH:ubiquinone oxidoreductase, membrane	multipass	Cytoplasmic Membrane	multipass membrane
MPR	nuoN	564	33	799.631	941.269	1.17713	515	15	550.91	275.945	0.50089	470	11	1090.51	512.679	0.470127	2388070	2389527	1458	b2276	145698289	NP_416779.2	NADH:ubiquinone oxidoreductase, membrane	multipass	Cytoplasmic Membrane	multipass membrane
CPR	nusA	473	31	657.092	866.395	1.31853	536	46	561.814	829.171	1.47588	370	19	841.179	867.683	1.03151	3314061	3315548	1488	b3169	16131061	NP_417638.1	transcription termination/antitermination L	cytosolic stress response	Cytoplasmic	cytoplasmic minus
CPR	nusB	130	9	639.827	891.149	1.3928	173	6	642.433	383.17	0.596435	79	5	636.308	808.967	1.27135	434361	434780	420	b0416	16128401	NP_414950.1	transcription antitermination protein	none	Cytoplasmic	cytoplasmic minus
CPR	nusG	149	9	564.108	685.499	1.21519	183	10	522.744	491.243	0.939739	120	4	743.495	497.826	0.669575	4175766	4176311	546	b3982	16131812	NP_418409.1	transcription termination factor	none	Cytoplasmic	cytoplasmic minus
CPR	obgE	121	4	213.234	141.814	0.665064	127	11	168.864	251.527	1.48952	112	4	323.005	231.725	0.717402	3328604	3329776	1173	b3183	16131073	NP_417650.1	GTPase involved in cell partioning and DNA	none	Cytoplasmic	cytoplasmic minus
	ompA	5983	385	11880.5	15380.4	1.29459	9477	751	14198.8	19349.9	1.36278	2646	188	8598.62	12272.1	1.42721	1018236	1019276	1041	b0957	16128924	NP_415477.1	outer membrane protein A (3a;II*;G;d)	secreted	Secreted	none
	ompC	5920	316	11084.6	11903.5	1.07388	9441	502	13337.7	12196.2	0.914416	1275	73	3906.89	4493.29	1.15009	2309668	2310771	1104	b2215	16130152	NP_416719.1	outer membrane porin protein C	secreted	Secreted	none
	ompF	3244	141	6157.74	5384.54	0.874434	3629	178	5197.45	4384.11	0.843512	4469	132	13882.6	8236.76	0.593313	985117	986205	1089	b0929	16128896	NP_415449.1	outer membrane porin 1a (Ia;b;F)	secreted	Secreted	none
CPR	ompR	89	5	255.521	288.798	1.13024	139	6	301.102	223.516	0.742326	78	4	366.481	377.518	1.03012	3533887	3534606	720	b3405	16131282	NP_417864.1	DNA-binding response regulator in two-component	cytosolic two component	Cytoplasmic	cytoplasmic minus
	ompT	159	7	344.522	305.145	0.885706	268	17	438.144	477.958	1.09087	120	4	425.523	284.919	0.669575	583903	584856	954	b0565	16128548	NP_415097.1	DLP12 prophage; outer membrane protease VII	secreted	Secreted	none
	ompW	201	7	650.225	455.569	0.700633	395	25	964.111	1049.37	1.08843	98	4	518.818	425.372	0.819888	1312044	1312682	639	b1256	16129217	NP_415772.1	outer membrane protein W	none	Secreted	none
	ompX	312	20	1249.89	1611.9	1.28963	529	25	1598.96	1299.51	0.812723	242	11	1586.56	1448.62	0.913057	849673	850188	516	b0814	16128782	NP_415335.1	outer membrane protein	secreted	Secreted	none
	oppA	951	41	1204.56	1044.77	0.867346	1624	111	1552.02	1824.28	1.17543	526	32	1090.32	1332.42	1.22204	1299206	1300837	1632	b1243	16129204	NP_415759.1	oligopeptide transporter subunit	none	Secreted	none
MPR	oppB	262	11	588.044	496.695	0.844657	294	20	497.873	582.451	1.16988	127	6	466.481	442.692	0.949004	1300923	1301843	921	b1244	16129205	NP_415760.1	oligopeptide transporter subunit	multipass	Cytoplasmic Membrane	multipass membrane
MPR	oppC	398	23	905.081	1052.26	1.16261	466	17	799.563	501.619	0.627366	280	18	1042.04	1345.61	1.29132	1301858	1302766	909	b1245	16129206	NP_415761.1	oligopeptide transporter subunit	multipass	Cytoplasmic Membrane	multipass membrane
	oppD	360	23	733.893	943.294	1.28533	484	18	744.455	476.128	0.639566	321	18	1070.92	1206.27	1.12639	1302778	1303791	1014	b1246	49176090	YP_025300.1	oligopeptide transporter subunit	peripheral	Cytoplasmic Membrane	peripheral membrane
	oppF	366	20	752.806	827.601	1.09935	387	15	600.587	400.327	0.666559	323	14	1087.24	946.612	0.870655	1303788	1304792	1005	b1247	16129208	NP_415763.1	oligopeptide transporter subunit	peripheral	Cytoplasmic Membrane	peripheral membrane
	otsB	75	8	193.552	415.35	2.14594	92	4	179.137	133.942	0.747705	65	5	274.518	424.178	1.54517	1979611	1980411	801	b1897	16129849	NP_416411.1	trehalose-6-phosphate phosphatase,	none	Unknown	none
CPR	oxyR	200	10	450.356	453.017	1.00591	252	5	428.143	146.089	0.341215	125	4	460.635	296.093	0.642792	4156513	4157430	918	b3961	16131799	NP_418396.1	DNA-binding transcriptional dual regulator	none	Cytoplasmic	cytoplasmic minus
	pal	922	77	3651.14	6134.47	1.68015	844	86	2521.75	4418.93	1.75232	904	66	5858.52	8591.79	1.46655	778290	778811	522	b0741	16128716	NP_415269.1	peptidoglycan-associated outer membrane	lipoprotein	Secreted	lipoproteins group
CPR	panB	98	5	254.816	261.553	1.02644	157	12	308.009	404.859	1.31444	87	4	370.205	341.903	0.923552	148807	149601	795	b0134	16128127	NP_414676.1	3-methyl-2-oxobutanoate	none	Cytoplasmic	cytoplasmic minus
CPR	panC	162	9	393.046	439.299	1.11768	221	7	404.561	220.368	0.544708	115	4	456.613	319.029	0.698687	147944	148795	852	b0133	16128126	NP_414675.1	pantothenate synthetase	none	Cytoplasmic	cytoplasmic minus
CPR	parE	213	17	232.593	373.47	1.60568	223	14	183.732	198.366	1.07965	202	12	360.986	430.765	1.1933	3171526	3173418	1893	b3030	16130926	NP_417502.1	DNA topoisomerase IV, subunit B	none	Cytoplasmic	cytoplasmic minus
CPR	pck	3636	151	4630.99	3869.15	0.835491	4615	294	4434.9	4858.68	1.09555	2538	102	5290.09	4270.63	0.807289	3530840	3532462	1623	b3403	16131280	NP_417862.1	phosphoenolpyruvate carboxykinase	none	Cytoplasmic	cytoplasmic minus
CPR	pcm	123	6	405.514	397.961	0.981375	125	7	310.938	299.447	0.963044	87	3	469.398	325.135	0.692664	2866915	2867541	627	b2743	16130650	NP_417223.1	L-isoaspartate protein	none	Cytoplasmic	cytoplasmic minus
CPR	pcnB	74	1	109.419	29.7475	0.271867	89	7	99.2919	134.301	1.35259	55	5	133.09	243.037	1.82611	157729	159126	1398	b0143	162135892	NP_414685.4	poly(A) polymerase I	none	Cytoplasmic	cytoplasmic minus
CPR	pepA	157	8	214.643	220.037	1.02513	223	9	230.03	159.654	0.694058	89	3	199.126	134.828	0.677098	4482463	4483974	1512	b4260	16132082	NP_418681.1	multifunctional aminopeptidase A: a	none	Cytoplasmic	cytoplasmic minus
CPR	pepB	189	7	304.274	226.72	0.745118	238	10	289.096	208.893	0.722572	119	2	313.525	105.846	0.337601	2653097	2654380	1284	b2523	90111453	NP_417018.4	aminopeptidase B	none	Cytoplasmic	cytoplasmic minus
CPR	pepD	514	23	728.742	656.036	0.90023	559	33	597.978	607.079	1.01522	300	13	696.071	605.893	0.870448	254259	255716	1458	b0237	16128223	NP_414772.1	aminoacyl-histidine dipeptidase (peptidase D)	none	Cytoplasmic	cytoplasmic minus
	pepN	408	27	322.767	429.716	1.33135	654	46	390.364	472.18	1.20959	247	13	319.777	338.076	1.05722	989845	992457	2613	b0932	16128899	NP_415452.1	aminopeptidase N	peripheral	Cytoplasmic Membrane	peripheral membrane
CPR	pepP	194	14	302.431	439.078	1.45183	287	12	337.574	242.732	0.719048	93	4	237.263	204.987	0.863968	3051537	3052862	1326	b2908	16130810	NP_417384.1	proline aminopeptidase P II	none	Cytoplasmic	cytoplasmic minus
CPR	pepQ	256	9	397.287	280.993	0.70728	366	22	428.556	443.004	1.03371	189	3	480.007	153.048	0.318845	4029184	4030515	1332	b3847	16131693	NP_418289.1	proline dipeptidase	none	Cytoplasmic	cytoplasmic minus
CPR	pepT	217	14	365.581	474.505	1.29795	307	16	390.234	349.756	0.896272	126	4	347.389	221.526	0.637691	1185067	1186293	1227	b1127	16129090	NP_415645.1	peptidase T	none	Cytoplasmic	cytoplasmic minus
CPR	pfkA	395	21	847.889	906.881	1.06957	553	24	895.632	668.458	0.746353	350	11	1229.51	776.205	0.631314	4105575	4106537	963	b3916	16131754	NP_418351.1	6-phosphofructokinase I	none	Cytoplasmic	cytoplasmic minus
CPR	pflA	78	6	217.593	336.737	1.54755	133	11	279.94	398.165	1.42233	52	3	237.397	275.114	1.15888	949563	950303	741	b0902	16128869	NP_415422.1	pyruvate formate lyase activating enzyme 1	none	Cytoplasmic	cytoplasmic minus
CPR	pflB	2451	136	2219.25	2477.37	1.11631	4287	292	2928.72	3430.57	1.17135	1141	49	1690.71	1458.48	0.862643	950495	952777	2283	b0903	16128870	NP_415423.1	pyruvate formate lyase I	none	Cytoplasmic	cytoplasmic minus
CPR	pgi	285	10	357.05	252.042	0.705901	523	30	494.366	487.67	0.986456	143	5	293.185	205.919	0.702351	4231781	4233430	1650	b4025	16131851	NP_418449.1	glucosephosphate isomerase	none	Cytoplasmic	cytoplasmic minus
CPR	pgk	602	30	1069.08	1071.83	1.00257	957	58	1282.3	1336.49	1.04226	417	12	1211.92	700.549	0.57805	3069481	3070644	1164	b2926	16130827	NP_417401.1	phosphoglycerate kinase	none	Cytoplasmic	cytoplasmic minus
CPR	pgm	277	15	348.931	380.137	1.08943	327	22	310.792	359.586	1.157	172	4	354.576	165.639	0.467145	712781	714421	1641	b0688	16128664	NP_415214.1	phosphoglucomutase	none	Cytoplasmic	cytoplasmic minus
MPR	pgpA	114	3	454.052	240.387	0.529426	127	6	381.652	310.079	0.812467	55	3	358.497	392.793	1.09567	435813	436331	519	b0418	16128403	NP_414952.1	phosphatidylglycerophosphatase A	multipass	Cytoplasmic Membrane	multipass membrane
MPR	pgsA	82	3	308.752	227.251	0.736031	82	7	232.955	341.991	1.46806	50	1	308.097	123.776	0.401745	1990293	1990841	549	b1912	16129859	NP_416422.1	phosphatidylglycerophosphate synthetase	multipass	Cytoplasmic Membrane	multipass membrane
CPR	pheT	478	24	413.773	417.959	1.01012	544	33	355.3	370.654	1.04321	286	15	405.155	426.842	1.05353	1793581	1795968	2388	b1713	16129669	NP_416228.1	phenylalanine tRNA synthetase, beta subunit	protein biosynthesis	Cytoplasmic	cytoplasmic minus
MPR	pitA	209	8	288.02	221.797	0.770074	278	7	289.058	125.169	0.433024	128	4	288.674	181.209	0.627727	3635665	3637164	1500	b3493	16131365	NP_417950.1	phosphate transporter, low-affinity	multipass	Cytoplasmic Membrane	multipass membrane
CPR	pka	455	25	353.456	390.708	1.1054	606	42	355.188	423.344	1.19189	344	18	437.324	459.661	1.05108	2717975	2720635	2661	b2584	16130509	NP_417079.1	fused predicted acyl-CoA synthetase:	none	Cytoplasmic	cytoplasmic minus
	pldB	131	12	264.706	487.824	1.84289	195	14	297.297	367.064	1.23467	91	5	300.923	332.127	1.1037	4007193	4008215	1023	b3825	49176423	YP_026266.1	lysophospholipase L(2)	peripheral	Cytoplasmic Membrane	peripheral membrane
	plsB	172	4	146.678	68.6253	0.467865	279	11	179.516	121.716	0.678027	127	8	177.24	224.268	1.26534	4252066	4254489	2424	b4041	90111678	NP_418465.4	glycerol-3-phosphate O-acyltransferase	peripheral	Cytoplasmic Membrane	peripheral membrane
CPR	plsX	118	5	227.751	194.15	0.852466	171	5	249.022	125.219	0.502843	111	3	350.609	190.345	0.542899	1146844	1147914	1071	b1090	90111212	NP_415608.2	fatty acid/phospholipid synthesis protein	none	Cytoplasmic	cytoplasmic minus
CPR	pmbA	125	7	190.977	215.158	1.12662	183	13	210.952	257.712	1.22166	91	3	227.527	150.672	0.662217	4455982	4457334	1353	b4235	16132057	NP_418656.1	predicted peptidase required for the maturation	none	Cytoplasmic	cytoplasmic minus
	pmrD	63	2	487.75	311.513	0.638673	62	8	362.169	803.652	2.219	66	3	836.223	763.52	0.913057	2371294	2371560	267	b2259	90111410	NP_416762.2	polymyxin resistance protein B	none	Unknown	none
CPR	pnp	1115	59	1079.05	1148.7	1.06455	1446	107	1055.84	1343.61	1.27255	693	30	1097.54	954.4	0.869578	3307055	3309190	2136	b3164	145698316	NP_417633.4	s; cytoplasm	cytosolic stress response	Cytoplasmic	cytoplasmic minus
MPR	pntA	146	10	196.87	271.278	1.37796	237	9	241.122	157.467	0.653059	74	4	163.297	177.308	1.0858	1674395	1675927	1533	b1603	16129561	NP_416120.1	pyridine nucleotide transhydrogenase, alpha	multipass	Cytoplasmic Membrane	multipass membrane
MPR	pntB	167	12	248.532	359.283	1.44562	208	15	233.557	289.653	1.24018	103	3	250.856	146.767	0.585066	1672996	1674384	1389	b1602	16129560	NP_416119.1	pyridine nucleotide transhydrogenase, beta	multipass	Cytoplasmic Membrane	multipass membrane
CPR	polA	352	10	261.08	149.218	0.571539	428	23	239.518	221.35	0.92415	249	19	302.24	463.262	1.53276	4044989	4047775	2787	b3863	16131704	NP_418300.1	fused DNA polymerase I 5'->3' polymerase/3'->5'	none	Cytoplasmic	cytoplasmic minus
CPR	polB	77	1	67.674	17.6815	0.261275	104	6	68.9647	68.4232	0.992147	52	3	74.7921	86.6751	1.15888	63429	65780	2352	b0060	16128054	NP_414602.1	DNA polymerase II	none	Cytoplasmic	cytoplasmic minus
CPR	ppa	143	5	556.685	391.591	0.703433	253	15	743.116	757.68	1.0196	105	5	668.936	639.861	0.956536	4447145	4447675	531	b4226	16132048	NP_418647.1	inorganic pyrophosphatase	none	Cytoplasmic	cytoplasmic minus
CPR	ppc	358	22	279.047	344.99	1.23631	529	23	311.109	232.618	0.747705	207	8	264.05	204.987	0.776319	4148470	4151121	2652	b3956	16131794	NP_418391.1	phosphoenolpyruvate carboxylase	none	Cytoplasmic	cytoplasmic minus
	ppiD	182	6	200.971	133.292	0.663237	219	4	182.461	57.3117	0.314104	122	1	220.467	36.2998	0.16465	461139	463010	1872	b0441	16128426	NP_414975.1	peptidyl-prolyl cis-trans isomerase (rotamase	single pass type II	Cytoplasmic Membrane	single pass membrane
	ppk	163	7	163.01	140.836	0.863971	204	12	153.929	155.715	1.0116	85	4	139.113	131.501	0.945282	2621066	2623132	2067	b2501	16130426	NP_416996.1	polyphosphate kinase, component of RNA	peripheral	Cytoplasmic Membrane	peripheral membrane
CPR	ppsA	230	7	199.849	122.366	0.612293	290	19	190.123	214.214	1.12671	114	9	162.106	257.074	1.58584	1782758	1785136	2379	b1702	16129658	NP_416217.1	phosphoenolpyruvate synthase	none	Cytoplasmic	cytoplasmic minus
CPR	ppx	85	4	113.947	107.878	0.946738	137	6	138.569	104.365	0.753163	58	6	127.243	264.41	2.07799	2623137	2624678	1542	b2502	16130427	NP_416997.1	exopolyphosphatase	peripheral	Cytoplasmic	cytoplasmic minus
	prc	174	7	175.54	142.074	0.809352	242	11	184.206	143.993	0.781692	142	3	234.442	99.4923	0.424379	1910792	1912840	2049	b1830	16129784	NP_416344.1	carboxy-terminal protease for	peripheral	Cytoplasmic Membrane	peripheral membrane
CPR	preA	337	15	563.611	504.696	0.895468	563	31	710.429	672.717	0.946916	71	5	194.325	274.892	1.4146	2233287	2234522	1236	b2147	90111398	NP_416652.4	Dihydropyrimidine dehydrogenase,	none	Cytoplasmic	cytoplasmic minus
CPR	prfA	55	0	104.979	0	0	76	0	109.45	0	0	53	2	165.553	125.491	0.75801	1264235	1265317	1083	b1211	16129174	NP_415729.1	peptide chain release factor RF-1	protein biosynthesis	Cytoplasmic	cytoplasmic minus
CPR	prfB	106	4	214.19	162.608	0.759177	168	18	256.132	471.939	1.84256	75	4	248.014	265.702	1.07132	3033206	3034228	1023	b2891	16130793	NP_417367.1	s; cytoplasm	protein biosynthesis	Cytoplasmic	cytoplasmic minus
CPR	prfC	65	4	84.5054	104.621	1.23804	83	3	81.4164	50.6073	0.621586	50	2	106.381	85.4758	0.80349	4607437	4609026	1590	b4375	16132193	NP_418792.1	peptide chain release factor RF-3	protein biosynthesis	Cytoplasmic	cytoplasmic minus
	priB	204	17	1338.71	2244.38	1.67652	222	16	1099.19	1362.38	1.23944	213	9	2287.49	1941.52	0.848757	4423543	4423857	315	b4201	16132023	NP_418622.1	primosomal protein N	none	Unknown	none
CPR	prlC	106	8	107.252	162.847	1.51835	136	10	103.825	131.287	1.2645	57	7	94.3835	232.831	2.46686	3641163	3643205	2043	b3498	16131370	NP_417955.1	oligopeptidase A	none	Cytoplasmic	cytoplasmic minus
CPR	proA	99	5	163.195	165.817	1.01607	121	6	150.494	128.334	0.852755	64	1	172.652	54.1892	0.313863	260727	261980	1254	b0243	16128229	NP_414778.1	gamma-glutamylphosphate reductase	none	Cytoplasmic	cytoplasmic minus
MPR	proP	108	5	148.536	138.347	0.931398	214	8	222.068	142.764	0.642887	71	2	159.805	90.4235	0.565838	4328525	4330027	1503	b4111	16131937	NP_418535.1	proline/glycine betaine transporter	multipass	Cytoplasmic Membrane	multipass membrane
CPR	proQ	94	11	277.983	654.444	2.35426	173	7	386.011	268.602	0.695841	84	6	406.529	583.29	1.4348	1912860	1913558	699	b1831	49176156	YP_026161.1	predicted structural transport element	none	Cytoplasmic	cytoplasmic minus
CPR	proS	265	15	318.668	362.888	1.13877	231	14	209.588	218.445	1.04226	148	12	291.256	474.368	1.6287	217057	218775	1719	b0194	16128187	NP_414736.1	prolyl-tRNA synthetase	protein biosynthesis	Cytoplasmic	cytoplasmic minus
CPR	prs	104	4	226.774	175.472	0.773777	169	18	278.041	509.276	1.83166	63	4	224.813	286.723	1.27538	1260151	1261098	948	b1207	16129170	NP_415725.1	phosphoribosylpyrophosphate synthase	none	Cytoplasmic	cytoplasmic minus
CPR	pssA	196	13	298.789	398.695	1.33437	284	15	326.655	296.702	0.908304	89	5	222.034	250.565	1.1285	2720749	2722104	1356	b2585	90111464	NP_417080.4	phosphatidylserine synthase	peripheral	Cytoplasmic	cytoplasmic minus
CPR	pta	192	6	185.03	116.327	0.628693	394	24	286.484	300.105	1.04755	104	5	164.02	158.399	0.965733	2412769	2414913	2145	b2297	16130232	NP_416800.1	phosphate acetyltransferase	none	Cytoplasmic	cytoplasmic minus
CPR	ptsA	67	3	55.3549	49.8645	0.900814	416	21	259.321	225.124	0.868129	66	1	89.2373	27.1596	0.304352	4137743	4140244	2502	b3947	49176446	YP_026278.1	fused predicted PTS enzymes: Hpr	none	Cytoplasmic	cytoplasmic minus
MPR	ptsG	174	12	250.824	348.008	1.38746	241	14	262.119	261.859	0.999009	132	5	311.397	236.936	0.760881	1157092	1158525	1434	b1101	16129064	NP_415619.1	fused glucose-specific PTS enzymes: IIB	multipass	Cytoplasmic Membrane	multipass membrane
CPR	ptsI	925	44	1106.54	1058.93	0.956973	1186	80	1070.46	1241.75	1.16001	526	30	1029.75	1179.74	1.14566	2532088	2533815	1728	b2416	16130342	NP_416911.1	PEP-protein phosphotransferase of PTS system	none	Cytoplasmic	cytoplasmic minus
CPR	ptsP	227	7	208.829	129.554	0.620385	345	27	239.468	322.292	1.34587	207	7	311.643	211.692	0.679279	2964210	2966456	2247	b2829	16130733	NP_417306.1	fused PTS enzyme: PEP-protein	none	Cytoplasmic	cytoplasmic minus
CPR	purA	745	62	1185.54	1984.9	1.67427	958	77	1150.24	1589.9	1.38224	480	41	1250.03	2144.79	1.71579	4402710	4404008	1299	b4177	16131999	NP_418598.1	adenylosuccinate synthetase	none	Cytoplasmic	cytoplasmic minus
CPR	putA	65	3	33.9045	31.4814	0.928532	51	8	20.0714	54.1446	2.6976	182	5	155.359	85.7346	0.551848	1074143	1078105	3963	b1014	16128980	NP_415534.1	fused DNA-binding transcriptional	none	Cytoplasmic	cytoplasmic minus
CPR	pykA	375	19	537.197	547.576	1.01932	613	32	662.56	594.803	0.897734	196	5	459.494	235.458	0.51243	1935673	1937115	1443	b1854	16129807	NP_416368.1	pyruvate kinase II	none	Cytoplasmic	cytoplasmic minus
CPR	pykF	139	12	203.348	353.18	1.73682	274	9	302.44	170.84	0.564872	78	5	186.742	240.457	1.28764	1753722	1755134	1413	b1676	16129632	NP_416191.1	pyruvate kinase I	none	Cytoplasmic	cytoplasmic minus
CPR	pyrG	330	13	416.455	330.055	0.792535	474	32	451.331	523.993	1.16099	192	9	396.531	373.369	0.94159	2906051	2907688	1638	b2780	16130687	NP_417260.1	CTP synthetase	none	Cytoplasmic	cytoplasmic minus
CPR	queG	88	5	159.568	182.399	1.14308	132	7	180.593	164.696	0.911974	66	3	195.852	178.824	0.913057	4390951	4392090	1140	b4166	16131988	NP_418587.1	predicted Fe-S electron transport protein	none	Cytoplasmic	cytoplasmic minus
CPR	raiA	700	43	4230.97	5228.77	1.23583	1157	75	5276.41	5881.99	1.11477	293	21	2898.22	4172.57	1.4397	2735176	2735517	342	b2597	16130518	NP_417088.1	cold shock protein associated with 30S	none	Cytoplasmic	cytoplasmic minus
CPR	rarA	66	6	101.511	185.656	1.82893	70	4	81.2325	79.827	0.982698	52	1	130.886	50.5605	0.386293	937217	938560	1344	b0892	16128859	NP_415412.1	recombination protein	none	Cytoplasmic	cytoplasmic minus
	ratA	55	0	238.349	0	0	70	4	228.881	224.921	0.982698	52	1	368.786	142.46	0.386293	2752310	2752786	477	b2619	16130538	NP_417109.1	conserved protein	none	Unknown	none
CPR	ravA	234	9	323.119	250.022	0.773777	460	27	479.255	483.761	1.0094	100	6	225.979	272.358	1.20524	3927620	3929116	1497	b3746	90111646	NP_418202.4	fused predicted transcriptional regulator:	none	Cytoplasmic	cytoplasmic minus
	rbbA	171	6	129.196	91.1995	0.705901	302	25	172.156	245.083	1.42361	74	4	91.4967	99.3469	1.0858	3624826	3627561	2736	b3486	49176363	YP_026225.1	fused ribosome-associated ATPase: ATP-binding	none	Cytoplasmic Membrane	none
	rbsA	177	4	242.95	110.457	0.454648	273	16	282.728	284.96	1.0079	154	10	345.928	451.217	1.30437	3931801	3933306	1506	b3749	16131617	NP_418205.1	fused D-ribose transporter subunits of ABC	peripheral	Cytoplasmic Membrane	peripheral membrane
	rbsB	656	32	1521.93	1493.58	0.981375	902	70	1578.92	2107.22	1.3346	414	22	1571.85	1677.86	1.06744	3934301	3935191	891	b3751	16131619	NP_418207.1	D-ribose transporter subunit	none	Secreted	none
MPR	rbsC	227	12	485.755	516.608	1.06352	332	15	536.033	416.489	0.776983	160	9	560.315	633.105	1.12991	3933311	3934276	966	b3750	16131618	NP_418206.1	D-ribose transporter subunit	multipass	Cytoplasmic Membrane	multipass membrane
CPR	rbsK	241	13	535.676	581.323	1.08521	258	12	432.681	346.089	0.799871	185	17	672.943	1242.16	1.84586	3935317	3936246	930	b3752	16131620	NP_418208.1	ribokinase	none	Cytoplasmic	cytoplasmic minus
CPR	rcsB	137	7	435.019	447.172	1.02794	202	14	483.951	576.815	1.19189	95	1	493.665	104.383	0.211445	2314199	2314849	651	b2217	16130154	NP_416721.1	DNA-binding response regulator in two-component	none	Cytoplasmic	cytoplasmic minus
MPR	rcsC	63	3	45.6945	43.7757	0.958009	96	2	52.536	18.8224	0.358275	69	4	81.9019	95.373	1.16448	2315049	2317898	2850	b2218	145698285	NP_416722.2	hybrid sensory kinase in two-component	multipass	Unknown	multipass membrane
MPR	rcsD	167	8	129.147	124.465	0.963746	220	9	128.367	90.3093	0.703523	98	5	124.027	127.11	1.02486	2311510	2314182	2673	b2216	16130153	NP_416720.1	phosphotransfer intermediate protein in	multipass	Cytoplasmic Membrane	multipass membrane
CPR	recA	426	23	829.189	900.659	1.08619	781	39	1146.98	984.984	0.85876	388	19	1235.94	1215.74	0.983654	2820730	2821791	1062	b2699	16130606	NP_417179.1	DNA strand exchange and recombination protein	cytosolic stress response	Cytoplasmic	cytoplasmic minus
CPR	recB	81	6	47.2587	70.4267	1.49024	110	3	48.4231	22.7112	0.469015	68	4	64.9273	76.7183	1.1816	2950483	2954025	3543	b2820	16130724	NP_417297.1	exonuclease V (RecBCD complex), beta subunit	none	Cytoplasmic	cytoplasmic minus
CPR	recC	71	4	43.5638	49.376	1.13342	111	5	51.3869	39.8069	0.77465	74	4	74.3054	80.6806	1.0858	2957082	2960450	3369	b2822	16130726	NP_417299.1	exonuclease V (RecBCD complex), gamma chain	none	Cytoplasmic	cytoplasmic minus
CPR	recJ	119	1	141.862	23.9833	0.16906	129	6	116.03	92.8093	0.799871	77	4	150.221	156.755	1.04349	3034395	3036128	1734	b2892	16130794	NP_417368.1	ssDNA exonuclease, 5' --> 3'-specific	none	Cytoplasmic	cytoplasmic minus
CPR	recR	88	7	300.178	480.377	1.60031	72	10	185.307	442.605	2.3885	85	7	474.5	784.939	1.65424	493629	494234	606	b0472	16128456	NP_415005.1	gap repair protein	none	Cytoplasmic	cytoplasmic minus
CPR	relA	293	15	270.993	279.107	1.02994	411	19	286.811	228.016	0.795005	220	5	332.993	152.021	0.456528	2909439	2911673	2235	b2784	16130691	NP_417264.1	(p)ppGpp synthetase I/GTP pyrophosphokinase	none	Cytoplasmic	cytoplasmic minus
CPR	rfaD	149	9	330.121	401.16	1.21519	251	14	419.588	402.472	0.959208	80	3	290.067	218.499	0.753272	3792010	3792942	933	b3619	16131490	NP_418076.1	ADP-L-glycero-D-mannoheptose-6-epimerase,	none	Cytoplasmic	cytoplasmic minus
CPR	rfaE	154	3	221.993	87.002	0.391913	147	6	159.882	112.225	0.701927	125	2	294.884	94.7744	0.321396	3193342	3194775	1434	b3052	16130948	NP_417524.1	fused heptose 7-phosphate kinase/heptose	none	Cytoplasmic	cytoplasmic minus
	rfe	82	7	153.537	263.685	1.71741	137	5	193.545	121.476	0.627636	55	2	168.532	123.104	0.730446	3965939	3967042	1104	b3784	16131640	NP_418231.1	UDP-GlcNAc:undecaprenylphosphate	none	Cytoplasmic Membrane	none
CPR	rffD	71	2	116.205	65.8542	0.56671	87	6	107.435	127.42	1.18602	54	2	144.637	107.606	0.743972	3969283	3970545	1263	b3787	49176410	YP_026254.1	UDP-N-acetyl-D-mannosaminuronic acid	none	Cytoplasmic	cytoplasmic minus
CPR	rhlB	298	20	486.576	656.982	1.35021	408	27	502.64	572.031	1.13805	216	14	577.178	751.458	1.30195	3962388	3963653	1266	b3780	16131636	NP_418227.1	ATP-dependent RNA helicase	none	Cytoplasmic	cytoplasmic minus
CPR	rho	318	19	521.705	627.105	1.20203	496	39	613.963	830.201	1.3522	279	16	749.072	862.898	1.15196	3964440	3965699	1260	b3783	16131639	NP_418230.1	transcription termination factor	none	Cytoplasmic	cytoplasmic minus
CPR	ribB	175	14	553.132	890.241	1.60946	264	11	629.589	451.132	0.716551	148	5	765.55	519.52	0.678623	3181835	3182488	654	b3041	16130937	NP_417513.1	3,4-dihydroxy-2-butanone-4-phosphate synthase	peripheral	Cytoplasmic	cytoplasmic minus
CPR	ribD	178	10	333.288	376.693	1.13024	215	15	303.739	364.428	1.19981	114	3	349.322	184.656	0.528612	432679	433782	1104	b0414	16128399	NP_414948.1	fused	none	Cytoplasmic	cytoplasmic minus
CPR	ribE	109	6	478.381	529.77	1.10742	132	8	437.103	455.573	1.04226	71	8	509.949	1154.2	2.26335	433871	434341	471	b0415	16128400	NP_414949.1	riboflavin synthase beta chain	none	Cytoplasmic	cytoplasmic minus
CPR	ribF	100	6	219.441	264.885	1.20709	153	6	253.321	170.84	0.674401	70	5	251.384	360.686	1.4348	21407	22348	942	b0025	16128019	NP_414566.1	bifunctional riboflavin kinase/FAD synthetase	none	Cytoplasmic	cytoplasmic minus
CPR	ridA	222	23	1185.8	2471.58	2.08432	378	38	1523.39	2633.67	1.72882	108	11	944.066	1931.49	2.04592	4468550	4468936	387	b4243	90111711	NP_418664.2	ketoacid-binding protein	none	Cytoplasmic	cytoplasmic minus
	rihA	131	3	289.31	133.292	0.460722	150	5	249.946	143.279	0.573241	91	9	328.893	653.397	1.98665	682700	683635	936	b0651	16128634	NP_415184.1	ribonucleoside hydrolase 1	none	Unknown	none
	rihC	50	5	112.958	227.251	2.01182	135	10	230.114	293.135	1.27387	84	5	310.562	371.329	1.19567	27293	28207	915	b0030	16128024	NP_414571.1	ribonucleoside hydrolase 3	none	Unknown	none
CPR	rimJ	75	6	265.017	426.533	1.60946	101	5	269.275	229.247	0.851348	71	4	410.575	464.638	1.13168	1124785	1125369	585	b1066	16129029	NP_415584.1	ribosomal-protein-S5-alanine	none	Cytoplasmic	cytoplasmic minus
CPR	rimL	56	3	214.369	231.039	1.07776	62	1	179.072	49.6701	0.277375	66	3	413.466	377.518	0.913057	1496962	1497501	540	b1427	16129386	NP_415944.1	ribosomal-protein-L7/L12-serine	none	Cytoplasmic	cytoplasmic minus
CPR	rimM	700	33	2635.69	2499.76	0.948429	497	30	1411.94	1465.68	1.03806	741	31	4566	3837.07	0.840357	2743392	2743940	549	b2608	90111466	NP_417099.4	16S rRNA processing protein	none	Cytoplasmic	cytoplasmic minus
CPR	rimP	161	9	734.676	826.231	1.12462	252	15	867.627	888.142	1.02364	131	7	978.279	1050.05	1.07336	3315576	3316028	453	b3170	226524751	NP_417639.6	conserved protein	none	Cytoplasmic	cytoplasmic minus
CPR	rlmD	90	4	142.889	127.763	0.894142	134	3	160.518	61.8016	0.385012	66	6	171.484	313.149	1.82611	2911721	2913022	1302	b2785	16130692	NP_417265.1	23S rRNA m(5)U1939 methyltransferase,	none	Cytoplasmic	cytoplasmic minus
CPR	rlmE	198	10	649.67	660.11	1.01607	248	13	613.963	553.467	0.901467	176	17	945.065	1833.66	1.94025	3325057	3325686	630	b3179	16131069	NP_417646.1	23S rRNA methyltransferase	cytosolic stress response	Cytoplasmic	cytoplasmic minus
CPR	rlmJ	53	1	129.962	49.3321	0.379588	72	2	133.21	63.6343	0.477701	55	1	220.711	80.6088	0.365223	3643408	3644250	843	b3499	16131371	NP_417956.1	predicted DNA (exogenous) processing protein	none	Cytoplasmic	cytoplasmic minus
	rmuC	90	4	130.281	116.49	0.894142	144	8	157.277	150.263	0.955401	79	8	187.149	380.69	2.03415	4015356	4016783	1428	b3832	16131681	NP_418276.1	predicted recombination limiting protein	none	Unknown	none
CPR	rne	496	21	321.813	274.114	0.851778	816	75	399.462	631.4	1.58063	286	11	303.676	234.616	0.772587	1140405	1143590	3186	b1084	16129047	NP_415602.1	fused ribonucleaseE:	peripheral	Cytoplasmic	cytoplasmic minus
CPR	rng	97	2	136.403	56.5809	0.414808	128	5	135.807	91.2309	0.671766	52	6	119.667	277.36	2.31776	3394348	3395817	1470	b3247	90111563	NP_417713.2	ribonuclease G	cell cycle	Cytoplasmic	cytoplasmic minus
	rnpB	32007	192	175498	21179.6	0.120683	30998	221	128240	15723.2	0.122607	12777	152	114651	27397.6	0.238966	3268238	3268614	377	b3123	N/A	N/A	RNase P M1 sRNA component	sRNA	Unknown	none
CPR	rnr	613	23	518.899	391.687	0.754842	858	54	547.99	593.113	1.08234	534	25	739.751	695.672	0.940414	4404677	4407118	2442	b4179	90111698	NP_418600.4	exoribonuclease R, RNase R	cytosolic stress response	Cytoplasmic	cytoplasmic minus
CPR	rob	313	16	743.692	764.818	1.02841	474	35	849.748	1079.04	1.26984	196	12	762.126	937.286	1.22983	4632464	4633333	870	b4396	16132213	NP_418813.1	DNA-binding transcriptional activator	none	Cytoplasmic	cytoplasmic minus
	rodZ	223	16	454.606	656.204	1.44346	339	27	521.426	714.192	1.36969	139	6	463.731	402.09	0.867076	2639853	2640866	1014	b2516	16130441	NP_417011.1	conserved protein	single pass type II	Unknown	single pass membrane
	rpiA	154	6	482.331	378.063	0.783826	158	7	373.374	284.474	0.761902	57	2	292.16	205.919	0.704816	3056688	3057347	660	b2914	16130815	NP_417389.1	ribose 5-phosphate isomerase, constitutive	none	Unknown	none
CPR	rplA	1163	76	3410.04	4483.13	1.31469	856	67	1893.72	2549.03	1.34604	958	51	4596.91	4915.77	1.06936	4176902	4177606	705	b3984	16131814	NP_418411.1	50S ribosomal subunit protein L1	ribosomal proteins	Cytoplasmic	cytoplasmic minus
CPR	rplB	742	43	1865.95	2175.47	1.16588	533	29	1011.31	946.271	0.935684	605	33	2489.85	2728.05	1.09567	3448565	3449386	822	b3317	16131196	NP_417776.1	50S ribosomal subunit protein L2	ribosomal proteins	Cytoplasmic	cytoplasmic minus
CPR	rplC	617	27	2024.48	1782.3	0.880375	432	24	1069.48	1021.79	0.955401	515	25	2765.39	2696.56	0.975109	3450319	3450948	630	b3320	16131199	NP_417779.1	50S ribosomal subunit protein L3	ribosomal proteins	Cytoplasmic	cytoplasmic minus
CPR	rplD	607	38	2070.54	2607.76	1.25946	421	16	1083.53	708.168	0.653576	581	21	3243.35	2354.82	0.726045	3449703	3450308	606	b3319	16131198	NP_417778.1	50S ribosomal subunit protein L4	ribosomal proteins	Cytoplasmic	cytoplasmic minus
CPR	rplE	703	29	2691.1	2233.37	0.829911	714	33	2062.22	1639.11	0.79483	588	27	3683.61	3397.66	0.922374	3444921	3445460	540	b3308	16131187	NP_417767.1	50S ribosomal subunit protein L5	ribosomal proteins	Cytoplasmic	cytoplasmic minus
CPR	rplF	800	69	3096.83	5373.6	1.73519	682	48	1991.93	2410.96	1.21036	758	52	4801.95	6617.17	1.37802	3443629	3444162	534	b3305	16131184	NP_417764.1	50S ribosomal subunit protein L6	ribosomal proteins	Cytoplasmic	cytoplasmic minus
CPR	rplI	224	14	1028.97	1293.82	1.25739	194	15	672.388	894.063	1.32968	145	20	1090.05	3020.14	2.77066	4424131	4424580	450	b4203	16132025	NP_418624.1	50S ribosomal subunit protein L9	ribosomal proteins	Cytoplasmic	cytoplasmic minus
CPR	rplJ	1227	88	5093.11	7348.7	1.44287	1187	103	3717.51	5547.5	1.49226	995	80	6759.02	10916.2	1.61506	4178019	4178516	498	b3985	16131815	NP_418412.1	50S ribosomal subunit protein L10	ribosomal proteins	Cytoplasmic	cytoplasmic minus
CPR	rplK	546	46	2630.9	4459.21	1.69494	544	55	1977.75	3438.7	1.73869	501	40	3950.66	6335.97	1.60377	4176470	4176898	429	b3983	16131813	NP_418410.1	50S ribosomal subunit protein L11	ribosomal proteins	Cytoplasmic	cytoplasmic minus
	rplL	780	49	4405.36	5567.65	1.26384	791	36	3370.75	2638.22	0.78268	433	32	4002.18	5941.27	1.48451	4178583	4178948	366	b3986	16131816	NP_418413.1	50S ribosomal subunit protein L7/L12	ribosomal proteins	Unknown	none
CPR	rplM	192	12	925.15	1163.27	1.25739	244	23	887.081	1438	1.62105	109	10	859.526	1583.99	1.84287	3376245	3376673	429	b3231	16131121	NP_417698.1	50S ribosomal subunit protein L13	ribosomal proteins	Cytoplasmic	cytoplasmic minus
CPR	rplN	1208	69	6712.62	7713.71	1.14914	1214	114	5089.87	8219.61	1.6149	959	56	8720.98	10229.5	1.17298	3445800	3446171	372	b3310	16131189	NP_417769.1	50S ribosomal subunit protein L14	ribosomal proteins	Cytoplasmic	cytoplasmic minus
CPR	rplO	1520	115	7223.08	10994.3	1.5221	972	50	3485.04	3082.97	0.884631	1198	110	9316.6	17183.6	1.84441	3442127	3442561	435	b3301	16131180	NP_417760.1	50S ribosomal subunit protein L15	ribosomal proteins	Cytoplasmic	cytoplasmic minus
CPR	rplP	1354	74	6809.97	7487.68	1.09952	812	51	3081.38	3328.26	1.08012	979	48	8058.06	7936.15	0.98487	3446781	3447191	411	b3313	16131192	NP_417772.1	50S ribosomal subunit protein L16	ribosomal proteins	Cytoplasmic	cytoplasmic minus
CPR	rplQ	326	42	1754.91	4548.57	2.59191	296	22	1202.24	1536.67	1.27817	225	20	1982.17	3539.23	1.78553	3437638	3438021	384	b3294	16131173	NP_417753.1	50S ribosomal subunit protein L17	ribosomal proteins	Cytoplasmic	cytoplasmic minus
CPR	rplR	274	15	1599.98	1762.16	1.10136	251	15	1105.86	1136.52	1.02772	230	10	2197.93	1919.58	0.873359	3443266	3443619	354	b3304	16131183	NP_417763.1	50S ribosomal subunit protein L18	ribosomal proteins	Cytoplasmic	cytoplasmic minus
CPR	rplS	417	15	2476.99	1792.54	0.723676	338	17	1514.85	1310.26	0.864949	297	17	2887.13	3319.56	1.14978	2742205	2742552	348	b2606	16130527	NP_417097.1	50S ribosomal subunit protein L19	ribosomal proteins	Cytoplasmic	cytoplasmic minus
CPR	rplT	374	24	2165.57	2795.76	1.29101	349	17	1524.71	1277.23	0.837687	204	6	1933.09	1142.07	0.590802	1797417	1797773	357	b1716	16129672	NP_416231.1	50S ribosomal subunit protein L20	ribosomal proteins	Cytoplasmic	cytoplasmic minus
CPR	rplU	280	17	1855.12	2265.96	1.22146	363	13	1814.61	1117.58	0.615878	190	14	2060.1	3049.18	1.48011	3331162	3331473	312	b3186	16131076	NP_417653.1	50S ribosomal subunit protein L21	ribosomal proteins	Cytoplasmic	cytoplasmic minus
CPR	rplV	603	23	3743.19	2872.37	0.76736	395	17	1850.05	1369.28	0.740134	438	20	4449.59	4081.28	0.917226	3447923	3448255	333	b3315	16131194	NP_417774.1	50S ribosomal subunit protein L22	ribosomal proteins	Cytoplasmic	cytoplasmic minus
CPR	rplW	277	15	1889.75	2058.76	1.08943	208	7	1070.66	619.647	0.578753	234	9	2612.54	2018.41	0.772587	3449404	3449706	303	b3318	16131197	NP_417777.1	50S ribosomal subunit protein L23	ribosomal proteins	Cytoplasmic	cytoplasmic minus
CPR	rplX	546	22	3583.03	2904.49	0.810623	519	27	2569.73	2299.02	0.894653	514	21	5520.04	4530.22	0.820685	3445475	3445789	315	b3309	16131188	NP_417768.1	50S ribosomal subunit protein L24	ribosomal proteins	Cytoplasmic	cytoplasmic minus
CPR	rplY	681	88	4939.36	12840.9	2.59971	526	68	2878.54	6399.61	2.22321	329	31	3905.18	7391.41	1.89272	2280539	2280823	285	b2185	16130123	NP_416690.1	50S ribosomal subunit protein L25	ribosomal proteins	Cytoplasmic	cytoplasmic minus
CPR	rpmA	250	19	2003.04	3062.61	1.52898	285	20	1722.88	2079.22	1.20682	164	9	2150.37	2370.46	1.10235	3330884	3331141	258	b3185	16131075	NP_417652.1	50S ribosomal subunit protein L27	ribosomal proteins	Cytoplasmic	cytoplasmic minus
CPR	rpmB	226	22	1971.19	3860.39	1.95841	282	34	1855.8	3847.86	2.07342	141	21	2012.61	6021.17	2.99172	3809461	3809697	237	b3637	16131508	NP_418094.1	50S ribosomal subunit protein L28	ribosomal proteins	Cytoplasmic	cytoplasmic minus
CPR	rpmC	1047	68	11272.3	14728.7	1.30663	600	62	4873.95	8661.23	1.77705	613	36	10800.6	12741.2	1.17968	3446590	3446781	192	b3312	16131191	NP_417771.1	50S ribosomal subunit protein L29	ribosomal proteins	Cytoplasmic	cytoplasmic minus
CPR	rpmD	370	22	4249.11	5082.85	1.19622	312	33	2703.42	4917.34	1.81894	332	24	6239.58	9060.43	1.45209	3442565	3442744	180	b3302	16131181	NP_417761.1	50S ribosomal subunit protein L30	ribosomal proteins	Cytoplasmic	cytoplasmic minus
CPR	rpmE	228	14	2212.7	2733.42	1.23533	251	20	1837.91	2518.49	1.3703	111	18	1762.92	5742.53	3.25739	4125036	4125248	213	b3936	16131774	NP_418371.1	50S ribosomal subunit protein L31	ribosomal proteins	Cytoplasmic	cytoplasmic minus
CPR	rpmF	253	19	3005.66	4541.1	1.51085	281	58	2518.77	8940.63	3.5496	118	17	2294.15	6639.11	2.89393	1146590	1146763	174	b1089	16129052	NP_415607.1	50S ribosomal subunit protein L32	ribosomal proteins	Cytoplasmic	cytoplasmic minus
CPR	rpmG	160	20	1968.7	4950.83	2.51477	167	10	1550.38	1596.54	1.02977	108	9	2174.72	3640.35	1.67394	3809273	3809440	168	b3636	16131507	NP_418093.1	50S ribosomal subunit protein L33	ribosomal proteins	Cytoplasmic	cytoplasmic minus
CPR	rpmH	61	4	894.291	1179.77	1.31923	104	7	1150.39	1331.58	1.15751	60	5	1439.53	2409.69	1.67394	3882359	3882499	141	b3703	16131571	NP_418158.1	50S ribosomal subunit protein L34	ribosomal proteins	Cytoplasmic	cytoplasmic minus
CPR	rpmI	226	17	2359.45	3570.6	1.51332	350	41	2756.98	5554.02	2.01453	158	10	2699.49	3431.98	1.27135	1797826	1798023	198	b1717	49176137	NP_416232.3	50S ribosomal subunit protein L35	ribosomal proteins	Cytoplasmic	cytoplasmic minus
CPR	rpmJ	343	23	6060.05	8175.21	1.34903	268	8	3572.56	1833.97	0.51335	213	6	6158.62	3484.78	0.565838	3440640	3440756	117	b3299	16131178	NP_417758.1	50S ribosomal subunit protein L36	ribosomal proteins	Cytoplasmic	cytoplasmic minus
CPR	rpoA	2359	131	4925.62	5502.92	1.1172	1745	120	2749.1	3251.14	1.18262	1594	83	5446.82	5697.09	1.04595	3438062	3439051	990	b3295	16131174	NP_417754.1	RNA polymerase, alpha subunit	none	Cytoplasmic	cytoplasmic minus
CPR	rpoB	1116	76	572.579	784.465	1.37006	1203	63	465.692	419.404	0.900603	683	29	573.473	489.115	0.852899	4179268	4183296	4029	b3987	16131817	NP_418414.1	RNA polymerase, beta subunit	none	Cytoplasmic	cytoplasmic minus
CPR	rpoC	2573	160	1259.17	1575.26	1.25103	2356	130	869.926	825.484	0.948913	1800	98	1441.58	1576.57	1.09364	4183373	4187596	4224	b3988	16131818	NP_418415.1	RNA polymerase, beta prime subunit	none	Cytoplasmic	cytoplasmic minus
CPR	rpoD	160	12	179.555	270.925	1.50886	243	14	205.754	203.858	0.990786	150	6	275.481	221.346	0.80349	3211069	3212910	1842	b3067	16130963	NP_417539.1	RNA polymerase, sigma 70 (sigma D) factor	none	Cytoplasmic	cytoplasmic minus
CPR	rpoE	594	29	2131.73	2093.79	0.982201	695	33	1881.89	1536.67	0.816559	182	6	1068.9	707.846	0.662217	2707459	2708034	576	b2573	16130498	NP_417068.1	RNA polymerase, sigma 24 (sigma E) factor	cytosolic stress response	Cytoplasmic	cytoplasmic minus
	rpoH	357	32	863.118	1556.47	1.80331	690	43	1258.68	1348.94	1.07171	219	9	866.498	715.297	0.825504	3597952	3598806	855	b3461	16131333	NP_417918.1	RNA polymerase, sigma 32 (sigma H) factor	cytosolic stress response	Unknown	none
CPR	rpoN	323	17	465.609	493.011	1.05885	413	36	449.192	673.353	1.49903	217	10	511.918	473.872	0.92568	3342739	3344172	1434	b3202	16131092	NP_417669.1	RNA polymerase, sigma 54 (sigma N) factor	none	Cytoplasmic	cytoplasmic minus
CPR	rpoS	282	16	587.041	670.082	1.14146	513	19	805.748	513.208	0.636934	179	7	609.809	479.026	0.785535	2864581	2865573	993	b2741	16130648	NP_417221.1	RNA polymerase, sigma S (sigma 38) factor	none	Cytoplasmic	cytoplasmic minus
CPR	rppH	236	15	918.725	1174.77	1.2787	319	18	936.973	909.216	0.970376	177	8	1127.63	1023.78	0.907898	2966469	2966999	531	b2830	16130734	NP_417307.1	nucleotide hydrolase	none	Cytoplasmic	cytoplasmic minus
CPR	rpsA	1623	78	2004.16	1937.74	0.966863	1503	73	1400.34	1169.65	0.835261	1170	54	2364.4	2192.04	0.927104	961218	962891	1674	b0911	16128878	NP_415431.1	30S ribosomal subunit protein S1	ribosomal proteins	Cytoplasmic	cytoplasmic minus
CPR	rpsB	881	52	2508.46	2978.68	1.18745	815	67	1750.86	2475.3	1.41376	512	30	2385.74	2807.99	1.17699	189874	190599	726	b0169	16128162	NP_414711.1	30S ribosomal subunit protein S2	ribosomal proteins	Cytoplasmic	cytoplasmic minus
CPR	rpsC	1570	103	4623.07	6101.79	1.31986	933	65	2072.89	2483.51	1.19809	1361	72	6558.59	6969.56	1.06266	3447204	3447905	702	b3314	16131193	NP_417773.1	30S ribosomal subunit protein S3	ribosomal proteins	Cytoplasmic	cytoplasmic minus
CPR	rpsD	1558	95	5186.14	6361.93	1.22672	1316	90	3305.18	3887.23	1.1761	1116	57	6079.42	6237.25	1.02596	3439077	3439697	621	b3296	16131175	NP_417755.1	30S ribosomal subunit protein S4	ribosomal proteins	Cytoplasmic	cytoplasmic minus
CPR	rpsE	791	57	3244.25	4703.29	1.44973	606	40	1875.31	2128.72	1.13513	723	51	4852.86	6876.22	1.41694	3442748	3443251	504	b3303	16131182	NP_417762.1	30S ribosomal subunit protein S5	ribosomal proteins	Cytoplasmic	cytoplasmic minus
	rpsF	223	17	1164.07	1785.3	1.53367	323	26	1272.15	1761.03	1.3843	218	23	1862.31	3946.78	2.1193	4423141	4423536	396	b4200	221800783	NP_418621.2	30S ribosomal subunit protein S6	ribosomal proteins	Unknown	none
CPR	rpsG	705	30	2698.76	2310.39	0.856093	566	57	1634.76	2831.2	1.73188	587	26	3677.34	3271.82	0.889725	3471564	3472103	540	b3341	16131220	NP_417800.1	30S ribosomal subunit protein S7	ribosomal proteins	Cytoplasmic	cytoplasmic minus
CPR	rpsH	577	36	3034.95	3809.49	1.25521	528	23	2095.43	1569.73	0.749121	487	21	4192.05	3631.09	0.866185	3444175	3444567	393	b3306	16131185	NP_417765.1	30S ribosomal subunit protein S8	ribosomal proteins	Cytoplasmic	cytoplasmic minus
CPR	rpsI	210	23	1104.57	2433.84	2.20342	218	22	865.157	1501.48	1.7355	120	13	1032.95	2247.82	2.17612	3375837	3376229	393	b3230	16131120	NP_417697.1	30S ribosomal subunit protein S9	ribosomal proteins	Cytoplasmic	cytoplasmic minus
CPR	rpsJ	126	8	834.803	1066.33	1.27735	153	18	764.835	1547.42	2.0232	106	6	1149.32	1306.79	1.13701	3450981	3451292	312	b3321	16131200	NP_417780.1	30S ribosomal subunit protein S10	ribosomal proteins	Cytoplasmic	cytoplasmic minus
CPR	rpsK	739	44	3916.95	4691.86	1.19784	708	31	2831.39	2132	0.752986	500	22	4337.06	3833.26	0.883839	3439731	3440120	390	b3297	16131176	NP_417756.1	30S ribosomal subunit protein S11	ribosomal proteins	Cytoplasmic	cytoplasmic minus
CPR	rpsL	317	21	1747.42	2328.87	1.33275	241	18	1002.34	1287.45	1.28444	223	14	2011.7	2536.92	1.26108	3472200	3472574	375	b3342	16131221	NP_417801.1	30S ribosomal subunit protein S12	ribosomal proteins	Cytoplasmic	cytoplasmic minus
CPR	rpsM	921	72	5332.85	8387.29	1.57276	807	49	3525.63	3681.43	1.04419	547	29	5183.33	5520.01	1.06495	3440137	3440493	357	b3298	16131177	NP_417757.1	30S ribosomal subunit protein S13	ribosomal proteins	Cytoplasmic	cytoplasmic minus
CPR	rpsN	456	25	3080.43	3397.63	1.10297	431	18	2196.78	1577.76	0.718213	424	24	4687.42	5329.67	1.13701	3444601	3444906	306	b3307	16131186	NP_417766.1	30S ribosomal subunit protein S14	ribosomal proteins	Cytoplasmic	cytoplasmic minus
CPR	rpsP	313	13	2598.44	2171.21	0.83558	210	15	1315.38	1615.78	1.22837	196	12	2662.85	3274.86	1.22983	2743959	2744207	249	b2609	16130530	NP_417100.1	30S ribosomal subunit protein S16	ribosomal proteins	Cytoplasmic	cytoplasmic minus
CPR	rpsQ	389	38	3153.39	6197.27	1.96527	199	15	1217.15	1577.76	1.29627	257	16	3409.44	4263.73	1.25057	3446336	3446590	255	b3311	16131190	NP_417770.1	30S ribosomal subunit protein S17	ribosomal proteins	Cytoplasmic	cytoplasmic minus
CPR	rpsR	133	6	1205.83	1094.39	0.907588	144	10	985.051	1176.4	1.19425	150	11	2225.59	3278.45	1.47307	4423862	4424089	228	b4202	16132024	NP_418623.1	30S ribosomal subunit protein S18	ribosomal proteins	Cytoplasmic	cytoplasmic minus
CPR	rpsS	292	17	2163.45	2533.97	1.17126	213	17	1190.71	1634.31	1.37255	204	15	2473.52	3653.4	1.477	3448270	3448548	279	b3316	16131195	NP_417775.1	30S ribosomal subunit protein S19	ribosomal proteins	Cytoplasmic	cytoplasmic minus
CPR	rpsU	173	17	1655.62	3273.05	1.97693	232	25	1675.19	3104.38	1.85315	66	6	1033.67	1887.59	1.82611	3208803	3209018	216	b3065	16130961	NP_417537.1	30S ribosomal subunit protein S21	ribosomal proteins	Cytoplasmic	cytoplasmic minus
CPR	rraA	593	36	2522.24	3080.52	1.22134	734	58	2355.54	3200.96	1.35891	333	18	2317.92	2516.79	1.0858	4116868	4117353	486	b3929	16131767	NP_418364.1	ribonuclease E (RNase E) inhibitor protein	none	Cytoplasmic	cytoplasmic minus
CPR	rraB	271	11	1343.39	1097.02	0.816606	347	21	1297.85	1350.74	1.04075	190	6	1541.37	977.745	0.634334	4476496	4476912	417	b4255	16132077	NP_418676.1	conserved protein	none	Cytoplasmic	cytoplasmic minus
	rseA	435	18	1381.26	1149.87	0.832477	620	36	1485.39	1483.24	0.998548	123	5	639.166	521.914	0.816555	2706776	2707426	651	b2572	16130497	NP_417067.1	anti-sigma factor	single pass type II	Unknown	single pass membrane
	rseB	127	5	274.322	217.278	0.792055	194	10	316.17	280.27	0.886455	60	2	212.094	142.013	0.669575	2705820	2706776	957	b2571	16130496	NP_417066.1	anti-sigma factor	none	Secreted	none
MPR	rseP	231	17	352.925	522.526	1.48056	292	9	336.601	178.416	0.530051	93	9	232.528	452.017	1.94393	196546	197898	1353	b0176	16128169	NP_414718.1	zinc metallopeptidase	multipass	Cytoplasmic Membrane	multipass membrane
CPR	rsgA	107	5	210.05	197.469	0.940102	191	11	282.902	280.191	0.990416	67	4	215.247	258.132	1.19924	4388480	4389532	1053	b4161	90111696	NP_418585.4	ribosome small subunit-dependent GTPase A	none	Cytoplasmic	cytoplasmic minus
CPR	rsmA	75	3	188.607	151.777	0.804728	126	17	239.072	554.71	2.32026	52	2	214.004	165.336	0.772587	51609	52430	822	b0051	16128045	NP_414593.1	S-adenosylmethionine-6-N',N'-adenosyl (rRNA)	none	Cytoplasmic	cytoplasmic minus
CPR	rsmH	166	7	364.272	309.033	0.848357	239	16	395.711	455.573	1.15128	95	8	341.163	577.098	1.69156	90094	91035	942	b0082	16128075	NP_414624.1	S-adenosyl-dependent methyltransferase activity	none	Cytoplasmic	cytoplasmic minus
	rssA	124	7	282.919	321.312	1.1357	170	10	292.652	296.047	1.0116	128	5	477.938	375.018	0.784658	1288468	1289373	906	b1234	226524709	NP_415750.2	conserved protein	none	Secreted	none
	sbcB	54	1	78.1689	29.1225	0.372559	84	6	91.7449	112.697	1.22837	56	2	132.663	95.1726	0.717402	2080780	2082207	1428	b2011	16129952	NP_416515.1	exonuclease I	none	Unknown	none
CPR	sdaA	266	14	402.826	426.533	1.05885	275	16	314.218	314.396	1.00057	187	5	463.445	248.913	0.537092	1894956	1896320	1365	b1814	16129768	NP_416328.1	L-serine deaminase I	none	Cytoplasmic	cytoplasmic minus
	sdhA	349	19	408.279	447.172	1.09526	249	14	219.783	212.511	0.966912	612	17	1171.67	653.766	0.557979	755130	756896	1767	b0723	16128698	NP_415251.1	succinate dehydrogenase, flavoprotein subunit	peripheral	Cytoplasmic Membrane	peripheral membrane
	sdhB	157	3	452.636	174.004	0.384424	113	2	245.805	74.8169	0.304376	232	13	1094.61	1232.07	1.12558	756912	757628	717	b0724	16128699	NP_415252.1	succinate dehydrogenase, FeS subunit	peripheral	Cytoplasmic Membrane	peripheral membrane
	secA	297	17	226.88	261.263	1.15155	548	23	315.852	227.976	0.721781	135	7	168.77	175.784	1.04156	108279	110984	2706	b0098	16128091	NP_414640.1	preprotein translocase subunit, ATPase	peripheral	Cytoplasmic Membrane	peripheral membrane
CPR	secB	118	6	521.2	533.166	1.02296	165	12	549.881	687.74	1.25071	95	6	686.701	871.195	1.26867	3781684	3782151	468	b3609	16131480	NP_418066.1	protein export chaperone	none	Cytoplasmic	cytoplasmic minus
MPR	secD	111	5	124.162	112.519	0.906225	150	9	126.596	130.626	1.03183	88	12	161.091	441.255	2.73917	426871	428718	1848	b0408	16128393	NP_414942.1	SecYEG protein translocase auxillary subunit	multipass	Cytoplasmic Membrane	multipass membrane
MPR	secE	180	10	968.968	1082.99	1.11768	216	9	877.311	628.638	0.716551	108	8	951.442	1415.69	1.48794	4175381	4175764	384	b3981	16131811	NP_418408.1	preprotein translocase membrane subunit	multipass	Cytoplasmic Membrane	multipass membrane
MPR	secF	127	9	270.088	385.064	1.4257	130	2	208.597	55.189	0.264573	87	4	302.791	279.643	0.923552	428729	429700	972	b0409	16128394	NP_414943.1	SecYEG protein translocase auxillary subunit	multipass	Cytoplasmic Membrane	multipass membrane
MPR	secG	584	56	3625.24	6993.6	1.92914	701	41	3283.26	3302.39	1.00583	382	35	3880.69	7142.23	1.84046	3320195	3320527	333	b3175	16131065	NP_417642.1	preprotein translocase membrane subunit	multipass	Cytoplasmic Membrane	multipass membrane
MPR	secY	2668	117	4140.47	3652.91	0.882244	1840	106	2154.49	2134.47	0.990709	1776	87	4510.54	4438.39	0.984004	3440788	3442119	1332	b3300	16131179	NP_417759.1	preprotein translocase membrane subunit	multipass	Cytoplasmic Membrane	multipass membrane
CPR	selA	306	12	454.413	358.508	0.788949	385	22	431.372	423.909	0.982698	180	8	437.445	390.536	0.892767	3757881	3759272	1392	b3591	16131462	NP_418048.1	selenocysteine synthase	protein biosynthesis	Cytoplasmic	cytoplasmic minus
CPR	selB	375	19	420.149	428.267	1.01932	490	24	414.22	348.902	0.842313	238	12	436.385	441.972	1.0128	3756040	3757884	1845	b3590	16131461	NP_418047.1	selenocysteinyl-tRNA-specific translation	protein biosynthesis	Cytoplasmic	cytoplasmic minus
CPR	selD	244	12	483.123	478.011	0.989419	397	14	593.09	359.68	0.606451	175	7	567.058	455.625	0.80349	1844989	1846032	1044	b1764	16129718	NP_416278.1	selenophosphate synthase	none	Cytoplasmic	cytoplasmic minus
CPR	serA	98	3	164.298	101.185	0.615863	140	5	177.091	108.767	0.614186	64	2	175.593	110.224	0.627727	3055200	3056432	1233	b2913	16130814	NP_417388.1	D-3-phosphoglycerate dehydrogenase	none	Cytoplasmic	cytoplasmic minus
CPR	serS	767	57	1226.21	1833.3	1.49509	1205	102	1453.51	2115.88	1.4557	449	26	1174.73	1366.42	1.16318	938651	939943	1293	b0893	16128860	NP_415413.1	seryl-tRNA synthetase, also charges	protein biosynthesis	Cytoplasmic	cytoplasmic minus
CPR	sfsA	266	18	779.939	1061.79	1.36138	269	30	595.106	1141.36	1.91791	166	9	796.542	867.488	1.08907	160782	161486	705	b0146	16128139	NP_414688.1	predicted DNA-binding transcriptional	none	Cytoplasmic	cytoplasmic minus
	slyB	703	50	3105.12	4443.05	1.43088	942	53	3139.32	3037.52	0.967572	312	14	2255.27	2032.79	0.901351	1717900	1718367	468	b1641	49176129	YP_025304.1	outer membrane lipoprotein	lipoprotein	Secreted	lipoproteins group
CPR	slyD	419	17	1465.53	1196.24	0.816251	363	21	957.966	953.062	0.994881	286	15	1637.07	1724.7	1.05353	3475929	3476519	591	b3349	16131228	NP_417808.1	FKBP-type peptidyl prolyl cis-trans isomerase	none	Cytoplasmic	cytoplasmic minus
CPR	smg	406	30	1770.58	2632.09	1.48657	498	24	1638.63	1358.07	0.828782	301	13	2148.22	1863.7	0.867556	3430013	3430486	474	b3284	16131165	NP_417743.1	conserved protein	none	Cytoplasmic	cytoplasmic minus
	smpB	153	7	654.806	602.71	0.92044	280	25	904.153	1388.3	1.53547	88	4	616.347	562.76	0.913057	2752918	2753400	483	b2620	16130539	NP_417110.1	trans-translation protein	none	Unknown	none
	sodA	346	18	1151.74	1205.42	1.04661	475	41	1192.98	1770.85	1.48439	165	15	898.839	1641.38	1.82611	4098833	4099453	621	b3908	49176442	NP_418344.3	superoxide dismutase, Mn	none	Unknown	none
	sodB	576	41	2045.82	2929.67	1.43202	895	49	2398.45	2258.2	0.941524	214	17	1243.89	1984.89	1.59572	1733402	1733983	582	b1656	16129614	NP_416173.1	superoxide dismutase, Fe	none	Secreted	none
	sohB	181	8	356.334	316.853	0.889202	219	15	325.301	383.17	1.17789	94	2	302.85	129.435	0.427388	1327356	1328405	1050	b1272	16129233	NP_415788.1	predicted inner membrane peptidase	single pass	Cytoplasmic Membrane	single pass membrane
	speA	142	7	148.474	147.248	0.991742	195	11	153.836	149.237	0.9701	117	6	200.202	206.231	1.03012	3081957	3083933	1977	b2938	16130839	NP_417413.1	biosynthetic arginine decarboxylase,	none	Secreted	none
CPR	speB	121	7	271.578	316.079	1.16386	183	15	309.901	436.838	1.40961	72	2	264.462	147.564	0.557979	3080899	3081819	921	b2937	16130838	NP_417412.1	agmatinase	none	Cytoplasmic	cytoplasmic minus
CPR	spoT	144	5	141.141	98.594	0.698548	179	17	132.375	216.203	1.63326	97	9	155.591	289.985	1.86377	3820423	3822531	2109	b3650	16131521	NP_418107.1	bifunctional (p)ppGpp synthetase II/	none	Cytoplasmic	cytoplasmic minus
MPR	srlA	258	14	945.603	1032.3	1.09168	435	52	1202.93	2472.94	2.05576	228	5	1367.56	602.422	0.44051	2823854	2824417	564	b2702	49176260	YP_026180.1	glucitol/sorbitol-specific enzyme IIC component	multipass	Cytoplasmic Membrane	multipass membrane
CPR	srlB	110	6	611.249	670.757	1.09736	190	21	796.602	1514.14	1.90075	70	4	636.568	730.68	1.14784	2825384	2825755	372	b2704	16130611	NP_417184.1	glucitol/sorbitol-specific enzyme IIA component	none	Cytoplasmic	cytoplasmic minus
CPR	srlD	542	47	1436.39	2505.88	1.74457	698	32	1395.7	1100.38	0.788411	351	13	1522.31	1132.55	0.743972	2825759	2826538	780	b2705	16130612	NP_417185.1	sorbitol-6-phosphate dehydrogenase	none	Cytoplasmic	cytoplasmic minus
MPR	srlE	498	25	1072.32	1082.99	1.00995	793	55	1288.35	1536.67	1.19275	479	23	1687.93	1628.05	0.964524	2824414	2825373	960	b2703	49176261	YP_026181.1	glucitol/sorbitol-specific enzyme IIB component	multipass	Cytoplasmic Membrane	multipass membrane
CPR	srlR	107	6	285.766	322.38	1.12812	165	8	332.486	277.229	0.833805	78	7	340.913	614.564	1.8027	2827069	2827842	774	b2707	16130614	NP_417187.1	DNA-bindng transcriptional repressor	none	Cytoplasmic	cytoplasmic minus
CPR	ssb	224	9	862.267	696.988	0.80832	223	10	647.681	499.476	0.771176	111	4	699.26	506.169	0.723865	4272148	4272684	537	b4059	16131885	NP_418483.1	single-stranded DNA-binding protein	none	Cytoplasmic	cytoplasmic minus
	sseA	275	13	671.94	639.043	0.951042	312	23	575.195	729.2	1.26774	291	10	1163.62	803.23	0.690284	2650516	2651361	846	b2521	90111451	NP_417016.4	3-mercaptopyruvate sulfurtransferase	none	Unknown	none
CPR	sspA	211	13	682.574	846.057	1.23951	302	20	737.118	839.495	1.13889	137	6	725.286	638.059	0.879734	3374804	3375442	639	b3229	16131119	NP_417696.1	stringent starvation protein A	none	Cytoplasmic	cytoplasmic minus
CPR	sspB	133	4	552.065	334.032	0.605058	154	16	482.306	861.747	1.78672	101	7	686.091	955.166	1.39219	3374301	3374798	498	b3228	16131118	NP_417695.1	ClpXP protease specificity-enhancing factor	none	Cytoplasmic	cytoplasmic minus
	ssrS	598	6	6754.89	1363.51	0.201855	1804	67	15375	9820.03	0.638699	304	0	5619.69	0	0	3054005	3054187	183	b2911	N/A	N/A	s; cytoplasm	sRNA	Unknown	none
MPR	sstT	76	3	126.186	100.21	0.794139	135	7	169.12	150.806	0.891708	109	9	296.174	491.228	1.65858	3237966	3239210	1245	b3089	16130984	NP_417560.1	sodium:serine/threonine symporter	multipass	Cytoplasmic Membrane	multipass membrane
CPR	sthA	187	12	275.913	356.205	1.29101	351	38	390.751	727.503	1.86181	181	15	437.049	727.551	1.66469	4157413	4158813	1401	b3962	90111670	NP_418397.2	pyridine nucleotide transhydrogenase, soluble	none	Cytoplasmic	cytoplasmic minus
CPR	sucA	907	45	669.125	667.885	0.998146	743	44	413.572	421.186	1.01841	1669	87	2015.01	2109.9	1.04709	757929	760730	2802	b0726	16128701	NP_415254.1	2-oxoglutarate decarboxylase,	none	Cytoplasmic	cytoplasmic minus
CPR	sucB	1137	70	1929.66	2390.06	1.23859	879	49	1125.57	1079.04	0.958662	1809	86	5024.36	4798.01	0.95495	760745	761962	1218	b0727	16128702	NP_415255.1	dihydrolipoyltranssuccinase	none	Cytoplasmic	cytoplasmic minus
CPR	sucC	1277	78	2261.98	2779.59	1.22883	1065	44	1423.34	1011.28	0.710496	2116	77	6133.87	4483.63	0.730963	762237	763403	1167	b0728	16128703	NP_415256.1	succinyl-CoA synthetase, beta subunit	none	Cytoplasmic	cytoplasmic minus
CPR	sucD	695	35	1651.33	1673.04	1.01315	687	39	1231.6	1202.36	0.976261	930	45	3616.21	3514.82	0.971964	763403	764272	870	b0729	16128704	NP_415257.1	succinyl-CoA synthetase, NAD(P)-binding, alpha	none	Cytoplasmic	cytoplasmic minus
	surA	144	4	231.288	129.252	0.558839	242	15	293.27	312.609	1.06594	77	6	202.396	316.798	1.56524	53416	54702	1287	b0053	16128047	NP_414595.1	peptidyl-prolyl cis-trans isomerase (PPIase)	none	Secreted	none
CPR	tabA	1243	51	5672.06	4681.98	0.825445	1610	65	5543.17	3848.61	0.694298	791	20	5907.01	3000.14	0.507895	4472885	4473337	453	b4252	90111713	NP_418673.4	conserved protein	none	Cytoplasmic	cytoplasmic minus
CPR	talB	1120	66	2426.82	2877.09	1.18554	1652	134	2700.8	3767.43	1.39493	693	44	2457.39	3134.11	1.27538	8238	9191	954	b0008	16128002	NP_414549.1	s; cytoplasm	none	Cytoplasmic	cytoplasmic minus
	tamB	158	9	86.4039	99.0166	1.14597	212	10	87.4732	70.9573	0.81119	99	1	88.5999	17.977	0.202902	4442135	4445914	3780	b4221	16132043	NP_418642.1	conserved protein	single pass	Unknown	single pass membrane
	tatA	71	8	543.579	1232.21	2.26684	81	4	467.899	397.361	0.849245	76	2	952.225	503.357	0.528612	4019968	4020237	270	b3836	90111653	NP_418280.4	TatABCE protein translocation system subunit	single pass	Cytoplasmic Membrane	single pass membrane
	tatB	78	5	312.473	402.974	1.28963	148	6	447.345	311.882	0.697185	71	1	465.477	131.692	0.282919	4020241	4020756	516	b3838	49176428	YP_026270.1	s; inner membrane	single pass	Cytoplasmic Membrane	single pass membrane
MPR	tatC	82	5	218.153	267.612	1.22672	106	4	212.773	138.079	0.648952	53	3	230.752	262.368	1.13701	4020759	4021535	777	b3839	16131687	NP_418282.1	TatABCE protein translocation system subunit	multipass	Cytoplasmic Membrane	multipass membrane
CPR	tdcA	1119	36	2463.39	1594.39	0.647234	1014	38	1684.24	1085.44	0.644472	785	36	2828.09	2605.24	0.921199	3264149	3265087	939	b3118	16131011	NP_417588.1	DNA-binding transcriptional activator	none	Cytoplasmic	cytoplasmic minus
CPR	tdcB	3271	120	6829.89	5040.84	0.738057	3288	153	5179.97	4145.2	0.800236	1961	87	6700.88	5971.65	0.891173	3263061	3264050	990	b3117	16131010	NP_417587.1	catabolic threonine dehydratase, PLP-dependent	none	Cytoplasmic	cytoplasmic minus
MPR	tdcC	2984	104	4630.87	3247.03	0.70117	2692	109	3152.11	2194.88	0.696321	1481	49	3761.32	2499.78	0.664602	3261708	3263039	1332	b3116	16131009	NP_417586.1	L-threonine/L-serine transporter	multipass	Cytoplasmic Membrane	multipass membrane
CPR	tdcD	1620	66	2769.85	2270.26	0.81963	1555	76	2006.02	1686.07	0.840507	730	24	2042.61	1348.95	0.660403	3260474	3261682	1209	b3115	145698313	NP_417585.2	propionate kinase/acetate kinase C, anaerobic	none	Cytoplasmic	cytoplasmic minus
CPR	tdcE	2711	109	2441.83	1975.15	0.808883	2308	116	1568.5	1355.7	0.864332	994	41	1465.19	1213.98	0.828549	3258146	3260440	2295	b3114	49176316	YP_026205.1	pyruvate formate-lyase 4/2-ketobutyrate	none	Cytoplasmic	cytoplasmic minus
CPR	tdcF	470	24	2491.16	2559.2	1.02731	372	24	1487.68	1650.58	1.1095	124	13	1075.59	2265.11	2.10592	3257743	3258132	390	b3113	90111542	NP_417583.4	predicted L-PSP (mRNA) endoribonuclease	none	Cytoplasmic	cytoplasmic minus
CPR	tdcG	1065	50	1612.82	1523.33	0.944516	873	42	997.499	825.288	0.827358	229	12	567.535	597.391	1.05261	3256307	3257671	1365	b4471	49176314	YP_026204.1	L-serine dehydratase 3	none	Cytoplasmic	cytoplasmic minus
CPR	tdh	782	25	1575.53	1013.33	0.643165	784	42	1191.79	1097.97	0.92128	674	18	2222.3	1192.16	0.536455	3788343	3789368	1026	b3616	16131487	NP_418073.1	threonine 3-dehydrogenase, NAD(P)-binding	none	Cytoplasmic	cytoplasmic minus
CPR	tgt	81	5	148.438	184.339	1.24186	109	5	150.712	118.891	0.788863	50	0	149.951	0	0	425361	426488	1128	b0406	16128391	NP_414940.1	tRNA-guanine transglycosylase	none	Cytoplasmic	cytoplasmic minus
CPR	thrB	85	5	188.324	222.867	1.18342	85	2	142.092	57.496	0.404641	82	8	297.318	582.665	1.95973	2801	3733	933	b0003	16127997	NP_414544.1	s; cytoplasm	none	Cytoplasmic	cytoplasmic minus
CPR	thrC	93	7	149.373	226.192	1.51427	102	5	123.61	104.203	0.843001	84	5	220.796	263.999	1.19567	3734	5020	1287	b0004	16127998	NP_414545.1	s; cytoplasm	none	Cytoplasmic	cytoplasmic minus
CPR	thrS	1401	80	1501.32	1724.71	1.14879	2116	154	1710.86	2141.3	1.25159	787	35	1380.17	1232.95	0.893334	1798666	1800594	1929	b1719	16129675	NP_416234.1	threonyl-tRNA synthetase	translation regulation	Cytoplasmic	cytoplasmic minus
CPR	tig	491	35	781.341	1120.51	1.43409	468	32	561.911	660.739	1.17588	476	21	1239.62	1098.55	0.886202	454357	455655	1299	b0436	16128421	NP_414970.1	peptidyl-prolyl cis/trans isomerase (trigger	cell cycle	Cytoplasmic	cytoplasmic minus
CPR	tktA	796	43	826.023	897.71	1.08679	4136	306	3238.34	4120.23	1.27233	440	36	747.228	1228.07	1.6435	3077666	3079657	1992	b2935	49176286	YP_026188.1	transketolase 1, thiamin-binding	none	Cytoplasmic	cytoplasmic minus
CPR	tldD	173	9	247.312	258.84	1.04661	217	9	234.057	166.941	0.713249	158	9	369.64	422.946	1.14421	3388605	3390050	1446	b3244	16131134	NP_417711.1	predicted peptidase	none	Cytoplasmic	cytoplasmic minus
CPR	tnaA	10743	377	15683.1	11072.2	0.706	15113	631	16646.3	11952.4	0.718021	5651	197	13500.6	9453.95	0.700263	3886753	3888168	1416	b3708	90111643	NP_418164.4	tryptophanase/L-cysteine desulfhydrase,	none	Cytoplasmic	cytoplasmic minus
MPR	tnaB	1745	57	2890.34	1899.4	0.657156	2320	85	2899.37	1826.81	0.630071	506	26	1371.59	1415.69	1.03215	3888259	3889506	1248	b3709	16131577	NP_418165.1	tryptophan transporter of low affinity	multipass	Unknown	multipass membrane
	tnaC	331	15	9122.94	8317.39	0.9117	385	32	8006.27	11444	1.42938	121	4	5457.75	3624.17	0.664041	3886458	3886532	75	b3707	16131575	NP_418163.1	tryptophanase leader peptide	none	Unknown	none
CPR	tolA	92	3	150.218	98.5473	0.656028	102	4	125.66	84.7453	0.674401	61	1	162.999	53.6756	0.329299	775565	776830	1266	b0739	16128714	NP_415267.1	membrane anchored protein in TolA-TolQ-TolR	single pass type II	Cytoplasmic	cytoplasmic minus
	tolB	298	21	476.416	675.426	1.41772	296	28	357.046	580.829	1.62676	216	19	565.126	998.54	1.76693	776963	778255	1293	b0740	16128715	NP_415268.1	periplasmic protein	none	Secreted	none
MPR	tolC	148	13	206.434	364.798	1.76714	299	23	314.669	416.264	1.32286	63	4	143.808	183.41	1.27538	3176137	3177618	1482	b3035	90111528	NP_417507.2	transport channel	multipass	Secreted	multipass membrane
CPR	topA	112	5	89.1142	80.0365	0.898133	160	10	96.0532	103.24	1.07483	83	4	108.076	104.624	0.96806	1329072	1331669	2598	b1274	16129235	NP_415790.1	DNA topoisomerase I, omega subunit	none	Cytoplasmic	cytoplasmic minus
CPR	topB	121	8	127.484	169.57	1.33013	193	7	153.423	95.6948	0.623733	113	3	194.836	103.904	0.53329	1843023	1844984	1962	b1763	16129717	NP_416277.1	DNA topoisomerase III	none	Cytoplasmic	cytoplasmic minus
CPR	tpiA	619	41	1666.09	2220.14	1.33255	941	57	1910.99	1990.69	1.0417	242	16	1065.97	1415.69	1.32808	4108763	4109530	768	b3919	16131757	NP_418354.1	triosephosphate isomerase	none	Cytoplasmic	cytoplasmic minus
	tpx	167	9	680.89	738.23	1.08421	388	42	1193.59	2221.93	1.86155	136	10	907.446	1340.3	1.477	1386329	1386835	507	b1324	16129285	NP_415840.1	lipid hydroperoxide peroxidase	none	Secreted	none
MPR	treB	2133	84	3100.7	2456.61	0.792278	3033	142	3326.62	2678.42	0.805145	1569	57	3732.61	2723.86	0.729747	4462782	4464203	1422	b4240	16132062	NP_418661.1	fused trehalose(maltose)-specific PTS enzyme:	multipass	Cytoplasmic Membrane	multipass membrane
CPR	treC	1458	82	1819.98	2059.26	1.13148	2086	136	1964.65	2202.76	1.1212	1103	55	2253.23	2256.9	1.00163	4461077	4462732	1656	b4239	16132061	NP_418660.1	trehalose-6-P hydrolase	none	Cytoplasmic	cytoplasmic minus
MPR	trkH	74	3	105.35	85.9235	0.815602	107	9	114.934	166.251	1.4465	83	8	193.375	374.398	1.93612	4031168	4032619	1452	b3849	49176432	YP_026273.1	potassium transporter	multipass	Cytoplasmic Membrane	multipass membrane
CPR	trmA	118	10	221.546	377.72	1.70493	125	9	177.073	219.252	1.2382	86	5	264.241	308.598	1.16786	4160193	4161293	1101	b3965	16131803	NP_418400.1	tRNA m(5)U54 methyltransferase, SAM-dependen	none	Cytoplasmic	cytoplasmic minus
CPR	trmD	1276	55	3434.45	2978.23	0.867163	954	50	1937.39	1746.22	0.901322	1280	51	5638.17	4512.52	0.800351	2742594	2743361	768	b2607	16130528	NP_417098.1	tRNA m(1)G37 methyltransferase, SAM-dependent	none	Cytoplasmic	cytoplasmic minus
CPR	trmJ	239	11	666.727	617.35	0.925942	304	14	639.862	506.756	0.791977	202	9	922.195	825.343	0.894977	2660605	2661345	741	b2532	16130457	NP_417027.1	tRNA mC32/mU32 methyltransferase,	none	Cytoplasmic	cytoplasmic minus
CPR	trpS	74	3	152.207	124.14	0.815602	78	2	121.048	53.3769	0.440954	53	1	178.402	67.6152	0.379005	3510656	3511660	1005	b3384	16131262	NP_417843.1	tryptophanyl-tRNA synthetase	protein biosynthesis	Cytoplasmic	cytoplasmic minus
CPR	truD	51	5	100.404	198.033	1.97237	74	6	109.919	153.268	1.39437	59	2	190.087	129.435	0.680924	2868277	2869326	1050	b2745	16130652	NP_417225.1	tRNA(Glu) U13 pseudouridine synthase	none	Cytoplasmic	cytoplasmic minus
CPR	trxA	118	3	739.156	378.063	0.511479	175	8	827.094	650.227	0.786159	74	3	758.591	617.757	0.814348	3963784	3964113	330	b3781	67005950	NP_418228.2	thioredoxin 1	none	Cytoplasmic	cytoplasmic minus
	tsaC	92	4	331.896	290.31	0.874704	77	4	209.588	187.238	0.893362	76	3	448.692	355.776	0.792918	3428865	3429437	573	b3282	16131163	NP_417741.1	predicted ribosome maturation factor	none	Unknown	none
CPR	tsf	538	31	1305.3	1513.14	1.15923	555	28	1015.98	881.47	0.867608	246	17	976.754	1355.87	1.38814	190857	191708	852	b0170	16128163	NP_414712.1	protein chain elongation factor EF-Ts	protein biosynthesis	Cytoplasmic	cytoplasmic minus
CPR	tufA	1062	82	1852.57	2877.75	1.55338	1021	86	1343.81	1946.57	1.44854	972	55	2774.84	3153.95	1.13662	3468167	3469351	1185	b3339	16131218	NP_417798.1	protein chain elongation factor EF-Tu	protein biosynthesis	Cytoplasmic	cytoplasmic minus
CPR	tufB	461	19	804.175	666.795	0.829166	482	33	634.395	746.938	1.1774	319	25	910.672	1433.61	1.57424	4173967	4175151	1185	b3980	16131810	NP_418407.1	protein chain elongation factor EF-Tu	protein biosynthesis	Cytoplasmic	cytoplasmic minus
	typA	171	10	193.794	227.999	1.1765	248	10	212.059	147.05	0.693436	87	3	161.356	111.765	0.692664	4056430	4058253	1824	b3871	49176434	YP_026274.1	GTP-binding protein	none	Cytoplasmic Membrane	none
CPR	tyrR	285	8	382.058	215.756	0.564721	334	15	337.826	260.913	0.77233	204	5	447.544	220.341	0.492335	1384744	1386285	1542	b1323	16129284	NP_415839.1	DNA-binding transcriptional dual regulator,	none	Cytoplasmic	cytoplasmic minus
CPR	tyrS	159	10	257.784	326.172	1.26529	238	22	291.137	462.809	1.58966	93	3	246.753	159.89	0.647976	1713972	1715246	1275	b1637	16129595	NP_416154.1	tyrosyl-tRNA synthetase	protein biosynthesis	Cytoplasmic	cytoplasmic minus
MPR	ubiB	110	2	138.565	50.6849	0.365785	131	11	124.507	179.793	1.44404	95	4	195.841	165.639	0.845779	4018249	4019889	1641	b3835	16131684	NP_418279.1	2-octaprenylphenol hydroxylase	multipass	Cytoplasmic Membrane	multipass membrane
CPR	ubiD	375	18	518.858	501.048	0.965673	486	34	507.36	610.404	1.2031	354	22	801.572	1000.65	1.24836	4023011	4024504	1494	b3843	16131689	NP_418285.1	3-octaprenyl-4-hydroxybenzoate decarboxylase	peripheral	Cytoplasmic	cytoplasmic minus
CPR	ubiE	144	3	393.739	165.028	0.419129	200	12	412.609	425.744	1.03183	146	8	653.312	719.082	1.10067	4016878	4017633	756	b3833	49176426	YP_026269.1	bifunctional	none	Cytoplasmic	cytoplasmic minus
CPR	ubiF	166	7	291.789	247.541	0.848357	208	16	275.859	364.923	1.32286	116	4	333.688	231.133	0.692664	694324	695499	1176	b0662	16128645	NP_415195.1	2-octaprenyl-3-methyl-6-methoxy-1,4-benzoquinol	none	Cytoplasmic	cytoplasmic minus
	ubiH	173	9	303.32	317.458	1.04661	189	9	250.022	204.747	0.818915	103	2	295.538	115.273	0.390044	3050362	3051540	1179	b2907	16130809	NP_417383.1	2-octaprenyl-6-methoxyphenol hydroxylase,	none	Unknown	none
CPR	ubiI	111	6	190.733	207.416	1.08747	153	7	198.361	156.071	0.786801	50	2	140.603	112.973	0.80349	3049137	3050339	1203	b2906	16130808	NP_417382.1	predicted oxidoreductase with	none	Cytoplasmic	cytoplasmic minus
CPR	ucpA	1007	63	2628.29	3308.05	1.25864	1049	105	2065.77	3555.93	1.72136	1138	64	4860.79	5491.17	1.12969	2541854	2542645	792	b2426	90111431	NP_416921.4	predicted oxidoredutase, sulfate metabolism	none	Cytoplasmic	cytoplasmic minus
CPR	udp	130	8	352.66	436.608	1.23804	246	15	503.513	527.99	1.04861	56	1	248.612	89.1775	0.358701	4014454	4015215	762	b3831	16131680	NP_418275.1	uridine phosphorylase	none	Cytoplasmic	cytoplasmic minus
	uidR	71	6	248.336	422.203	1.70013	117	7	308.766	317.687	1.02889	61	1	349.166	114.98	0.329299	1694486	1695076	591	b1618	16129576	NP_416135.1	DNA-binding transcriptional repressor	none	Unknown	none
CPR	umpH	72	7	197.654	386.599	1.95594	100	6	207.127	213.72	1.03183	70	4	314.48	360.973	1.14784	698797	699549	753	b0675	16128651	NP_415201.1	UMP phosphatase	none	Cytoplasmic	cytoplasmic minus
	ushA	175	8	218.843	201.268	0.919689	228	15	215.126	243.393	1.1314	136	8	278.327	328.872	1.1816	504138	505790	1653	b0480	16128464	NP_415013.1	bifunctional UDP-sugar	none	Secreted	none
CPR	uspA	613	27	2912.99	2581.26	0.886119	1105	102	3961.9	6289.27	1.58744	294	20	2286.38	3124.29	1.36648	3638134	3638568	435	b3495	16131367	NP_417952.1	universal stress global response regulator	none	Cytoplasmic	cytoplasmic minus
CPR	uspE	884	41	1921.5	1792.92	0.933083	1372	83	2250.11	2340.92	1.04036	453	23	1611.41	1643.45	1.01988	1395696	1396646	951	b1333	16129294	NP_415849.1	stress-induced protein	none	Cytoplasmic	cytoplasmic minus
CPR	uvrA	228	13	166.952	191.509	1.14709	363	24	200.552	228.029	1.13701	125	7	149.792	168.499	1.12489	4269072	4271894	2823	b4058	16131884	NP_418482.1	ATPase and DNA damage recognition protein of	none	Cytoplasmic	cytoplasmic minus
CPR	uvrB	176	8	179.928	164.538	0.914463	248	18	191.294	238.77	1.24819	145	10	242.592	336.069	1.38533	812749	814770	2022	b0779	16128747	NP_415300.1	excinulease of nucleotide excision repair, DNA	none	Cytoplasmic	cytoplasmic minus
CPR	uvrC	147	10	165.777	226.879	1.36858	202	13	171.878	190.226	1.10675	102	2	188.247	74.1443	0.393868	1990898	1992730	1833	b1913	90111354	NP_416423.4	excinuclease UvrABC, endonuclease subunit	none	Cytoplasmic	cytoplasmic minus
CPR	uvrD	120	4	114.681	76.9061	0.670606	162	5	116.813	62.0016	0.530778	87	3	136.067	94.2486	0.692664	3996006	3998168	2163	b3813	16131665	NP_418258.1	DNA-dependent ATPase I and helicase II	none	Cytoplasmic	cytoplasmic minus
CPR	uvrY	112	6	352.388	379.79	1.07776	116	8	275.374	326.598	1.18602	63	1	324.388	103.43	0.318845	1992727	1993383	657	b1914	16129861	NP_416424.1	DNA-binding response regulator in two-component	cytosolic two component	Cytoplasmic	cytoplasmic minus
CPR	uxaA	289	14	401.479	391.275	0.974584	396	21	415.072	378.535	0.911974	78	5	177.33	228.338	1.28764	3239849	3241336	1488	b3091	16130986	NP_417562.1	altronate hydrolase	none	Cytoplasmic	cytoplasmic minus
CPR	uxaC	234	5	342.328	147.158	0.429876	395	18	435.999	341.68	0.783671	57	4	136.465	192.366	1.40963	3241351	3242763	1413	b3092	16130987	NP_417563.1	uronate isomerase	none	Cytoplasmic	cytoplasmic minus
CPR	valS	158	9	114.358	131.051	1.14597	248	12	135.433	112.697	0.832124	86	8	101.866	190.345	1.86858	4479005	4481860	2856	b4258	16132080	NP_418679.1	valyl-tRNA synthetase	protein biosynthesis	Cytoplasmic	cytoplasmic minus
CPR	viaA	266	15	378.69	429.617	1.13448	359	21	385.619	387.92	1.00597	108	8	251.621	374.398	1.48794	3926175	3927626	1452	b3745	49176398	YP_026243.1	predicted von Willibrand factor containing	none	Cytoplasmic	cytoplasmic minus
CPR	waaF	106	4	209.28	158.88	0.759177	174	10	259.199	256.178	0.988346	81	3	261.715	194.708	0.743972	3792952	3793998	1047	b3620	16131491	NP_418077.1	ADP-heptose:LPS heptosyltransferase II	none	Cytoplasmic	cytoplasmic minus
	wbbJ	95	3	332.28	211.101	0.635311	85	3	224.317	136.152	0.606961	57	4	326.27	459.92	1.40963	2102518	2103108	591	b2033	16129973	NP_416537.1	predicted acyl transferase	none	Unknown	none
	wrbA	553	34	1914.78	2368.44	1.23692	1198	88	3129.78	3953.64	1.26323	111	5	628.982	569.123	0.904831	1066335	1066931	597	b1004	16128970	NP_415524.1	NAD(P)H:quinone oxidoreductase	none	Unknown	none
MPR	wzzB	88	3	185.431	127.177	0.685847	137	6	217.812	164.048	0.753163	54	5	186.215	346.347	1.85993	2095345	2096325	981	b2027	90111375	NP_416531.4	regulator of length of O-antigen component of	multipass	Cytoplasmic Membrane	multipass membrane
CPR	xerC	168	8	387.155	370.898	0.958009	145	11	252.119	328.919	1.30462	141	12	531.761	909.074	1.70955	3994310	3995206	897	b3811	16131663	NP_418256.1	site-specific tyrosine recombinase	cell cycle	Cytoplasmic	cytoplasmic minus
CPR	xerD	81	4	186.664	185.449	0.993491	91	9	158.227	269.116	1.70082	67	5	252.681	378.781	1.49905	3036869	3037765	897	b2894	16130796	NP_417370.1	site-specific tyrosine recombinase	cell cycle	Cytoplasmic	cytoplasmic minus
CPR	xylA	184	5	287.492	157.169	0.54669	140	6	165.044	121.641	0.737024	69	2	176.433	102.726	0.582239	3727466	3728788	1323	b3565	16131436	NP_418022.1	D-xylose isomerase	none	Cytoplasmic	cytoplasmic minus
CPR	xylB	123	3	174.747	85.7463	0.490688	86	7	92.1863	129.04	1.39977	50	4	116.251	186.813	1.60698	3725940	3727394	1455	b3564	16131435	NP_418021.1	xylulokinase	none	Cytoplasmic	cytoplasmic minus
MPR	yaaJ	118	10	170.455	290.615	1.70493	175	8	190.735	149.948	0.786159	100	6	236.401	284.919	1.20524	6529	7959	1431	b0007	16128001	NP_414548.1	predicted transporter	multipass	Cytoplasmic Membrane	multipass membrane
[truncated: 148 more rows]

## Sheet: cytoplasmic free fractions
strain:		wt + vector					wt + CspE-6His					cspCcspEdeletion + vector
[truncated: 977 more rows]
