# Supplementary material for: Evidence for a cytoplasmic pool of ribosome-free mRNAs encoding inner membrane proteins in Escherichia coli
Source: PLoS One. 2017 Aug 25;12(8):e0183862. doi: 10.1371/journal.pone.0183862 (PMC5571963; doi:10.1371/journal.pone.0183862)
Supplement: S8 Table — Number of CSP-recognition elements in our defined MPR groups of strong and weak CspE binders. (XLSX) [file pone.0183862.s014.xlsx]

## Sheet: CspE unbound and bound MPRs
gene	total extract reads	CspE-bound reads	total extract RPKM	CspE-bound RPKM	bound / total
yeaQ	81	70	507.36	272.076	0.536258
atoS	113	113	96.4652	59.8593	0.620527
cyoA	128	141	210.587	143.947	0.683549
narX	188	208	163.17	112.023	0.686541
srlA	435	484	1202.93	830.535	0.690426
yqjE	186	217	716.29	518.557	0.723948
frdC	420	519	1654.19	1268.42	0.766794
gntT	88	124	104.214	91.1229	0.874379
manY	1464	2142	2850.62	2588.09	0.907902
yidC	138	204	130.682	119.875	0.917301
nirC	169	250	326.621	299.818	0.91794
srlE	793	1202	1288.35	1211.78	0.940572
yegH	82	130	80.7401	79.4291	0.983763
hemY	240	383	312.714	309.668	0.990258
cpxA	149	240	169.134	169.05	0.999507
dcuA	1272	2061	1523.73	1532	1.00543
yfcA	51	83	98.201	99.171	1.00988
copA	275	461	171.221	178.109	1.04023
ccmB	88	148	207.014	216.043	1.04361
mtlA	440	757	358.543	382.777	1.06759
lnt	77	134	78.0338	84.2671	1.07988
nuoK	154	268	792.7	856.02	1.07988
arcB	352	616	234.917	255.102	1.08592
envZ	142	250	163.69	178.827	1.09248
cydB	2111	3717	2888.11	3155.58	1.09261
cydA	3708	6537	3685.93	4032.25	1.09396
kdpD	81	143	47.0513	51.5446	1.0955
cycA	89	382	98.2378	261.645	2.66339
abrB	112	486	166.841	449.243	2.69264
gltP	62	270	73.5914	198.866	2.7023
pgpA	127	561	381.652	1046.13	2.74107
fieF	136	601	234.899	644.137	2.74218
tnaB	2320	10320	2899.37	8003.07	2.76028
fdnI	120	538	286.177	796.152	2.78203
znuB	83	380	164.697	467.9	2.84097
nuoA	356	1630	1250.54	3553.01	2.84118
yaaJ	175	818	190.735	553.229	2.90052
gltS	71	354	91.821	284.085	3.0939
cyoE	270	1352	472.625	1468.56	3.10723
yqgA	85	438	187.248	598.732	3.19754
yohD	63	325	169.704	543.246	3.20113
cvrA	65	340	58.3639	189.44	3.24583
rhtC	70	370	175.807	576.636	3.27993
mdtL	95	503	125.993	413.954	3.28553
kup	55	304	45.897	157.419	3.42982
yciS	77	439	388.654	1374.98	3.53781
ybjL	70	403	64.7547	231.334	3.57246
pgsA	82	475	232.955	837.361	3.59452
nhaA	78	465	104.245	385.633	3.6993
yfbS	451	2750	383.747	1451.98	3.7837
araJ	860	5365	1131.91	4381.7	3.87108
atpI	117	743	478.952	1887.36	3.94061
alaE	50	326	173.296	701.127	4.04584
ybhQ	117	778	443.992	1832.02	4.12624
uspB	79	543	366.707	1564.06	4.26514
yfdY	99	732	635.418	2915.39	4.58814
yadH	53	413	107.214	518.427	4.83543
yahN	52	463	120.688	666.812	5.52508

## Sheet: distribution and statistics
	distribution to:	70S fractions			membrane fraction			cytosolic free fractions				70S_CspE-unbound MPRs							membrane_CspE-unbound MPRs							free_CspE-unbound MPRs
	strain:	wt+CspE-6His	wt + vector	cspCcspE deletion + vector	wt+CspE-6His	wt + vector	cspCcspE deletion + vector	wt+CspE-6His	wt + vector	cspCcspE deletion + vector		in BW+pIE		in BW+vector		in dd+vector			in BW+pIE		in BW+vector		in dd+vector			in BW+pIE		in BW+vector		in dd+vector
gene	bound / total	70S / total	70S / total	70S / total	membrane / total	membrane / total	membrane / total	free / total	free / total	free / total
atoS	0.620527	1.06531	0.324487	1.54517	0.80068	1.18569	1.03603	0.59698	0.920864	0.99392		Mean	1.09655	Mean	1.09254	Mean	1.06172		Mean	1.07597	Mean	1.12029	Mean	1.064		Mean	0.855148	Mean	0.865599	Mean	0.86925
cyoA	0.683549	1.74659	1.38746	1.39066	1.29589	0.739351	1.65765	1.50084	1.41177	1.48583		Standard Error	0.102867	Standard Error	0.0915159	Standard Error	0.110464		Standard Error	0.0629126	Standard Error	0.0648307	Standard Error	0.0684492		Standard Error	0.0699873	Standard Error	0.0839708	Standard Error	0.0933763
narX	0.686541	1.55507	0.745118	2.15221	1.04273	1.47479	1.15443	0.611175	0.557637	0.784747		Median	1.01399	Median	1.09168	Median	1.00087		Median	1.06193	Median	1.17385	Median	1.09573		Median	0.786622	Median	0.754485	Median	0.703813
srlA	0.690426	2.05576	1.09168	0.44051	0.693309	1.32969	1.13418	0.39382	0.437327	0.53341		Mode	#N/A	Mode	#N/A	Mode	#N/A		Mode	#N/A	Mode	#N/A	Mode	#N/A		Mode	#N/A	Mode	#N/A	Mode	#N/A
frdC	0.766794	1.10554	1.11404	1.82611	1.14891	0.758273	0.712377	1.31897	1.55102	1.8268		Standard Deviation	0.448388	Standard Deviation	0.398908	Standard Deviation	0.481502		Standard Deviation	0.27423	Standard Deviation	0.28259	Standard Deviation	0.298363		Standard Deviation	0.305068	Standard Deviation	0.36602	Standard Deviation	0.407018
manY	0.907902	0.822272	1.12437	0.772587	0.916716	1.17385	0.997658	0.707068	0.754485	0.600324		Sample Variance	0.201052	Sample Variance	0.159128	Sample Variance	0.231844		Sample Variance	0.075202	Sample Variance	0.0798574	Sample Variance	0.0890207		Sample Variance	0.0930662	Sample Variance	0.133971	Sample Variance	0.165663
yidC	0.917301	0.49847	0.958009	1.36185	1.5298	1.60444	1.09573	1.36195	1.58676	1.46494		Kurtosis	-0.405061	Kurtosis	2.06626	Kurtosis	1.17101		Kurtosis	-1.15286	Kurtosis	1.401	Kurtosis	-0.0142691		Kurtosis	-0.258982	Kurtosis	-0.481874	Kurtosis	0.046767
nirC	0.91794	0.712311	0.72498	0.723865	1.15996	1.32455	0.873625	0.621435	0.468281	0.407089		Skewness	0.799499	Skewness	0.629151	Skewness	0.204938		Skewness	0.00746876	Skewness	-0.884181	Skewness	-0.0464499		Skewness	0.740183	Skewness	0.740474	Skewness	0.958254
srlE	0.940572	1.19275	1.00995	0.964524	0.893739	1.05791	1.05723	0.532862	0.510352	0.446076		Range	1.55729	Range	1.82145	Range	2.15221		Range	0.922574	Range	1.21916	Range	1.2087		Range	1.10702	Range	1.14943	Range	1.41971
hemY	0.990258	0.644896	1.14597	0.792918	1.44512	1.24072	1.41772	1.10427	1.03583	1.26597		Minimum	0.49847	Minimum	0.324487	Minimum	0		Minimum	0.607227	Minimum	0.385286	Minimum	0.448946		Minimum	0.39382	Minimum	0.437327	Minimum	0.407089
cpxA	0.999507	0.807923	2.14594	0	0.607227	0.980168	1.26761	0.854891	1.18988	1.12649		Maximum	2.05576	Maximum	2.14594	Maximum	2.15221		Maximum	1.5298	Maximum	1.60444	Maximum	1.65765		Maximum	1.50084	Maximum	1.58676	Maximum	1.8268
dcuA	1.00543	1.01399	1.00591	1.15395	1.41074	1.16822	1.49012	0.948066	1.00359	1.05555		Sum	20.8345	Sum	20.7583	Sum	20.1727		Sum	20.4434	Sum	21.2854	Sum	20.216		Sum	16.2478	Sum	16.4464	Sum	16.5157
copA	1.04023	1.56338	1.6423	1.17176	0.877351	1.31273	0.448946	0.656509	0.63584	0.577306		Count	19	Count	19	Count	19		Count	19	Count	19	Count	19		Count	19	Count	19	Count	19
mtlA	1.06759	1.13345	1.40687	1.06095	1.37086	0.942469	1.21405	1.14795	1.07624	0.938972		Confidence Level(95.0%)	0.216116	Confidence Level(95.0%)	0.192268	Confidence Level(95.0%)	0.232076		Confidence Level(95.0%)	0.132175	Confidence Level(95.0%)	0.136204	Confidence Level(95.0%)	0.143807		Confidence Level(95.0%)	0.147038	Confidence Level(95.0%)	0.176416	Confidence Level(95.0%)	0.196176
nuoK	1.07988	0.670022	0.981375	0.917692	0.881268	0.971203	0.765715	0.786622	0.70581	0.596967
arcB	1.08592	0.732836	1.19662	0.747433	0.771109	1.27531	1.25287	0.614074	0.53546	0.542235
envZ	1.09248	1.81661	0.506118	1.19924	1.06193	0.385286	0.723674	0.828383	0.483148	0.517536
cydB	1.09261	0.904259	1.21063	1.00087	1.21436	1.12663	0.786566	0.774883	0.75025	0.647778
cydA	1.09396	0.793076	1.03646	0.95042	1.32169	1.23416	1.12983	0.887064	0.831836	0.703813		70S_CspE-bound MPRs							membrane_CspE-bound MPRs							free_CspE-bound MPRs
cycA	2.66339	0.772909	0.788949	1.4698	2.54148	1.08107	0.919792	1.39909	0.870822	0.985497		in BW+pIE		in BW+vector		in dd+vector			in BW+pIE		in BW+vector		in dd+vector			in BW+pIE		in BW+vector		in dd+vector
abrB	2.69264	0.614186	1.39433	2.19704	0.942467	0.970464	0.673419	0.994567	0.735798	0.69806
pgpA	2.74107	0.812467	0.529426	1.09567	1.06862	0.429898	1.37133	1.77774	1.57388	1.96701		Mean	0.921503	Mean	1.09623	Mean	1.13955		Mean	1.50407	Mean	1.27458	Mean	1.09883		Mean	1.33201	Mean	0.954894	Mean	1.00308
fieF	2.74218	0.505801	0.520298	0.792918	1.10878	1.58432	0.850635	1.3017	0.922286	1.02584		Standard Error	0.110993	Standard Error	0.150209	Standard Error	0.109675		Standard Error	0.155494	Standard Error	0.126516	Standard Error	0.105052		Standard Error	0.0686132	Standard Error	0.0599263	Standard Error	0.0906897
tnaB	2.76028	0.630071	0.657156	1.03215	1.20246	0.933828	1.10728	0.966602	0.839792	0.584575		Median	0.793718	Median	1.07502	Median	1.13701		Median	1.28455	Median	1.09177	Median	1.10728		Median	1.3017	Median	0.877254	Median	0.915417
nuoA	2.84118	1.06275	1.6832	1.25545	0.847161	1.1227	0.734639	0.916056	0.843323	0.76235		Mode	#N/A	Mode	#N/A	Mode	#N/A		Mode	#N/A	Mode	#N/A	Mode	#N/A		Mode	#N/A	Mode	#N/A	Mode	#N/A
yaaJ	2.90052	0.786159	1.70493	1.20524	1.55103	2.59578	1.29296	1.10444	1.01722	0.915417		Standard Deviation	0.457635	Standard Deviation	0.619329	Standard Deviation	0.452202		Standard Deviation	0.641118	Standard Deviation	0.521639	Standard Deviation	0.43314		Standard Deviation	0.2829	Standard Deviation	0.247082	Standard Deviation	0.373923
gltS	3.0939	1.45329	1.19514	0.860882	2.76103	1.09177	0.615697	1.47004	0.662425	0.664298		Sample Variance	0.20943	Sample Variance	0.383568	Sample Variance	0.204486		Sample Variance	0.411032	Sample Variance	0.272107	Sample Variance	0.187611		Sample Variance	0.0800322	Sample Variance	0.0610497	Sample Variance	0.139819
cyoE	3.10723	0.955401	0.754904	0.86583	1.28455	1.51715	1.3004	1.79466	1.47556	1.47573		Kurtosis	2.70965	Kurtosis	3.19347	Kurtosis	1.33138		Kurtosis	-0.682887	Kurtosis	1.26198	Kurtosis	0.319166		Kurtosis	-1.03251	Kurtosis	2.11247	Kurtosis	1.50559
yqgA	3.19754	0.404641	2.87403	1.96934	1.24184	1.89616	1.26761	1.35025	0.877254	1.19233		Skewness	1.51176	Skewness	1.44868	Skewness	0.744326		Skewness	0.580949	Skewness	0.927868	Skewness	0.151731		Skewness	0.235139	Skewness	1.49892	Skewness	1.15697
cvrA	3.24583	0.793718	0.261275	1.1816	2.31992	1.7503	1.58452	1.56174	0.971915	1.09178		Range	1.80013	Range	2.61275	Range	1.7953		Range	2.15176	Range	2.16589	Range	1.79353		Range	0.878609	Range	0.911453	Range	1.46841
pgsA	3.59452	1.46806	0.736031	0.401745	2.02286	1.04591	0.861976	1.2982	1.10358	1.51985		Minimum	0.404641	Minimum	0.261275	Minimum	0.401745		Minimum	0.609272	Minimum	0.429898	Minimum	0.239438		Minimum	0.916056	Minimum	0.662425	Minimum	0.498602
yfbS	3.7837	0.457576	0.666567	1.20373	1.90583	1.77139	0.968513	1.23234	1.00037	0.828424		Maximum	2.20477	Maximum	2.87403	Maximum	2.19704		Maximum	2.76103	Maximum	2.59578	Maximum	2.03296		Maximum	1.79466	Maximum	1.57388	Maximum	1.96701
araJ	3.87108	0.939848	1.07502	1.23115	1.45534	1.21586	1.28601	1.0622	0.775515	0.850329		Sum	15.6655	Sum	18.636	Sum	19.3723		Sum	25.5692	Sum	21.6678	Sum	18.6801		Sum	22.6441	Sum	16.2332	Sum	17.0523
atpI	3.94061	0.587939	1.21928	1.02636	0.773306	0.92819	1.57295	1.72638	1.04139	1.0854		Count	17	Count	17	Count	17		Count	17	Count	17	Count	17		Count	17	Count	17	Count	17
ybhQ	4.12624	2.20477	1.23424	0.446383	1.93327	1.05233	0.239438	1.54197	0.815796	0.906819		Confidence Level(95.0%)	0.235294	Confidence Level(95.0%)	0.318429	Confidence Level(95.0%)	0.232501		Confidence Level(95.0%)	0.329633	Confidence Level(95.0%)	0.268202	Confidence Level(95.0%)	0.2227		Confidence Level(95.0%)	0.145454	Confidence Level(95.0%)	0.127038	Confidence Level(95.0%)	0.192254
yfdY	4.58814	1.21597	1.34121	1.13701	0.609272	0.680672	2.03296	1.14617	0.706276	0.498602
												Anova: Single Factor							Anova: Single Factor							Anova: Single Factor
												SUMMARY							SUMMARY							SUMMARY
												Groups	Count	Sum	Average	Variance			Groups	Count	Sum	Average	Variance			Groups	Count	Sum	Average	Variance
												Column 1	19	20.8345	1.09655	0.201052			Column 1	19	20.4434	1.07597	0.075202			Column 1	19	16.2478	0.855148	0.0930662
												Column 2	19	20.7583	1.09254	0.159128			Column 2	19	21.2854	1.12029	0.0798574			Column 2	19	16.4464	0.865599	0.133971
												Column 3	19	20.1727	1.06172	0.231844			Column 3	19	20.216	1.064	0.0890207			Column 3	19	16.5157	0.86925	0.165663
												ANOVA							ANOVA							ANOVA
												Source of Variation	SS	df	MS	F	P-value	F crit	Source of Variation	SS	df	MS	F	P-value	F crit	Source of Variation	SS	df	MS	F	P-value	F crit
												Between Groups	0.0138019	2	0.00690097	0.0349697	0.965657	3.16825	Between Groups	0.0334112	2	0.0167056	0.205329	0.815012	3.16825	Between Groups	0.00203556	2	0.00101778	0.00777523	0.992256	3.16825
												Within Groups	10.6564	54	0.197341				Within Groups	4.39344	54	0.08136				Within Groups	7.06861	54	0.1309
												Total	10.6702	56					Total	4.42685	56					Total	7.07065	56
												Anova: Single Factor							Anova: Single Factor							Anova: Single Factor
												SUMMARY							SUMMARY							SUMMARY
												Groups	Count	Sum	Average	Variance			Groups	Count	Sum	Average	Variance			Groups	Count	Sum	Average	Variance
												Column 1	17	15.6655	0.921503	0.20943			Column 1	17	25.5692	1.50407	0.411032			Column 1	17	22.6441	1.33201	0.0800322
												Column 2	17	18.636	1.09623	0.383568			Column 2	17	21.6678	1.27458	0.272107			Column 2	17	16.2332	0.954894	0.0610497
												Column 3	17	19.3723	1.13955	0.204486			Column 3	17	18.6801	1.09883	0.187611			Column 3	17	17.0523	1.00308	0.139819
												ANOVA							ANOVA							ANOVA
												Source of Variation	SS	df	MS	F	P-value	F crit	Source of Variation	SS	df	MS	F	P-value	F crit	Source of Variation	SS	df	MS	F	P-value	F crit
												Between Groups	0.453055	2	0.226527	0.852157	0.432844	3.19073	Between Groups	1.40406	2	0.702028	2.4187	0.099815	3.19073	Between Groups	1.43215	2	0.716074	7.64763	0.00130882	3.19073
												Within Groups	12.7597	48	0.265828				Within Groups	13.932	48	0.29025				Within Groups	4.49441	48	0.0936335
												Total	13.2128	50					Total	15.3361	50					Total	5.92656	50

## Sheet: occurence of binding sites
CspE-binding	gene	sequence	# of 7-base long stretches of Us interrupted at up to a single position (interruption at positions 2-6, excluding G at position 3 and Purine at position 6).
0	atoS	ATGCATTATATGAAGTGGATTTATCCACGCCGCTTACGCAATCAAATGATCCTGATGGCAATCCTGATGGTCATTGTCCCAACGCTTACTATTGGTTATATCGTAGAAACGGAAGGACGTTCAGCAGTCTTATCTGAAAAAGAGAAAAAACTTTCTGCCGTGGTCAACCTGCTTAATCAGGCACTAGGCGATCGCTATGATCTCTACATCGACTTACCACGTGAGGAGCGTATCCGCGCATTAAATGCAGAACTTGCCCCCATTACCGAAAATATCACTCACGCCTTCCCTGGCATCGGTGCTGGTTATTACAACAAAATGCTGGATGCGATAATCACCTACGCGCCTTCAGCGCTATATCAGAATAATGTCGGCGTTACCATTGCCGCAGATCACCCT…	1
0	narX	ATGCTTAAACGTTGTCTCTCTCCGCTCACCCTGGTTAATCAGGTTGCGCTTATTGTGTTGCTTTCTACTGCTATTGGACTGGCAGGGATGGCGGTTTCTGGCTGGCTGGTGCAAGGCGTTCAGGGCAGCGCCCATGCGATCAACAAAGCGGGATCGCTGCGCATGCAAAGTTACCGTCTGTTGGCGGCAGTGCCATTAAGCGAGAAAGACAAGCCCTTAATTAAAGAGATGGAACAAACGGCATTTAGCGCCGAGTTGACTCGAGCAGCAGAACGAGACGGACAACTGGCGCAATTACAGGGTTTACAAGATTACTGGCGTAATGAACTGATCCCTGCGCTGATGCGTGCACAAAACCGAGAAACGGTGTCAGCGGATGTCAGCCAGTTTGTTGCCGGG…	1
0	yidC	ATGGATTCGCAACGCAATCTTTTAGTCATCGCTTTGCTGTTCGTGTCTTTCATGATCTGGCAAGCCTGGGAGCAGGATAAAAACCCGCAACCTCAGGCCCAACAGACCACGCAGACAACGACCACCGCAGCGGGTAGCGCCGCCGACCAGGGCGTACCGGCCAGTGGCCAGGGGAAACTGATCTCGGTTAAGACCGACGTGCTTGATCTGACCATCAACACCCGTGGTGGTGATGTTGAGCAAGCTCTGCTGCCTGCTTACCCGAAAGAGCTGAACTCTACCCAGCCGTTCCAGCTGTTGGAAACTTCACCGCAGTTTATTTATCAGGCACAGAGCGGTCTGACCGGTCGTGATGGCCCGGATAACCCGGCTAACGGCCCGCGTCCGCTGTATAACGTT…	1
0	cpxA	ATGATAGGCAGCTTAACCGCGCGCATCTTCGCCATCTTCTGGCTGACGCTGGCGCTGGTGTTGATGTTGGTTTTGATGTTACCCAAGCTCGATTCACGCCAGATGACCGAGCTTCTGGATAGCGAACAGCGTCAGGGGCTGATGATTGAGCAGCATGTCGAAGCGGAGCTGGCGAACGATCCGCCCAACGATTTAATGTGGTGGCGGCGTCTGTTCCGGGCGATTGATAAGTGGGCACCGCCAGGACAGCGTTTGTTATTGGTGACCACCGAAGGCCGCGTGATCGGCGCTGAACGCAGCGAAATGCAGATCATTCGTAACTTTATTGGTCAGGCCGATAACGCCGATCATCCGCAGAAGAAAAAGTATGGCCGCGTGGAACTGGTCGGTCCGTTCTCC…
0	copA	ATGTCACAAACTATCGACCTGACCCTGGACGGCCTGTCCTGCGGTCACTGCGTTAAACGCGTGAAAGAAAGTCTTGAACAGCGTCCGGATGTTGAGCAGGCGGATGTGTCTATCACTGAAGCGCACGTTACCGGGACTGCCAGTGCAGAACAGCTGATCGAAACCATCAAACAAGCGGGTTATGACGCATCTGTAAGCCACCCAAAGGCTAAACCGCTGGCGGAGTCATCAATCCCGTCGGAAGCACTGACAGCGGTTTCTGAGGCGCTTCCGGCAGCGACCGCCGATGACGATGACAGCCAGCAGTTGCTGCTGAGCGGCATGAGCTGCGCCAGCTGTGTCACCCGCGTACAAAATGCGCTGCAAAGCGTACCGGGCGTCACTCAGGCACGGGTAAAC…	1
0	envZ	ATGAGGCGATTGCGCTTCTCGCCACGAAGTTCATTTGCCCGTACGTTATTGCTCATCGTCACCTTGCTGTTCGCCAGCCTGGTGACGACTTATCTGGTGGTGCTGAACTTCGCGATTTTGCCGAGCCTCCAGCAGTTTAATAAAGTCCTCGCGTACGAAGTGCGTATGTTGATGACCGACAAACTGCAACTGGAGGACGGCACGCAGTTGGTTGTGCCTCCCGCTTTCCGTCGGGAGATCTACCGTGAGCTGGGGATCTCTCTCTACTCCAACGAGGCTGCCGAAGAGGCAGGTCTGCGTTGGGCGCAACACTATGAATTCTTAAGCCATCAGATGGCGCAGCAACTGGGCGGCCCGACGGAAGTGCGCGTTGAGGTCAACAAAAGTTCGCCTGTCGTC…
0	cyoA	ATGAGACTCAGGAAATACAATAAAAGTTTGGGATGGTTGTCATTATTTGCAGGCACTGTATTGCTCAGTGGCTGTAATTCTGCGCTGTTAGATCCCAAAGGACAGATTGGTCTGGAGCAACGTTCACTGATACTGACGGCATTTGGCCTGATGTTGATTGTCGTTATTCCCGCAATCTTGATGGCTGTTGGTTTCGCCTGGAAGTACCGTGCGAGCAATAAAGATGCTAAGTACAGCCCGAACTGGTCACACTCCAATAAAGTGGAAGCTGTGGTCTGGACGGTACCTATCTTAATCATCATCTTCCTTGCAGTACTGACCTGGAAAACCACTCACGCTCTTGAGCCTAGCAAGCCGCTGGCACACGACGAGAAGCCCATTACCATCGAAGTGGTTTCC…
0	nirC	ATGTTTACAGACACTATTAATAAGTGTGCGGCTAACGCTGCGCGCATTGCACGCCTGTCGGCAAATAACCCGCTCGGCTTTTGGGTCAGCTCCGCCATGGCGGGCGCGTATGTGGGTCTTGGGATCATCCTGATTTTCACGCTCGGTAATTTGCTCGATCCATCCGTACGCCCTTTGGTGATGGGCGCGACCTTTGGTATCGCCTTAACGCTGGTGATTATCGCCGGTTCTGAACTGTTCACCGGACACACCATGTTCCTCACCTTTGGGGTAAAAGCGGGCAGCATCAGCCACGGGCAAATGTGGGCAATCCTGCCGCAAACCTGGCTGGGTAACCTGGTCGGTTCCGTCTTCGTTGCCATGCTCTATAGCTGGGGCGGCGGTAGCCTGCTGCCGGTA…
0	hemY	ATGCTAAAAGTGTTATTGCTCTTTGTGTTGCTGATTGCGGGGATCGTGGTTGGCCCGATGATTGCCGGCCATCAGGGTTATGTGCTGATCCAGACCGACAACTACAATATCGAAACCAGCGTCACGGGCCTGGCGATCATATTGATTCTGGCGATGGTAGTGCTGTTTGCCATTGAGTGGCTACTGCGGCGGATCTTCCGCACTGGCGCGCACACCCGTGGGTGGTTTGTCGGACGTAAGCGTCGCCGTGCACGTAAGCAGACCGAACAGGCGCTGCTGAAACTGGCGGAAGGCGATTATCAGCAAGTTGAAAAGCTGATGGCGAAAAATGCCGATCACGCGGAACAACCGGTGGTGAACTATCTACTGGCTGCCGAAGCCGCGCAACAACGTGGTGAT…
0	mtlA	ATGTCATCCGATATTAAGATCAAAGTGCAAAGCTTTGGTCGTTTCCTCAGCAACATGGTGATGCCAAATATCGGCGCGTTTATCGCGTGGGGTATCATCACCGCGTTATTTATTCCAACAGGGTGGTTACCGAACGAGACGCTGGCGAAGCTGGTCGGGCCGATGATCACTTATCTCCTGCCGCTGCTGATCGGTTATACCGGTGGTAAGCTGGTAGGCGGCGAACGTGGCGGCGTAGTCGGTGCCATCACCACCATGGGCGTTATCGTCGGCGCAGACATGCCGATGTTCCTCGGTTCTATGATTGCAGGTCCGCTGGGCGGCTGGTGCATTAAGCACTTCGACCGCTGGGTAGACGGTAAGATCAAATCCGGTTTTGAGATGCTGGTGAATAACTTC…
0	arcB	ATGAAGCAAATTCGTCTGCTGGCGCAGTATTATGTTGACCTGATGATGAAGTTAGGTCTGGTGCGCTTCTCAATGTTGCTGGCGCTGGCCCTCGTCGTTCTTGCCATTGTGGTACAAATGGCGGTAACCATGGTGCTGCATGGTCAGGTCGAAAGCATTGATGTTATTCGTTCTATCTTCTTTGGTTTGCTGATTACGCCGTGGGCGGTCTACTTTCTATCGGTGGTCGTCGAGCAACTGGAGGAGTCACGACAACGTCTGTCACGGCTGGTGCAAAAACTGGAGGAGATGCGCGAGCGCGATTTGAGCCTCAACGTTCAGTTAAAAGATAATATTGCCCAGCTAAATCAGGAAATTGCCGTTCGTGAAAAAGCGGAAGCAGAACTGCAGGAAACCTTC…
0	srlA	ATGATAGAAACCATTACTCATGGTGCAGAGTGGTTTATCGGGCTGTTCCAAAAGGGCGGAGAGGTGTTTACCGGGATGGTGACCGGCATTCTTCCGCTGTTGATTAGCCTGCTGGTTATCATGAACGCACTGATTAATTTTATCGGTCAGCATCGTATTGAACGTTTTGCTCAACGTTGCGCCGGTAACCCTGTTTCCCGTTACCTACTGTTACCGTGCATTGGCACGTTTGTCTTTTGCAATCCGATGACCCTAAGCCTGGGTCGCTTTATGCCGGAAAAGTACAAACCCAGCTACTACGCGGCGGCCTCTTATAGCTGCCACTCAATGAATGGCCTCTTCCCCCATATCAACCCTGGCGAACTGTTTGTTTATCTTGGCATTGCCAGCGGTCTGACA…	1
0	srlE	ATGACGCATATTCGGATCGAAAAAGGAACGGGTGGCTGGGGCGGCCCGCTTGAGCTGAAAGCCACGCCGGGAAAAAAAATCGTCTATATCACCGCCGGTACCCGGCCTGCGATTGTTGACAAACTGGCACAGCTTACTGGCTGGCAGGCTATTGACGGATTTAAAGAAGGTGAACCCGCGGAGGCGGAAATTGGTGTCGCGGTAATCGACTGTGGCGGCACATTACGCTGCGGCATCTATCCGAAACGACGTATTCCCACCATTAATATCCACTCGACGGGCAAGTCCGGTCCGCTGGCGCAGTACATTGTGGAAGATATTTATGTCTCTGGCGTAAAAGAAGAAAACATCACTGTAGTAGGTGATGCGACACCACAACCCTCTTCCGTGGGCCGTGAC…
0	nuoK	ATGATCCCCTTACAACATGGACTGATCCTCGCGGCAATCTTATTCGTTCTTGGCTTAACCGGTCTGGTTATCCGTCGCAATCTGCTGTTTATGTTGATTGGTCTGGAAATCATGATTAACGCCTCCGCGCTGGCCTTCGTGGTCGCCGGAAGCTACTGGGGCCAGACCGACGGTCAGGTGATGTACATTCTCGCCATCAGCCTCGCGGCGGCAGAAGCGAGTATCGGCCTTGCGCTGCTGCTGCAACTTCACCGTCGTCGCCAGAACCTGAACATCGATTCAGTAAGTGAGATGCGCGGATGA
0	frdC	ATGACGACTAAACGTAAACCGTATGTACGGCCAATGACGTCCACCTGGTGGAAAAAATTGCCGTTTTATCGCTTTTACATGCTGCGCGAAGGCACGGCGGTTCCGGCTGTGTGGTTCAGCATTGAACTGATTTTCGGGCTGTTTGCCCTGAAAAATGGCCCGGAAGCCTGGGCGGGATTCGTCGACTTTTTACAAAACCCGGTTATCGTGATCATTAACCTGATCACTCTGGCGGCAGCTCTGCTGCACACCAAAACCTGGTTTGAACTGGCACCGAAAGCGGCCAATATCATTGTAAAAGACGAAAAAATGGGACCAGAGCCAATTATCAAAAGTCTCTGGGCGGTAACTGTGGTTGCCACCATCGTAATCCTGTTTGTTGCCCTGTACTGGTAA
0	manY	ATGGAGATTACCACTCTTCAAATTGTGCTGGTATTTATCGTAGCCTGTATCGCAGGTATGGGATCAATCCTCGATGAATTTCAGTTTCACCGTCCGCTAATCGCGTGTACCCTGGTGGGTATCGTTCTTGGGGATATGAAAACCGGTATTATTATCGGTGGTACGCTGGAAATGATCGCGCTGGGCTGGATGAACATCGGTGCTGCAGTTGCGCCTGACGCCGCTCTGGCTTCTATCATTTCTACCATTCTGGTTATCGCAGGTCATCAGAGCATTGGTGCAGGTATCGCACTGGCAATCCCTCTGGCCGCTGCGGGCCAGGTACTGACCATCATCGTTCGTACTATTACCGTTGCTTTCCAGCACGCTGCGGATAAGGCTGCTGATAACGGCAACCTG…
0	dcuA	ATGCTAGTTGTAGAACTCATCATAGTTTTGCTGGCGATCTTCTTGGGCGCCAGATTGGGGGGAATAGGTATTGGTTTTGCAGGCGGATTGGGGGTGCTGGTTCTTGCCGCTATTGGCGTTAAACCCGGTAACATCCCGTTCGATGTCATCTCCATTATCATGGCGGTTATCGCCGCTATTTCTGCCATGCAGGTTGCTGGCGGTCTGGACTATCTGGTTCATCAGACAGAAAAGCTGCTGCGCCGTAACCCGAAATACATCACGATCCTCGCACCGATCGTGACCTATTTCCTGACTATCTTTGCTGGTACTGGCAACATCTCTCTGGCGACACTGCCAGTTATCGCTGAAGTTGCGAAGGAACAAGGCGTTAAACCTTGCCGTCCGCTGTCTACTGCA…
0	cydB	ATGATCGATTATGAAGTATTGCGTTTTATCTGGTGGCTGCTGGTTGGCGTTCTGCTGATTGGTTTTGCAGTCACTGACGGTTTCGACATGGGGGTGGGCATGCTCACCCGTTTCCTCGGTCGTAACGACACCGAGCGTCGAATTATGATTAACTCCATTGCACCACACTGGGACGGTAACCAGGTTTGGCTGATCACCGCGGGCGGCGCACTCTTTGCTGCCTGGCCGATGGTCTATGCCGCTGCGTTCTCCGGCTTCTATGTGGCGATGATCCTCGTGCTGGCGTCTTTGTTCTTCCGTCCGGTCGGTTTTGACTACCGCTCCAAGATTGAAGAAACCCGCTGGCGTAACATGTGGGACTGGGGCATCTTCATTGGTAGCTTCGTTCCGCCGCTGGTA…
0	cydA	ATGTTAGATATAGTCGAACTGTCGCGCTTACAGTTTGCCTTGACCGCGATGTACCACTTCCTTTTTGTGCCACTGACGCTCGGTATGGCGTTCCTGCTGGCCATTATGGAAACGGTCTACGTCCTCTCCGGCAAACAGATTTATAAAGATATGACCAAGTTCTGGGGCAAGTTGTTTGGTATCAACTTCGCTCTGGGTGTGGCTACCGGTCTGACCATGGAGTTCCAGTTCGGGACTAACTGGTCTTACTATTCCCACTATGTAGGGGATATCTTCGGTGCGCCGCTGGCAATCGAAGGTCTGATGGCCTTCTTCCTCGAATCCACCTTTGTAGGTCTGTTCTTCTTCGGTTGGGATCGTCTGGGTAAAGTTCAGCATATGTGTGTCACCTGGCTGGTG…
1	cvrA	TTGGATGCCACAACAATAATTAGCCTTTTCATCTTAGGATCCATCCTTGTCACCAGCAGTATATTACTTAGTTCATTTTCTTCCCGTCTTGGCATTCCTATTCTGGTTATTTTTCTGGCGATCGGCATGCTGGCAGGAGTCGATGGCGTCGGCGGTATCCCGTTTGATAATTACCCCTTCGCCTACATGGTAAGTAACCTGGCACTGGCGATTATTTTGCTCGACGGCGGGATGCGCACTCAGGCCAGTTCCTTTCGTGTGGCGTTAGGACCGGCACTGTCGCTGGCGACGCTGGGCGTGCTTATCACCTCTGGTTTAACCGGCATGATGGCGGCGTGGCTGTTTAATCTTGATTTGATTGAAGGCTTATTAATCGGCGCTATCGTCGGCTCTACCGAT…	6
1	cycA	ATGGTAGATCAGGTAAAAGTCGTTGCCGATGATCAGGCTCCGGCTGAACAGTCGCTACGGCGCAATCTCACAAACCGACATATTCAGCTTATTGCCATTGGCGGTGCCATTGGTACGGGGTTGTTTATGGGGTCTGGCAAAACGATTAGCCTTGCCGGGCCGTCGATCATTTTCGTTTATATGATCATTGGTTTTATGCTCTTTTTCGTGATGCGGGCAATGGGGGAATTGCTGCTTTCGAATCTGGAATACAAATCTTTTAGTGACTTCGCTTCCGATTTACTCGGGCCGTGGGCAGGATATTTCACCGGCTGGACTTACTGGTTCTGCTGGGTTGTAACCGGTATGGCAGACGTGGTGGCGATCACGGCTTATGCTCAGTTCTGGTTCCCCGATCTC…	1
1	abrB	ATGCCAGTTTTGCAGTGGGGAATGTTATGTGTGCTATCACTTCTCCTTTCTATTGGTTTCCTCGCGGTACATCTCCCGGCGGCGCTATTACTTGGGCCGATGATCGCCGGGATCATCTTTAGTATGCGCGGAATTACTCTGCAACTTCCCCGCTCTGCTTTTCTCGCCGCCCAGGCCATTCTTGGCTGCATGATTGCGCAAAACCTCACTGGTTCGATTCTCACCACCCTGGCCGTCAACTGGCCGATCGTGCTTGCAATTTTACTGGTAACGCTGCTTTCCAGCGCCATTGTGGGTTGGTTATTGGTGCGCTATAGCTCATTGCCTGGAAATACCGGTGCCTGGGGCTCCTCTCCTGGCGGCGCGGCGGCAATGGTCGCTATGGCGCAAGATTACGGC…	1
1	gltS	ATGTTTCATCTCGATACTTTAGCAACGCTTGTTGCCGCAACGCTGACGTTGCTGCTCGGGCGTAAGTTGGTCCATTCCGTCTCCTTTTTGAAGAAATACACCATACCGGAACCTGTTGCGGGTGGTTTGTTGGTGGCGCTGGCGCTACTAGTACTGAAAAAAAGCATGGGCTGGGAAGTCAACTTTGATATGTCCCTGCGCGATCCGTTAATGCTGGCTTTCTTCGCCACCATTGGCCTGAACGCCAACATTGCCAGTTTGCGTGCCGGTGGGCGTGTGGTTGGCATCTTCTTGATTGTGGTTGTTGGTCTGTTGGTGATGCAAAATGCCATTGGCATTGGTATGGCTAGCTTGTTAGGGCTTGATCCGCTGATGGGGCTGTTGGCCGGTTCTATTACT…
1	fieF	ATGAATCAATCTTATGGACGGCTGGTCAGTCGGGCGGCGATTGCTGCGACGGCGATGGCTTCGCTGCTATTGCTGATTAAAATTTTTGCATGGTGGTATACCGGGTCGGTGAGTATTCTCGCCGCGCTGGTGGATTCGCTGGTGGATATCGGCGCGTCGTTGACGAATTTATTGGTGGTGCGATATTCCCTGCAACCTGCCGACGATAATCACTCGTTTGGTCACGGTAAAGCTGAGTCCCTCGCGGCGCTGGCGCAAAGTATGTTTATCTCCGGTTCGGCACTATTCCTGTTTTTGACGGGTATTCAACATCTGATATCTCCAACACCGATGACAGATCCAGGCGTCGGGGTTATCGTGACAATTGTGGCGCTAATTTGTACGATTATCCTTGTCTCG…	1
1	yaaJ	ATGCCAGATTTTTTCTCCTTCATTAACAGCGTCCTTTGGGGATCGGTAATGATTTACCTGCTCTTCGGCGCAGGTTGTTGGTTCACTTTTCGCACCGGATTTGTGCAGTTTCGCTACATCCGCCAGTTTGGCAAAAGTCTTAAAAATAGCATTCATCCACAGCCAGGCGGTTTAACCTCATTTCAGTCATTGTGTACCAGTCTTGCGGCGCGCGTGGGTAGCGGCAACCTGGCCGGCGTTGCGCTGGCTATTACCGCCGGTGGACCTGGAGCCGTCTTTTGGATGTGGGTTGCCGCGTTTATCGGCATGGCGACCTCGTTTGCCGAATGTTCTCTGGCACAACTTTATAAAGAACGTGACGTCAATGGGCAGTTTCGTGGCGGACCGGCATGGTATATG…	10
1	yqgA	GTGGTCATCGGCCCTTTTATCAACGCTAGTGCAGTCTTACTGGGTGGCGTTCTCGGCGCACTGCTCAGCCAACGCTTACCGGAACGTATCCGCGTCTCCATGACATCAATTTTTGGTCTGGCATCGCTGGGGATTGGTATTTTACTGGTGGTGAAATGTGCCAACCTTCCAGCGATGGTTTTAGCTACGCTACTTGGCGCTCTAATTGGCGAAATTTGTTTGCTGGAGAAAGGTGTCAATACAGCAGTCGCCAAAGCACAAAATCTGTTTCGTCACTCACGTAAGAAGCCAGCGCATGAATCTTTTATTCAGAATTATGTCGCGATTATTGTCCTGTTTTGCGCCAGCGGCACCGGGATCTTCGGGGCGATGAACGAAGGGATGACCGGCGATCCGAGT…	3
1	pgsA	ATGCAATTTAATATCCCTACGTTGCTTACACTGTTCCGTGTCATCCTTATCCCATTCTTTGTATTGGTCTTTTATCTGCCTGTCACCTGGTCGCCGTTTGCCGCCGCGCTCATTTTCTGCGTCGCGGCGGTGACTGACTGGTTCGATGGTTTTCTGGCACGCCGCTGGAACCAGAGTACCCGGTTTGGTGCTTTCCTTGACCCTGTGGCAGATAAAGTTCTCGTGGCTATCGCCATGGTGCTGGTAACCGAGCATTATCACAGCTGGTGGGTGACATTACCGGCGGCAACGATGATCGCCCGTGAAATTATTATTTCTGCGCTACGCGAATGGATGGCGGAGTTGGGTAAACGCAGTAGCGTGGCCGTCTCCTGGATTGGGAAAGTGAAAACCACTGCC…	2
1	pgpA	ATGACCATTTTGCCACGCCATAAAGATGTCGCGAAAAGTCGCCTGAAGATGAGTAATCCGTGGCATCTACTTGCTGTCGGATTCGGAAGTGGATTAAGCCCGATCGTTCCTGGGACGATGGGCTCGCTGGCAGCGATTCCGTTCTGGTATCTGATGACCTTTTTGCCCTGGCAGCTCTACTCGCTGGTGGTGATGCTGGGGATCTGTATCGGCGTCTATCTTTGTCATCAAACGGCGAAAGACATGGGTGTGCACGATCATGGCAGCATTGTCTGGGACGAATTTATTGGTATGTGGATCACGCTCATGGCGCTGCCGACCAATGACTGGCAGTGGGTTGCCGCCGGGTTTGTGATTTTCCGTATTCTGGATATGTGGAAGCCGTGGCCGATCCGCTGG…
1	cyoE	ATGATGTTTAAGCAATACCTGCAAGTAACGAAACCAGGCATCATCTTTGGCAACCTGATCTCGGTGATTGGGGGATTCCTGCTGGCCTCAAAGGGCAGCATTGATTATCCCCTGTTTATCTACACGCTGGTTGGGGTGTCACTGGTTGTGGCGTCGGGTTGTGTGTTTAACAACTACATCGACAGGGATATCGACAGAAAGATGGAAAGGACGAAGAATCGGGTGCTGGTGAAAGGCCTGATCTCTCCTGCTGTCTCGCTGGTGTACGCCACGTTGCTGGGTATTGCTGGCTTTATGCTGCTGTGGTTTGGCGCGAATCCGCTGGCCTGCTGGCTGGGGGTGATGGGCTTTGTGGTTTATGTCGGCGTTTATAGCCTGTACATGAAACGCCACTCTGTC…
1	yfbS	GTGAACGGTGAATTGATTTGGGTTCTTTCATTACTGGCCGTTGCCATCGTCTTGTTTGCGACGGGCAGAGTGCGTATGGATGCGGTCGCTTTGTTTGTTATTGTCGCGTTTGCATTAAGCGGAACGCTGACAGTCCCAGAAGTATTTTCCGGCTTTTCTGATCCTAACGTTGTCCTGATTGCCGCCTTGTTTATTATTGGCGATGGTTTGGTCCGTACCGGTGTTGCCACCGTAATGGGAACATGGCTGGTCAAAGTTGCGGGCAATAGTGAAATCAAAATGTTGGTTTTGTTGATGCTGACCGTCGCGGGGCTTGGCGCGTTTATGAGTTCAACCGGCGTTGTCGCTATCTTTATTCCCGTGGTGTTAAGCGTTGCCATGCGTATGCAAACGTCGCCG…	7
1	atpI	ATGTCTGTGTCGCTCGTGAGTCGAAACGTTGCTCGGAAGCTTCTGCTCGTTCAGTTACTGGTGGTGATAGCAAGTGGATTGCTGTTCAGCCTCAAAGACCCCTTCTGGGGCGTCTCTGCAATAAGCGGGGGCCTGGCAGTCTTTCTGCCTAACGTTTTGTTTATGATATTTGCCTGGCGTCACCAGGCGCATACACCAGCGAAAGGCCGGGTGGCCTGGACATTCGCATTTGGCGAAGCTTTCAAAGTTCTGGCGATGTTGGTGTTACTGGTGGTGGCGTTGGCGGTTTTAAAGGCGGTATTCTTGCCGCTGATCGTTACGTGGGTTTTGGTGCTGGTGGTTCAGATACTGGCACCGGCTGTAATTAACAACAAAGGGTAA	2
1	ybhQ	ATGAAGTGGCAACAACGTGTTCGTGTCGCAACGGGTCTAAGTTGCTGGCAGATTATGTTGCATTTACTGGTAGTGGCGCTGCTGGTGGTGGGCTGGATGAGTAAGACTCTGGTTCACGTCGGCGTGGGATTATGCGCACTGTATTGTGTCACGGTAGTGATGATGCTGGTGTTTCAGCGCCACCCCGAGCAACGCTGGCGTGAGGTGGCAGACGTGCTGGAAGAGCTGACCACGACCTGGTATTTTGGCGCAGCGCTGATTGTGCTGTGGCTGTTGTCCCGCGTTCTGGAAAACAACTTTTTGCTGGCAATTGCAGGGCTGGCAATCCTTGCCGGCCCGGCGGTAGTGTCTTTGCTGGCGAAAGATAAGAAGTTACATCACCTTACGTCTAAACATCGC…
1	yfdY	ATGATTAATTTATGGATGTTTCTCGCCCTGTGTATTGTCTGCGTAAGCGGCTACATCGGTCAGGTACTGAACGTGGTATCGGCGGTCTCTTCTTTCTTCGGCATGGTGATCCTCGCTGCACTCATTTATTACTTCACCATGTGGTTAACTGGCGGTAATGAACTAGTGACGGGGATATTTATGTTTCTTGCCCCGGCTTGTGGCTTGATGATTCGCTTTATGGTGGGGTATGGCAGGCGGTAG
1	nuoA	ATGAGTATGTCAACATCCACTGAAGTCATCGCTCATCACTGGGCATTCGCTATCTTTCTTATCGTTGCCATTGGCCTGTGTTGCCTGATGCTGGTAGGCGGTTGGTTTTTAGGCGGTCGCGCACGCGCGAGGTCGAAAAACGTGCCGTTTGAATCCGGTATCGACTCGGTCGGCTCCGCCCGCTTACGCCTGTCCGCCAAGTTTTATCTGGTGGCCATGTTCTTCGTTATCTTCGACGTTGAAGCGCTGTATCTGTTCGCATGGTCAACCTCTATCCGCGAAAGCGGCTGGGTAGGCTTTGTGGAAGCTGCAATTTTTATTTTTGTGTTACTGGCAGGTCTGGTTTATCTGGTGCGTATTGGCGCGCTGGACTGGACGCCCGCGCGTTCACGCCGCGAG…	4
1	araJ	ATGAAAAAAGTCATTTTATCTTTGGCTCTGGGCACGTTTGGTTTGGGGATGGCCGAATTTGGCATTATGGGCGTGCTCACGGAGCTGGCGCATAACGTAGGAATTTCGATTCCTGCCGCCGGGCATATGATCTCGTATTATGCACTGGGGGTGGTGGTCGGTGCGCCAATCATCGCACTCTTTTCCAGCCGCTACTCACTCAAACATATCTTGTTGTTTCTGGTGGCGTTGTGCGTCATTGGCAACGCCATGTTCACGCTCTCTTCGTCTTACCTGATGCTCGCCATTGGTCGGCTGGTATCCGGCTTTCCGCATGGCGCATTTTTTGGCGTCGGAGCGATCGTGTTATCAAAAATTATCAAACCCGGAAAAGTCACCGCCGCCGTGGCGGGGATGGTT…	11
1	tnaB	ATGACTGATCAAGCTGAAAAAAAGCACTCTGCATTTTGGGGTGTTATGGTTATAGCAGGTACAGTAATTGGTGGAGGTATGTTTGCTTTACCTGTTGATCTTGCCGGTGCCTGGTTTTTCTGGGGTGCCTTTATCCTTATCATTGCCTGGTTTTCAATGCTTCATTCCGGGTTATTGTTATTAGAAGCAAATTTAAATTATCCCGTCGGCTCCAGTTTTAACACCATCACCAAAGATTTAATCGGTAACACCTGGAACATTATCAGCGGTATTACCGTTGCCTTCGTTCTCTATATCCTCACTTATGCCTATATCTCTGCTAATGGTGCGATCATTAGTGAAACGATATCAATGAATTTGGGTTATCACGCTAATCCACGTATTGTCGGGATCTGCACA…	7
